# Supplementary material for: NANP targeting radiosensitizes glioblastoma through TNFR1 sialylation-driven mesenchymal shift
Source: Nat Commun. 2026 Mar 18;17:4130. doi: 10.1038/s41467-026-70853-x (PMC13149966; doi:10.1038/s41467-026-70853-x)
Supplement: Supplementary file 3 — Supplementary Data 1 [file 41467_2026_70853_MOESM3_ESM.xlsx]

## Sheet: Supplementary Data 1
Supplementary Data 1: Read per million(RPM) results of GS20 clonal evolution in response to RT.
Barcode	RT-r1	RT-r2	RT-r3	RT-r4	RT-r5	Control
CATTGCATCATCACATTTGGGCCACCATGGTCGACATTCCTTCAGCACGTCAGGG	27475.6	16481	22035.9	27771	17469.3	5775.56
TCGTGGGTTTTCACGGGGTCGCCACCATGGTCGACGGACAATCAAAACTGCACAG	14853.3	8965.13	12107.6	14288.6	9475.22	2783.71
TCGTATTCTCACCGTCTGCTGCCACCATGGTCGACGAAAAGAACAAACCTCCCGG	9589.61	956.129	1135.38	10358.6	1726.56	808.743
TTGTTGGGTCTCATGTACCTGCCACCATGGTCGACACTGCAGTATCAGTCAACTG	6395.24	942.703	1436.69	1073.64	575.666	175.034
CGTGGTACACAATTTCACCAGCCACCATGGTCGACAAATACTCAAGGTTGTACTG	5786.25	1510.95	2507.16	2616.89	1758.99	1870.68
TCGTATATCACCGGGCTGTAGCCACCATGGTCGACAAGGCAGTACACAGTACATG	5398.8	5916.72	5861.38	5653.14	5975.2	2992.96
CATCGAACACACAGTTGTCTGCCACCATGGTCGACATCTTCAACCAGAATCATGG	4867.83	916.062	604.082	259.115	273.189	196.069
CCGTGGGATCAGGATACACAGCCACCATGGTCGACAGGCAAGAAATGCACCTACG	4791.86	2327.2	3165.72	3904.55	1843.63	1318.12
CGCAGGACAGGCTACAACACGCCACCATGGTCGACCTTCGATGTCAGGGACAAGG	4414.16	3745.65	11740.6	6444.54	3454.78	1190.81
CCAGACCTCCATTATTCAAAGCCACCATGGTCGACGACGAACCTGTCACTCAAGG	4097.86	2398.27	5674.42	2683.95	4344.96	972.816
CACAAGTGTGGCTGTCACTGGCCACCATGGTCGACAAAGACATGCTTCCCCACGT	4065.96	16.6595	16.0792	30.6514	42.2771	85.6902
AGGTGCTACAGAGTCGGATAGCCACCATGGTCGACGCATCAGATCTCGCACACGG	4049.22	785.808	675.583	199.733	269.005	142.706
TCCATGTCAGAACTACACTTGCCACCATGGTCGACGCAGCTTGTCAGTACATGTG	3732.08	1020.73	1998.78	2774.22	2199.54	1460.72
CGATTATGTGTACCAGTCTTGCCACCATGGTCGACGAGAAAAACAAGAAGATGGG	3391.71	3298.02	3603.37	3060.99	4239.13	517.02
CTCAGCGGGTTCCCATCCAGGCCACCATGGTCGACCAAAGATGGTCATCCCATCG	3181.37	4217.6	2115.27	2614.05	2820.45	481.039
CGTGGGGATCTTCTTCAGCTGCCACCATGGTCGACAAACGGACATCCCGACACTG	3159.45	892.513	336.466	108.317	584.645	1031.71
CAAGGATTATCTTCGAGAACGCCACCATGGTCGACACACCGTCAGGGGATCACAG	2946.1	2783.61	855.362	1186.11	395.923	534.623
CAGTCATTTATCTTCTATGGGCCACCATGGTCGACACTGGAATCAACAACAATCG	2935.39	15.816	9.5791	16.9005	12.8139	17.2709
TTCACCATTCTTACACCGTTGCCACCATGGTCGACAGGGAAATTCAGTTGTACTG	2909.86	3519.72	3258.86	2014.46	5040.74	1938.66
CACATGCTGTCCATCATCCTGCCACCATGGTCGACGCAGTCACAGTTCTACCCAG	2908.66	173.835	81.6789	114.309	41.5798	70.5228
CACGGCTACAATTGTATGCTGCCACCATGGTCGACGTACATGTGGTGGTACCACG	2869.89	4127.06	3438.47	2044.5	4043.7	1547.85
CATGGCTCTATATGGGTCTGGCCACCATGGTCGACTCAGGTTTCAGATCCCACCG	2855.68	3029.5	3997.22	2782.9	4151.79	722.277
CATTCAGAGACTCCTGCAGGGCCACCATGGTCGACGCCGAGTGGGGGCTACACTG	2804.99	4483.3	4134.66	2803.56	3664.95	1073.34
CAGGAATCTATCGTTGGTGTGCCACCATGGTCGACAAAAGAAGGGATATGTACAG	2796.8	2738.63	3744.14	2487.91	3881.56	768.776
CTGTTCATCCAGGCAGTCAAGCCACCATGGTCGACGACAGCCCACAAGAAAACAG	2746	1654	1892.9	1670.77	1570.62	269.138
CGTTTTTTTCCACTACAAGCGCCACCATGGTCGACGGTCACCTCAGATCCTACTG	2681.94	2596.91	3873.03	2783.2	3482.33	728.92
CGGAGTATTTGTCCAGTTCAGCCACCATGGTCGACAGTTACTGGCGGATTCGCGG	2670.38	459.226	510.6	2836.21	894.619	209.354
CATTTCTTTCCGCATGCTTAGCCACCATGGTCGACCCTTCGGAGTCGCTACCCAG	2613.19	2156.46	2449.68	1937.1	2708.96	604.26
CCAGGTTATGCAGTCCGACCGCCACCATGGTCGACAGACGGGACAGAAATCAATG	2483.88	1048.21	1831.49	1009.19	1795.43	689.286
CCGGTCTACTACCCCGCCGCGCCACCATGGTCGACTCAGTACTACAAGCTACATG	2474.13	3481.84	3147.33	1685.06	3313.83	1277.6
CGTTGGGCACCTTCCATGCAGCCACCATGGTCGACACAGGACGAAATCAGTCTCG	2455.47	3676.55	3105.59	1869.89	3606.89	1231.99
TCGTGTACCTGGATTGCTCAGCCACCATGGTCGACATGTATCCGGGAGGTCAACG	2337.11	4913.08	675.84	1623.75	1643.14	850.702
CCTCGTTGTCAAACCGAGCTGCCACCATGGTCGACGGATGTACAGTTACCCAGCG	2204.55	1996.4	4548.96	2848.35	3991.57	728.256
TTGTTGTACTCGCTCACAGCGCCACCATGGTCGACCAAAGGACGATGTATCTCTG	2197.33	444.042	374.526	419.824	802.568	558.425
CGAGGAGATCTACCGCTATGGCCACCATGGTCGACAAGGCATCACAGATTTCCAG	2186.73	3572.87	2254.51	2385.12	3338.76	1032.6
CGCATATCTCCACCATCGGTGCCACCATGGTCGACGTCTCAGCAGACTCTACACG	2178.66	1155.83	1234.76	501.945	445.435	1049.98
CAGCGTGGATCCTCAGATGTGCCACCATGGTCGACGAGAGAACCGCACTTCACAG	2128.58	614.996	648.556	643.986	965.052	374.313
CGGTGTGTTGCAACCCCTACGCCACCATGGTCGACACAGTGTCCCAGCCAATACG	2092.34	2035.76	959.364	871.682	299.427	271.131
CAGTTACGACTTGTCAGACAGCCACCATGGTCGACACAATCAGCACTGCACACTG	2048.75	826.016	1225.7	886.815	1070.27	414.612
CAGTTACGTCTTCTCCTCCCGCCACCATGGTCGACAACCACAGAAGGGAAACGGG	2041.89	309.923	338.861	107.625	117.156	314.64
CGTTGTCATGGCCTTGTTATGCCACCATGGTCGACAAACTCTGTACAGATACACA	2020.82	591.307	498.199	660.425	893.399	239.689
CTGGGATGGCCTCTACAAAGGCCACCATGGTCGACAACAAAACGTCCTATCAGTG	1990.96	2049.4	2193.1	925.84	2431.15	1764.84
CTGTCATCGTGCCACAGATGGCCACCATGGTCGACCGGTGTTCGGGAACCCCCGG	1911.73	217.066	787.795	501.791	302.303	136.839
TGGTACACAGTCACTGCATCGCCACCATGGTCGACTGCGTGTGGGCTCCTCACGG	1906.07	106.775	21.1253	68.3702	480.303	106.725
CCGGTACACCTCTCAGTTGTGCCACCATGGTCGACTCTGGGATATCCATCCCCCG	1771.47	27.6252	41.652	8.68071	72.6992	240.796
GGTCTGTATCTCCACGGTGTGCCACCATGGTCGACTATCACGGAGAACCTTACGG	1752.2	39.2236	43.8757	80.2774	63.3721	67.755
CACAAATGGCATGCTTCATTGCCACCATGGTCGACAGACACAAAAGTATGCACAT	1744.62	572.046	1653.08	1366.94	1872.05	435.094
CCCGGGATTTCATTCATTCTGCCACCATGGTCGACGGAATGCCCGGAATACACTG	1701.39	66.638	351.348	142.195	76.5347	113.368
CCTTGGAGAGTTCTACCTCTGCCACCATGGTCGACCAGACACGCGAAAAGAAGCA	1691.88	331.644	534.462	1138.94	436.718	250.206
CAGTTGCGTTTACCTGTTCTGCCACCATGGTCGACATGGACAGCAAACAGCAACG	1684.78	2274.76	1058.92	1321.7	2032.35	654.744
CACAGGTCAGTTCAGGCCTTGCCACCATGGTCGACCCTCCGGCATCCGTCCAAAG	1680.08	1622.86	1474.84	1114.59	2442.83	406.973
CTGGCTTTATATCTACGACAGCCACCATGGTCGACCGGACGACCAAGTCACCAGG	1613.14	875.924	977.838	780.342	737.104	722.831
ACGTTGGTATCAATGCCAGCGCCACCATGGTCGACTCGACTTGCAGATCGCCCTG	1611.69	1650.42	1740.4	490.422	2118.04	748.516
CTATGCGGGAAGAAGATTATGCCACCATGGTCGACAACATGTTGTGGAAGCTCGG	1608.08	2388.28	1147.35	1269.46	2068.88	670.686
ATGTGGTACCTCCACTGTATGCCACCATGGTCGACACTCCTCGAAAGGGTCACCG	1601.34	1387.31	4084.89	3545.88	2018.58	574.368
CAGGCATGGTTCGCCACATCGCCACCATGGTCGACAAACTCTGTACAGATACACA	1600.38	369.25	592.536	1153.38	478.385	225.85
ACTCAAGCTGTCAGGTCTGTGCCACCATGGTCGACGTGGCCTACACATCAAACAG	1596.76	1554.96	930.541	1315.09	573.4	354.164
CAGATATCACCATTCACATTGCCACCATGGTCGACGAAAGAAGAAAATTACGCTG	1585.81	1897.85	1103.39	2468.7	1329.77	333.793
CAAGGATTTCTCCAACATTTGCCACCATGGTCGACGGCAGCGAAACCTACCTACG	1566.78	1840.7	933.107	870.452	1182.45	426.458
CAGTCACTGCATGTTTCAAGGCCACCATGGTCGACGATGGAGGCAAATTCCACCC	1549.93	1262.33	1294.2	472.446	502.88	124.66
CCATTCATTATCATACACTCGCCACCATGGTCGACCACAACAAGGCACACCAGTG	1541.62	1637.76	1623.91	1165.37	1856.27	152.892
CATCGATCACAGTTGGTTTTGCCACCATGGTCGACCAGTCATCGGATGTTCCCTG	1532.47	105.791	357.933	378.033	915.452	100.525
CCGAGGAGGAGTTCTTTCCTGCCACCATGGTCGACGGAAAAACTCGCACCCACCG	1524.4	325.458	205.78	2086.44	171.462	885.797
CAGAGCTTCCTGGGTTTTCCGCCACCATGGTCGACCTACCCTTACCGGACCACAG	1475.04	950.997	1904.19	1350.58	2086.4	546.911
ATGTCACACTCATTCACATCGCCACCATGGTCGACACATCTTTCGAATCTATCCG	1474.44	403.764	158.739	137.048	33.2115	133.185
CGTACTTCAGGTGTTACCACGCCACCATGGTCGACTCAACAACTACGCATCCCAG	1472.03	128.355	22.2372	82.8124	13.8599	26.5706
TGTCTTTCGAGTACGCTTATGCCACCATGGTCGACAAAACTGCCCATGTTCTCCG	1453.61	1045.47	1712.52	2514.87	991.377	437.308
CAGTTCTGCCATTTGGATTAGCCACCATGGTCGACGGAGCACATCCACTCCAACG	1451.2	1731.74	911.81	1748.74	1011.34	360.807
TGTTTCTTCTCAAAGTTTCCGCCACCATGGTCGACATACAACCTCGATCACACCA	1446.02	1484.38	801.052	1238.5	624.394	326.265
TCCGGTGCTCAGTCACATCAGCCACCATGGTCGACAAATCCGGCGAAAAGCCGCG	1443.97	1725.35	1907.35	1759.96	2128.33	446.829
CGGTACAAGTTCAACTTCATGCCACCATGGTCGACAGAGCAGGGCTACACTACAG	1441.69	5.2017	7.01327	27.5785	8.89127	16.7173
CCCGAAGGAGTCTTCACCATGCCACCATGGTCGACCGCACAACGAGCGCACCCGG	1437.47	1562.69	579.022	2091.13	1219.24	238.139
CGGTCCTGTTACTGGCTACTGCCACCATGGTCGACGATGCAGAGATGTACCCATG	1413.27	1883.02	769.492	1260.24	1034	264.488
CTGGGGTCTGTGTTCAAGCAGCCACCATGGTCGACCACAGAAGGACAGATTACTG	1408.82	1928.78	899.323	1129.64	1796.12	561.415
CAGGTTCTTTGCATGTTCTCGCCACCATGGTCGACTCAAGTGGCGAGATCCATCG	1408.46	664.482	992.292	1895.24	1770.32	516.245
TCACATTGTCTTTGCATTTTGCCACCATGGTCGACATTCCCAAGAAAGCACTTCG	1401.95	1224.37	1640.85	5989.08	1302.31	609.352
CGTTGCATTCGAATTCATGTGCCACCATGGTCGACAGGAGAGCCGGTCCACACCG	1393.53	523.825	63.8892	269.025	244.859	78.2725
ACGTGCTTTCTACCGCAGCTGCCACCATGGTCGACGGCCACGATCAAAAACCCAG	1350.54	1059.11	1254.18	1130.64	991.551	242.9
CATGTTTGCTTCGTTGTGGTGCCACCATGGTCGACAGATGCGGATCTTCGCATCG	1350.18	30.5776	56.7904	72.9794	84.2056	55.5768
TGGTCAGTATCCATCTCTCTGCCACCATGGTCGACGAAATGTATGGAAAAACACG	1343.92	115.351	633.76	275.709	275.891	74.8405
GGGTCATGTCTCTGGTCACAGCCACCATGGTCGACAACAGCGGTGTCATACACAG	1336.94	981.926	1667.79	2441.97	911.268	441.625
TCGTTCTCGTCACAAGACTTGCCACCATGGTCGACGGGCCAGGTTTACGCCACAG	1329.11	1126.8	1264.01	1192.56	997.043	291.28
CCGGTACACCTCTCAGTTGTGCCACCATGGTCGACGGTCGGCGGGAATGCCAATG	1310.09	1049.9	283.524	193.511	186.107	89.3436
CGGGATTGTCTACGGAGCGGGCCACCATGGTCGACGGTGGGAAAAACATACAGTG	1308.28	904.744	745.63	973.238	858.531	468.86
CCAGCATTATCCGACGCACAGCCACCATGGTCGACGAGTTGCAGCCAGATACGCG	1307.68	974.967	334.242	631.234	863.325	127.428
CTCGGTCACCTACGAATACCGCCACCATGGTCGACTGTCAAAACGGGGTACTACG	1305.15	2364.1	2047.02	3719.49	1854.09	709.546
CTCGAAATCTCCCCAGCTCAGCCACCATGGTCGACGAACACGCGTCCAAATCGAG	1297.93	3311.16	775.992	1371.63	825.407	760.805
CGTGGCCTATCGAGTCAAGTGCCACCATGGTCGACCACACAGACTGGCAACACTG	1273.61	30.0152	49.0073	65.8351	65.6385	66.3158
CTCGGAGGGTCCTTGCCGTGGCCACCATGGTCGACACTCAGCCACAAAAGCAACG	1254.94	4056.69	3115.77	1430.63	4223.7	2211.56
ACGGCTTCCTATTCCATCAGGCCACCATGGTCGACAAAATCGCCCTATTCCTCAG	1247.72	1206.23	731.433	1094	571.308	250.428
ACATGTTGTTGTGCCACCTCGCCACCATGGTCGACCAGCAGCACAACATACCCTG	1233.75	635.662	1489.81	2124.47	801.958	352.06
CGGGATTTGCACAGTCATCTGCCACCATGGTCGACCAGCAGTCGCAGCTTCACAG	1218.1	26.0085	59.6128	65.7583	64.6797	54.2483
CCCTCATACATCCAGCTCGCGCCACCATGGTCGACAAAAATTCCAAAAATCAGAG	1200.88	904.182	1065.42	819.981	673.209	502.406
CAGTCGATTTACCTCCTCCTGCCACCATGGTCGACTCACAGGCCTTGTGTCAACG	1177.65	606.49	368.795	318.651	492.332	126.764
TCTCACAACAGACCGCTCATGCCACCATGGTCGACGTGGTGCGCTCCACGCTGGG	1177.41	2413.52	1736.81	3609.72	1628.5	611.677
CTCAGAAGTATTGCTTACAAGCCACCATGGTCGACAGGCCCCCGAGCGGTCACAG	1175.72	1974.26	1267.09	2513.72	1185.85	277.995
CATTGTCGCTCAATACGTCAGCCACCATGGTCGACTTACTTGTGTGGCTACTGCG	1173.67	1840.07	2256.31	1263.39	1855.66	493.549
CCTTGCATTTTTCCACATCAGCCACCATGGTCGACCGAGCGGTACCGAACCAGTG	1153.93	1132.56	750.762	579.764	822.181	1221.14
CACTGGCCCTCTACCACAGCGCCACCATGGTCGACTATCTCGAAGCATTCCAGCG	1152.36	1830.37	1061.83	881.361	1704.51	292.941
CGGTTCTTCAGTGTGCGCCTGCCACCATGGTCGACAAAACCCACCAACATTCTGG	1145.98	1895.88	1201.41	1835.7	673.035	660.169
CTACTTTTTCCAGCACAATTGCCACCATGGTCGACACACTCCGACTATCCAACCG	1141.16	924.989	890.086	828.355	734.576	487.128
CCAGATATGCTCGGGCCCACGCCACCATGGTCGACTGTGGGAAATCGTGGAAGTG	1134.42	1679.09	1547.97	1978.2	3015.71	499.195
CTCTGGAGTTACAGCAGGAAGCCACCATGGTCGACGAGTTTCCGGAATTTCTGCG	1131.41	2009.54	1271.88	623.552	842.405	849.816
CGAGGCAATATTTACTGCCTGCCACCATGGTCGACCTCACTCCTACGTGTCACAG	1130.45	809.989	486.225	11479.1	1143.14	1301.41
CGCTTATTCAGCTCCTTCATGCCACCATGGTCGACCAGCAAGCAGAGGAGAACTG	1127.68	634.115	653.773	328.792	333.946	288.18
CAGTGTACCAGCAAGCCGAGGCCACCATGGTCGACGCGGTACGGATCCGGCACCG	1117.2	374.944	176.871	146.881	164.401	229.946
CCCTGCACCTACGGCAGTGCGCCACCATGGTCGACAAGACAAGTCAGATGCAGAG	1116.48	1109.51	1323.2	418.748	1321.31	340.104
CAGTATCACCCTTGCACATGGCCACCATGGTCGACTCCCCAGATACAGCACAGCG	1106.01	389.776	211.424	202.422	150.018	264.931
CAACTATCTTTCCTTGGGTTGCCACCATGGTCGACACATCCTCTCCAAGTTCACG	1096.13	268.239	303.794	986.144	978.999	396.123
TTGTGTCAGTTACCACCACAGCCACCATGGTCGACAAACGGACATCCCGACACTG	1084.34	2259.15	2004.17	908.171	1234.58	461.332
ACGTGGGGTGGAGCCAGATTGCCACCATGGTCGACAAGTCCCCCCACGAACTCCG	1045.69	336.353	194.49	320.725	377.356	252.199
ACGTGGAGGGTCAGTATTCTGCCACCATGGTCGACAGCAGATGCATATTTGCCCG	1044.6	793.189	452.869	182.064	210.514	224.632
CAGGGTCACCGGTTGTCTTTGCCACCATGGTCGACAAATGCAAGAAATGGTACCG	1041.83	1432.93	1227.41	858.699	1323.75	250.76
CCTTGGAGAGTTCTACCTCTGCCACCATGGTCGACCCGGGAAAGCGAAAGCACTG	1034.01	794.525	1389.91	1894.78	861.407	305.562
TGTCATATTTACGCCACTGTGCCACCATGGTCGACACCCCAACATCACAGAAACG	1021.73	512.789	886.494	698.912	788.708	278.991
CGCTGGTCTACCACGCCCTGGCCACCATGGTCGACACTTCAAACAGAGTCATCCG	1005.83	497.536	1799.5	1111.36	825.145	180.237
CCGATATCACTTTACGCCGTGCCACCATGGTCGACGGATCAGTATGGCCAATGTG	997.887	400.812	541.732	7630.73	890.609	283.53
CGCTGTGGCGTTACCGTCCCGCCACCATGGTCGACAATACCAGGGAGGTACACCA	991.385	7.59167	37.8888	3.30328	5.57884	24.4671
CTCAGGTATCATGGCCTTCAGCCACCATGGTCGACATACCGGCCACGCTACATCG	975.131	632.92	321.841	440.796	844.845	493.327
CGCATCGGAGTCTCTTATATGCCACCATGGTCGACAGAAGAACGTGGAGTCCACG	974.77	597.985	344.249	1092.62	472.284	76.5012
TCATGGTATCACTCTATGGGGCCACCATGGTCGACCCAACTCCGAAGAGACCTCG	973.807	643.746	720.314	1969.52	520.401	7810.87
GTGCGCTCTATCAGTGCCAAGCCACCATGGTCGACAAAAGCCCGGGATTCCCAGG	971.639	1721.06	192.437	353.758	721.937	118.128
CACATACAGATCATCCTTCAGCCACCATGGTCGACGAGGCAGAAGTTTACCAACA	969.593	698.363	809.177	572.543	293.761	125.546
CTGGATTTCGACAGTTCTATGCCACCATGGTCGACAGAGGTTCTATATCGCAACA	967.546	2655.68	123.502	182.141	240.849	69.9692
CGTGGTTATACGAAGCCTGTGCCACCATGGTCGACTCGACAACCCCTACATCGTG	958.275	1698	1939.17	1067.65	1793.6	261.388
TGGTTTTGTCCGTCACCCCAGCCACCATGGTCGACTTCACCATACACGATCTCCG	958.034	282.509	665.747	502.098	1725.52	275.781
CTGGTTTATTGCCTTTCGCTGCCACCATGGTCGACAGAAAATGTCAGCTACCGAG	955.385	524.528	567.989	422.512	866.899	672.236
GGTCTACCACTCCTACGACCGCCACCATGGTCGACTACGGTGTCAGAATGCTCAG	944.308	6.11551	2.56583	4.83969	3.05093	6.08909
CGCAGTCAGTTCACCACTTTGCCACCATGGTCGACAATGGAATGGATGGCTACCG	942.623	251.017	512.482	823.822	738.15	172.487
TGTTGTGCACTACCTGGCCTGCCACCATGGTCGACCACTCACCAATGGTCCAGGG	936.241	1190.63	2244.16	1184.96	1336.48	289.841
TGGGGACATTCTGCGGTTCGGCCACCATGGTCGACTTTGCCTTCTTCATGCCGTG	934.556	5201.07	2291.97	6328.93	2872.23	2070.62
CGTACACTTTATCCAACGCTGCCACCATGGTCGACAGGACAAGTATCAGCCACCG	921.793	701.597	866.31	491.804	319.911	135.289
CGATGGCTTATCTCATGGAGGCCACCATGGTCGACCGGCCGGACCACGACCAGTG	917.579	749.115	441.152	164.78	490.328	75.6155
CAGTGCCTGGGAAGAAGGCTGCCACCATGGTCGACAAATACCAGTGCTATCGATG	916.616	1496.68	1501.01	1861.9	3075.07	319.29
CGATGGGCTCATGCCTGGTGGCCACCATGGTCGACAGCTTCTCAAGACGGCACTG	912.763	330.589	699.274	257.348	336.822	264.377
CGGTCTTTTCACGCTCAGCAGCCACCATGGTCGACCAAAGACTTCTGGTACTCCG	910.355	3.1632	2.22372	2.38143	2.52791	4.76057
TGTGGGGAGATTCACCGGGTGCCACCATGGTCGACGATCGTCCACAAAACCACCA	909.151	2710.51	1815.24	622.707	1409.62	1030.83
CACGGCTACAATTGTATGCTGCCACCATGGTCGACAGAGGAAGAGAAGCGCCTCG	906.863	209.474	322.439	192.051	248.084	101.854
CACTGCGGGCACTACTATTTGCCACCATGGTCGACCAGAAGACCGGGTACCCCAG	904.937	606.139	819.098	1503.3	1223.94	160.42
CGCTGGGACCTCATTATGTTGCCACCATGGTCGACACTGGAAAACGATTTCGGTG	888.322	38.9425	493.409	129.366	191.947	80.7082
CGTGGTTCTCACTCTGCCGAGCCACCATGGTCGACAGTACTCCATCAAAGTCCAG	887.72	663.92	531.897	755.683	255.232	192.748
CTTGGGATTGGCTATGCGTTGCCACCATGGTCGACAGTGTCACTACCACCCCACG	877.124	2167.28	313.887	517.002	1345.63	109.604
CAGTCGAATCCTCTATGCTGGCCACCATGGTCGACGCTCCACAGATCAACAGCTG	870.623	930.612	1311.74	760.215	2762.66	472.735
CCGCGCTTTTCGTCATTCCCGCCACCATGGTCGACGGGTTCACTCCAGACCTGTG	867.613	8.01343	14.9673	11.6767	18.3927	62.3302
ACGGTGTTCACTATTATGCAGCCACCATGGTCGACAGCAACTGTTCAGACGAACG	864.241	788.269	254.701	544.042	501.311	183.116
CGAACGTCCTATCATCTTCCGCCACCATGGTCGACAAGGTGGGTACTTACCCACG	863.278	1080.62	635.043	990.907	1884.6	1531.68
TGTCTTTTTCACGATCCTTTGCCACCATGGTCGACCTTCAGGGGTCAAAACCACG	855.572	86.2498	229.642	720.883	337.084	137.06
CAGTCATTGTCACGAGTCCGGCCACCATGGTCGACTGGCGTTACGGAGATCTCTG	853.285	888.858	931.054	479.436	584.209	201.051
CGTCATACTTCTTCTCAATTGCCACCATGGTCGACGGTGCTGCTACGACTCTACG	848.108	757.902	673.188	651.207	728.038	172.93
CCAGTCTTCATCACGCGGCTGCCACCATGGTCGACTATACAAGTCCTCATACGAG	847.867	1452.68	274.116	306.744	585.604	102.408
TGGTGGTCACTACGGGCTCAGCCACCATGGTCGACCAGAATGTGGAGATCCAGCG	840.041	594.681	614.431	718.886	1007.15	174.923
CGATGTCCCAGCTGGTTCATGCCACCATGGTCGACAGATGGCCCAGCAAAAAGGG	839.559	661.108	455.093	909.016	699.534	242.567
TCGTTGTTACAGACAGTTCAGCCACCATGGTCGACGTGCTCCAGAACATCCAGGG	839.559	711.297	730.235	585.833	622.302	80.4868
CAGTCATTGTCACGAGTCCGGCCACCATGGTCGACGGTGTGCGACACTCCACACG	838.957	1170.45	549.515	467.222	298.991	258.953
CGTTCTATCCTGGCCAAATAGCCACCATGGTCGACGCTGTTTCTATGGGAATACG	833.178	241.317	118.883	231.614	314.594	116.911
CGAGGCCTGCTCAATTCTCTGCCACCATGGTCGACGGGCCGCAAGAAGTTCGCCG	831.372	1190.91	1276.59	1555.46	1471.16	234.375
CGGGCATGTCTTCGTGGCTAGCCACCATGGTCGACAGTGGCCAAGAGTACCTCGG	831.011	299.801	102.975	299.677	271.097	84.2509
CCGATCATTGTTCTTTCCCCGCCACCATGGTCGACAAATGCACACCAGCACACCA	827.519	579.146	849.717	423.204	295.678	453.139
CACAGCAAACTTTATCTCGTGCCACCATGGTCGACGGGAACGGCCCCATGCAGCG	827.037	22.9859	11.6318	67.1411	40.4466	25.0206
AGTCTGTCATCTTTCAGCATGCCACCATGGTCGACCCACATCAAGCAAGACACTG	825.472	269.434	1507.77	561.481	915.278	274.452
TCGTGTCGGTCTTGGTCATTGCCACCATGGTCGACGACATCGGCTCGTATCAGAG	825.231	913.672	400.441	254.429	198.397	52.8091
TGCGGTTCATCACATCTGGGGCCACCATGGTCGACTCTCCTTACGGACCCCACGG	823.184	763.736	129.061	368.584	390.431	107.943
CCGGGACAGTACTTTTACCCGCCACCATGGTCGACGTATGGTGTGGAGCCCAACG	808.255	568.462	479.383	555.335	1256.02	196.955
CTCGGAAACCTACTTCTTTTGCCACCATGGTCGACATGTGGACAGAACTCATCCG	807.532	1093.97	476.475	657.737	969.497	278.327
CGATGGCACACACCGTTTATGCCACCATGGTCGACGAAGCACCATCTACAACACG	802.716	1057	1128.97	510.702	523.103	221.09
CACAAGATCATCACCCATCTGCCACCATGGTCGACAACTACACCGACAGTCACAG	801.271	587.019	211.681	385.331	686.023	304.676
CACGATGTTCTGTGCTGCCTGCCACCATGGTCGACGGGCCGGTGTACAAACAGCG	801.271	2.81173	3.33558	2.84236	35.3036	8.85687
CGTATTTGGGTTGTCAGCTTGCCACCATGGTCGACAAGCTTACAGAAGCTATGGG	800.067	2.81173	2.4803	1.84369	20.6591	14.5031
CATATGTCGGTTTTCATGTTGCCACCATGGTCGACCGGCCTCGACCCCTCCTCCG	798.863	628.703	484.856	276.63	473.94	231.607
CCAAGGTATTACACGTCCCTGCCACCATGGTCGACAAGAGGGCGTACCTTCCGAG	795.492	28.9608	383.934	111.006	176.344	46.9414
CAGCATCACGTACGCCATCAGCCACCATGGTCGACGGATGTACTCGTCAAAGATG	790.917	814.277	369.822	302.519	1037.23	910.707
CTGGGCTCAATTGCCCATCGGCCACCATGGTCGACAGGGAGGACCAGGATCATCG	789.713	267.185	911.468	1566.6	1371.7	369.11
CTTTGGATTCAACCCCTCCAGCCACCATGGTCGACCTGCAATGTACATCTCAGGG	784.174	529.941	42.6783	95.0269	190.465	15.7209
TGGTTCGCTATTTGTCAATGGCCACCATGGTCGACGGATGGGAAGACTACCCGAG	783.572	281.173	287.63	83.8111	31.6425	44.395
CCCACTATTCTCCGGACAGTGCCACCATGGTCGACCTACAACCTCAAATCCCGCG	781.646	1679.17	983.996	812.223	1420.16	503.956
CGTTGTCAATGCGTCCTCGGGCCACCATGGTCGACAAATGCACACCAGCACACCA	781.285	55.1802	46.9547	6.22246	32.8628	40.5202
TGTTTGTCAGAAGATTGTTTGCCACCATGGTCGACAACAACAGCACTATCCACCG	780.442	4.70965	2.13819	2.30461	1.83056	9.07829
CGTTGCAAACTTCACTCCGGGCCACCATGGTCGACACAGTATCTGCAGTCCATCG	775.867	357.16	651.806	374.961	350.769	320.729
CAGCGAAGGATTACCTCTGTGCCACCATGGTCGACTCTGTGGCCAAGATATCCTG	775.506	2300	884.356	1271.99	693.258	267.145
CCCGGATCAGTGGGCCGAACGCCACCATGGTCGACAAGCCATGTTCAAACCCATG	774.061	1052.08	1607.66	1480.87	1576.28	275.449
CGTTTTATCACCATGCTCTTGCCACCATGGTCGACGGAGTGGGAGAATCCCAACG	771.653	4.99082	29.507	98.7143	113.582	58.8982
ACAGGTTGTCTGCGAAGTGTGCCACCATGGTCGACAGTCCATGGTCAATTCCGAG	766.716	730.347	425.586	333.785	1331.34	570.604
CTGCGAACTCTACACAGCCCGCCACCATGGTCGACTTCGGACAAATACGACGACG	761.659	87.3745	38.4019	4.1483	192.034	17.603
TTCGGTACTTATCCGACACCGCCACCATGGTCGACGCGCACACTCCATTACCCAG	760.576	276.042	119.91	272.713	177.825	84.4724
CGCGGTACCCAAACCTCAACGCCACCATGGTCGACGGACAACATACAGAGGAACG	758.77	22.9156	11.2041	2.15097	10.4603	39.4131
ACTCGTTCTCAGCAACGTTGGCCACCATGGTCGACACAGGAGTGGAATTTCCACA	756.723	690.42	1040.27	944.968	1020.4	191.751
TCAGGAGATCCTATGCCGTTGCCACCATGGTCGACTCCATGCTCTTCATGCAGTG	752.148	35.9901	137.101	96.4097	149.67	76.944
TTGTGCAACTTTACGGATCTGCCACCATGGTCGACCACACCCACGAAAAACAAGG	749.138	452.759	1909.32	582.683	1136.78	308.108
CCCGGCAGCTTCACAGAAGCGCCACCATGGTCGACTGTTTGGAGGTGGACAAGAG	746.007	945.585	538.653	703.061	934.455	201.051
CTGTGGAGACTCAATGGTTTGCCACCATGGTCGACAGAGAGCACAACCAATTACG	741.191	141.43	218.01	44.7095	60.9314	30.4455
CCATTTTATCCCCATACCTGGCCACCATGGTCGACCGTTGTCACCGGAGACCGCG	738.301	513.352	393.171	508.859	510.464	122.446
TCACACTATTATTACACCGCGCCACCATGGTCGACAAAAACCGGCTTCAACTCCG	735.773	586.386	1010.17	1570.52	542.106	103.404
CTCAGATTGTTTGGGGCTATGCCACCATGGTCGACCACAGGGTGTCATCCCTCAG	735.653	339.165	348.611	434.496	519.093	125.546
CCATGCTATATCCAGGGGTAGCCACCATGGTCGACAGAGGCACAAACATCACATG	735.291	285.531	143.43	274.71	202.233	86.0223
ACTTCATGTACAGGTGCCTTGCCACCATGGTCGACTTGGACAGCAGTATTCACAC	735.051	339.727	234.688	167.699	145.66	120.675
CGGTCCGTTCATGCACCTACGCCACCATGGTCGACTCCCATGGAGCACACCCACG	734.087	281.876	1800.61	589.29	1030.78	347.521
CGTTTACGTCATGCGACTTCGCCACCATGGTCGACTCGTACCAGGTTCTCCACTG	732.041	267.466	581.93	662.653	601.991	228.839
CCGACTATCACTGTGCTTCCGCCACCATGGTCGACGATGGTGGGAAGTTTCGATG	731.559	356.316	1266.32	2957.59	453.019	188.319
ACGTGGTATATCTCACCGTCGCCACCATGGTCGACAGGATGGAGAGCTACTATGG	731.077	389.917	1011.96	407.225	540.799	144.478
CATCGTCCTCATCATCGTCCGCCACCATGGTCGACACAGGAAAATCTTTACAGAG	730.596	67.5518	92.2843	513.545	118.986	284.859
CGGGTACTTCAACAGTCCGTGCCACCATGGTCGACGTGCTGGAACCATCATACAG	729.392	110.923	32.8426	103.938	43.6718	69.4157
CTTGGGGACATCCTTGGTCAGCCACCATGGTCGACATACAAGTGTCGTTTCAACG	728.549	768.868	503.843	265.415	328.628	150.567
CTCGATTTGTCGCCCTGCCCGCCACCATGGTCGACACAAGAGATACCATATACTG	725.9	716.921	373.414	496.798	1319.05	152.67
TGTATCATCCAAGCGTTTTCGCCACCATGGTCGACAGGCACCTCAGACCCCGCGG	725.057	306.689	249.57	223.701	157.689	151.01
CACAGTCAGGGTTGTTCTGCGCCACCATGGTCGACGAGCTCGGCGTACAGCTCCG	724.455	35.5684	33.4413	7.06748	44.1077	39.1916
TGTTTACTCCTTACTCGACGGCCACCATGGTCGACCCACCACCGAGAGATTACAG	721.566	758.886	434.138	518.461	1433.76	165.181
CCTTCTACACAAGTTCACAGGCCACCATGGTCGACAACATCGAGGACCTATACAA	716.75	864.818	492.041	247.746	145.921	50.7056
CCATGGACAAGACAGGACCAGCCACCATGGTCGACGGAACCCAGGAAACCATCGG	716.268	173.695	494.778	772.967	663.184	172.155
CATTGGGATCCCTCTCACCTGCCACCATGGTCGACGGGAACACACCAGATCACCG	714.703	21.7909	48.4087	60.0736	70.2585	52.2555
CATTGCTTATGGTATCTTCCGCCACCATGGTCGACATTGCCCAGACATCTACAGG	713.017	932.862	908.475	588.137	1806.15	289.066
CGAGGGGCACTATGCTTTCTGCCACCATGGTCGACAAATACCAGTGCTATCGATG	708.081	403.975	465.613	376.343	483.616	125.989
CATGTCGCCTATCCACATCTGCCACCATGGTCGACAAGAAAAAATATGCTCTCGG	707.358	2341.68	818.756	1245.26	508.807	206.365
CAGCTTTCACTCTGGGCTCTGCCACCATGGTCGACACATCAGAAGACACATACCG	706.756	1492.75	316.281	1046.37	349.462	1233.1
TCACGTACTGGTCACCCAGGGCCACCATGGTCGACAGGACACTTCAGAGCCGCAG	706.154	149.443	151.127	45.4777	103.557	62.1088
CCGAGGACACATATCTGTCAGCCACCATGGTCGACCCAGCAGCGAATATGCCCAG	702.542	60.8037	540.278	254.045	99.9832	40.4094
CACGGTGGTGCTATTGGCCAGCCACCATGGTCGACGGCCACCACGATACTCAGGA	702.422	2.17909	2.13819	2.22779	1.56905	11.5139
ACGGTGTTCACTATTATGCAGCCACCATGGTCGACTTACAAACAGCAACGCAACG	695.077	129.34	113.239	245.211	216.964	58.3446
GGGTTATCCTCTTGCAAAGTGCCACCATGGTCGACAAGGTATGGGAAGAGAGCTG	690.141	509.275	355.111	490.114	699.621	227.843
TGTCGAAGGTCACCGCCATCGCCACCATGGTCGACGAAAGGGGCCAACTTCCATG	684.723	265.357	550.627	374.346	447.963	275.116
CACTATTCCCACTGCACCTTGCCACCATGGTCGACAGCACCCAGAATACACTGTG	682.676	443.129	382.736	495.261	459.905	139.053
CCATCGAGTACTGGTCATGCGCCACCATGGTCGACACAAACATACCAGATCTCCA	680.388	243.004	82.3631	122.221	89.9588	29.0062
CACTGTCGGGGTCGTCATCTGCCACCATGGTCGACGGCCCCGACTCAGACCCGCG	676.174	628.914	392.743	210.718	441.251	84.4724
CATGGCGCTGCTGTGGTGTAGCCACCATGGTCGACTCTTCCGGTTCCGAGCAATG	674.97	663.147	825.171	1104.99	826.017	804.757
CAGTACACTGCTCTCCCAATGCCACCATGGTCGACTTCATCCCACTGCTGCAGTG	673.766	245.042	22.9214	33.2633	17.2595	19.5958
CACATTGCACTGTTTTGTCAGCCACCATGGTCGACGCTGGCTCACCCATTCCCCG	672.924	597.633	361.611	216.71	278.768	41.9594
TGTGGTATGTACCCAAGTTAGCCACCATGGTCGACGGTCAGGCTTCCGCATACGT	672.442	648.666	616.74	194.125	297.77	186.658
CCGATCTCCTTACTCATCTTGCCACCATGGTCGACTGTCGATGCTTGGCACAAGG	671.599	196.188	556.528	728.872	502.531	172.709
CCGACTTATGCTCTCAAATTGCCACCATGGTCGACAGCCGGTTACCCGGACAAGG	670.997	56.7969	58.1588	314.042	35.1292	390.256
CAAAGATCGTCCCTCATTGTGCCACCATGGTCGACATTCCTGGATGCATACCCCG	667.867	1077.38	828.164	730.102	1160.14	242.789
CATTGGCAGATCTCATGGCCGCCACCATGGTCGACTTGGAGACATCGAATTACAG	667.144	157.246	542.074	666.417	540.363	79.0475
CCAGCTACATTTCTCACCTGGCCACCATGGTCGACGACACAGACAGAACTCCTGG	664.857	675.94	265.392	516.464	465.833	295.487
CTCGGATTCTCACTGGTTTTGCCACCATGGTCGACATGTGGACGAGATTCAGCTG	661.485	268.38	737.762	360.672	262.38	497.092
CGTGGTTATACGAAGCCTGTGCCACCATGGTCGACAATGTACTCTTACGTCACCG	661.004	13.2151	4.36191	2.53507	46.6356	64.7658
CAGTCATTGTTCCTCGACTTGCCACCATGGTCGACCGCGTGTTCGACGACCAGGA	659.198	206.381	73.4683	91.0322	59.3623	61.7766
GCGTCATCAATGCCACCATCGCCACCATGGTCGACAAGGTCTCCGAGATCCGCCG	658.114	671.793	1161.55	805.616	1099.99	176.252
CTGGGCGCTATGGGTGCTTCGCCACCATGGTCGACGAGTACCACAAAAAGGACAG	656.79	623.15	415.75	333.631	1274.76	447.936
CGCTGTCTACATTTTTGCCAGCCACCATGGTCGACACGAGAAGATCTCTGCCATG	654.382	49.5567	385.302	120.608	80.1958	41.6273
CCGGGTCATTACATGTGGAGGCCACCATGGTCGACAAGCGCGCCCTCTACCGGCG	653.298	515.32	865.54	179.837	211.386	155.77
ACGTTTCACTCGAGGTCCAGGCCACCATGGTCGACTGTGGCACAAGTTACCACGC	651.853	104.456	343.479	134.052	413.967	335.343
CATGGAGTGTACAATCTGCAGCCACCATGGTCGACATCAGGCCTTACATTCCAGG	649.686	379.091	347.755	141.273	796.728	189.426
CTGTGTACTACGTCATGCTGGCCACCATGGTCGACAATGTTCAAGCAAATCCACA	645.231	260.015	27.6254	172.692	81.1547	106.393
TTGTACTACCTCCCTGTATAGCCACCATGGTCGACAAAACAGTCTTGCTACACGA	641.258	174.468	224.254	65.6815	56.5729	53.0305
CCTTGCTTCAATCGCCTTTTGCCACCATGGTCGACGAGATGCCCAGCGATACAAG	639.332	135.033	286.689	33.0328	307.882	590.753
CAGATTCTTATCATCGTCACGCCACCATGGTCGACCTATGTGGCGGATATCGAGG	638.97	719.733	246.149	314.503	334.12	288.07
CTTGGGAATTCCACCTACAAGCCACCATGGTCGACGCTGGCTCACCCATTCCCCG	636.683	5.90463	1.62503	1.84369	1.91773	17.4923
CCGAGGAATTACTCCCGAAAGCCACCATGGTCGACCAGAGGAATTACATTCACAG	636.081	236.256	21.3819	150.645	88.3025	89.4543
CCGTCGGTTTCTCATTTTGCGCCACCATGGTCGACAGGGCAGCGAGTGTTCGGAG	634.515	373.117	502.646	318.882	325.577	235.593
CCGTGTCCGACTTTCAATGTGCCACCATGGTCGACACAACCCCAGTGGATCACTG	631.746	659.491	2947.88	426.123	409.086	254.413
CGGTCATACTTCACCGTCAGGCCACCATGGTCGACCACGGGACACTTGTACTGCG	628.495	492.123	357.933	372.118	272.491	736.78
CGTATGGATTGGGATCCCCTGCCACCATGGTCGACCGACCACGTGTACTCCAGGG	627.653	259.944	559.18	587.907	626.835	237.364
TGTGCAAGACTACCACCTACGCCACCATGGTCGACGCAAACACGGAAGACAACGG	627.171	980.872	173.963	401.387	100.768	133.185
TCGTGGCAGTGGGATTCACAGCCACCATGGTCGACAATACACCGAGATATCAAGG	626.81	356.176	215.872	450.782	187.676	46.72
CGGGGACCCTCGCTCAGCCCGCCACCATGGTCGACAAAAACCGGCTTCAACTCCG	615.372	580.341	738.275	397.085	919.811	293.716
CGTGTGTACACAAATCACCAGCCACCATGGTCGACGTTATCAATATGCTTCGCGG	614.168	362.994	190.128	261.036	731.264	283.641
CTCGTCTACCTCCAGGGCCTGCCACCATGGTCGACGTGGTATGTCACACAAGAAG	613.325	736.392	680.886	612.105	1099.12	396.455
CGGTGTCACGCTGGATGTCAGCCACCATGGTCGACTCTCAGTGCAGCTTACACAA	611.158	32.6161	44.5599	4.53241	145.486	28.1205
CCGTTTTCCAACTTCAATTTGCCACCATGGTCGACGCCGTGCAGGAAGATCAGCG	610.556	438.138	988.016	484.507	965.662	329.475
CCTGGGATGCCTTCATATCCGCCACCATGGTCGACTACGGGCCTTACCAACATCG	608.027	442.918	552.936	269.025	418.674	384.831
CACTTTACCTATTCCCTCCTGCCACCATGGTCGACCTCAACGCCGACGAGCTACG	607.786	75.1435	41.4809	182.602	132.497	44.6165
CGTTTCAATCTTATGTTCTTGCCACCATGGTCGACAAAAACGCAGTACCTCCTGG	603.091	166.033	294.899	881.822	748.61	389.37
CAACTGTTCAGCACATCCACGCCACCATGGTCGACCCCATCAGACCAGAGCAGGG	602.489	381.481	310.893	151.106	664.666	163.963
CGTGGGTGGCTTCATGCAGCGCCACCATGGTCGACGGACTCACTATCGTCCCATG	600.442	230.21	1111.35	36.7202	49.2507	115.914
CTCCGATATGTGCTCATCATGCCACCATGGTCGACATACCGCTATGGAATACCAG	599.719	512.93	354.085	173.614	417.977	57.791
CGTCAATACTACTTGCCAGTGCCACCATGGTCGACACAGCCGCACAACTTTCACA	598.877	815.261	509.83	501.484	1301.7	232.382
CAGTCTGTTGTTGTGGAGGTGCCACCATGGTCGACTCCGCCTCTCAACCTTACAG	596.95	481.368	105.541	56.9239	219.057	69.0836
CAGGGGTTTCAACTATTCATGCCACCATGGTCGACAAGTTGTTGGCCAAAATGTG	596.469	2177.54	321.584	315.271	774.238	340.436
CTGGGTTTTGCTCATTCAGAGCCACCATGGTCGACGAGCACATCAGGATCCACAC	595.144	920.49	401.98	332.248	208.683	87.9044
CACTGGAGTGTTCACAGGCCGCCACCATGGTCGACAGAACAATACTATCATTACG	593.579	256.219	382.651	317.576	670.245	282.977
CCAGGGACGTCATGTACCGTGCCACCATGGTCGACGGGCATCAAATACCAGCCAG	591.773	68.9577	48.4087	75.2072	51.2556	41.9594
CCTTGCTTCAATCGCCTTTTGCCACCATGGTCGACCAGCACTGTATCTCTCCCCG	590.328	277.94	25.4017	158.865	106.085	125.657
CTGTGTTGTCACCCTCCTCAGCCACCATGGTCGACAAAGGCAAACCGGTTCACGG	589.726	449.033	690.379	1531.03	569.739	129.753
CGGTTATCCTGGACTGGAGTGCCACCATGGTCGACTGTGGAATATCTGGGAACCG	587.92	874.87	540.278	230.308	371.341	391.252
CGTGGTTACTGCCTGTGGTCGCCACCATGGTCGACAACAGAGGGATGTTCCACAG	587.318	761.065	792.243	442.947	549.777	434.429
CAGGTGTGCTTACTCCTTTTGCCACCATGGTCGACGGAGGACATCTTTATCAGTG	582.02	358.847	1037.36	159.095	196.741	82.0367
CGCAGTGGTCCGGCCGCCGAGCCACCATGGTCGACAGTGTCCGAAGGTCTCGAGG	580.335	26.2897	370.506	868.839	201.797	23.6921
CGTGTCTGGTCCCAACTTGTGCCACCATGGTCGACGAAATGGTATTACTCCGGGA	578.89	54.9693	17.9608	104.245	83.7697	79.8225
CGCGGTCCCAAAGGCGATTCGCCACCATGGTCGACATGGCGTGGACTCAGGACGA	577.686	488.257	811.914	406.303	699.098	259.949
CCACGCTGTTTCACATCCAGGCCACCATGGTCGACGCGGCAAAAGTGTACCTGCG	575.76	310.766	302.084	3764.05	591.008	458.675
CCTTGTCTTCAGCTTTACCTGCCACCATGGTCGACCAGTACCCTCAAAGTCAGGG	575.639	809.638	619.306	1344.9	1148.11	248.767
CTCGTGTTGCTACCAGCATCGCCACCATGGTCGACAAACAAGTACTTTCTCAACG	574.435	36.8337	55.5075	21.5865	148.449	36.6453
CGAGTTTCCATTTCCACATTGCCACCATGGTCGACCAGCAGCACAACATACCCTG	571.546	447.065	284.465	1029.62	431.575	85.1366
CAGTCTTCAATCCGGTATGGGCCACCATGGTCGACCATCACAGCTCAACTCCTCG	570.582	903.198	124.956	351.454	104.08	104.4
CTCGTATCCATCTCTACATTGCCACCATGGTCGACTCGAGCCAGAAGAACCAATG	569.98	964.072	772.229	705.98	1055.71	238.914
CTCGGCCTTTATTTGTCTCTGCCACCATGGTCGACCCACGGCCAAGAATCCACAG	569.499	82.5946	95.1923	94.8732	156.643	87.1294
CTACAGGTTGCTGGTATACCGCCACCATGGTCGACACTTCAAATTCTTCACCACG	568.656	453.602	280.274	526.297	505.234	213.118
CGGTCATTGTCAACACCTGTGCCACCATGGTCGACATGCCAATACACCTTCACTG	568.174	9.91135	71.0735	177.148	93.0969	22.1422
CGACGTCAGGATCTTCTTCTGCCACCATGGTCGACAGTCCCGGAAATCCGCAGGG	565.525	1302.6	848.349	741.164	585.604	528.533
CAGTGGCGGGTTTTCCGGCTGCCACCATGGTCGACCATGTCCAAGGAATACTGCG	562.275	39.5048	68.6787	155.1	28.8531	84.1402
CGGAGTCGCTGGGTCACCTGGCCACCATGGTCGACGGATCAGTATGGCCAATGTG	562.275	41.473	62.0076	3.45692	18.1312	45.6129
CTGTGCGTTGGTTTTCCACAGCCACCATGGTCGACACAGAGCATGGTCCAAACAG	561.913	542.453	753.157	1503.91	597.197	120.896
TGTTGGGCTTCACAGACTACGCCACCATGGTCGACACTGGGATTCAGTCAGAGCG	559.626	14.4101	65.2576	237.145	92.0508	33.9882
CGTCAAAGGTCCCTGCGTGTGCCACCATGGTCGACCACACGTCACAGCTTCTGTG	559.505	16.7298	4.44744	3.30328	26.4995	39.5238
ACGTTCTTTCCGATGCTCAAGCCACCATGGTCGACGAGAAAAACAAGAAGATGGG	559.385	196.399	332.959	139.429	460.516	32.8811
CCTATCTCCATCAACAGGTGGCCACCATGGTCGACAGGCTGGCGAGTTTCCACTG	559.265	703.706	750.676	478.975	355.302	338.111
CACTGCATGGACCTCATCCAGCCACCATGGTCGACAAACTCTGTACAGATACACA	558.542	94.7553	64.6589	270.562	185.584	45.7236
CTTGGATCTGCAGAGATGCTGCCACCATGGTCGACGAATACAAAAGAGAGAACCC	557.94	387.316	165.41	961.331	123.693	70.3014
ACGTCAGTGCTCGACTATTTGCCACCATGGTCGACACCTCGCTACTGCTCCAGTG	556.977	921.896	379.828	152.412	185.322	107.057
ACGTTTGGGCTGTTTCACTAGCCACCATGGTCGACGTGGAGAAACTCATTCACAG	556.014	119.428	5.04613	1.99733	25.9765	14.8352
CTCCGTTCATCCCGAACAGGGCCACCATGGTCGACGTACACGAGCGGGTTCCCGG	554.208	164.064	172.851	206.032	175.646	164.184
CCAGGTCTTGCTATCAATGCGCCACCATGGTCGACTGTACCTTATTACAGTGCTG	551.8	1431.38	1036.08	795.015	583.076	162.634
CGGGGTTTCTCAGTTTCCAAGCCACCATGGTCGACTGTCAGTCAGATGCTATCTG	549.753	796.915	530.614	902.948	331.767	63.8801
CGATGTTCACTTGCCTCATTGCCACCATGGTCGACTCTACCTCCCAAGAGCCATG	544.576	320.115	340.999	291.918	106.434	287.848
CCCATTTCCTCTATGTCATTGCCACCATGGTCGACACTCGATACTTTCACCAGAG	543.492	95.2474	155.575	935.366	418.326	47.9378
CAGTCAGAATATTGCCCACCGCCACCATGGTCGACACAGCACCCCATCAAACCAG	542.77	1085.68	514.705	318.882	965.139	377.302
CAGGGTCACCGGTTGTCTTTGCCACCATGGTCGACCACTCAAGGGCATTGCACAG	542.288	50.33	42.0796	153.718	20.3976	30.0026
GCGTGTACTGCGCGTACACTGCCACCATGGTCGACACAGAGCATGGTCCAAACAG	541.927	909.946	426.526	285.465	370.906	400.773
CACGCAGCTATACACTTTGTGCCACCATGGTCGACCGATTGCAAAGACACACTGG	540.843	725.075	2694.63	406.841	452.06	213.561
CCACGATATCTTCAAATGGCGCCACCATGGTCGACTGTACGCAGTGGACACCCCG	539.398	702.651	4774.5	571.16	162.658	338.222
CTGTGCGCCGACGTCCTCTTGCCACCATGGTCGACGGGTCCTACAGAAGGAACTG	536.388	2.95232	87.9224	12.6754	27.9814	10.4068
CTGTCGAACTTCTTCATCTGGCCACCATGGTCGACCAGGTTCAGGATGTACACAT	534.703	22.9859	174.733	49.3187	95.8863	85.0259
CGGGGGAAATCACGTTCTACGCCACCATGGTCGACTGGGACAAACCACTTCCCAG	534.462	274.917	611.437	601.504	328.977	96.6505
CTGTCATGTCGTCAGTCAGCGCCACCATGGTCGACAAACCAACGGGATTACCCCG	531.813	606.771	335.525	38.1798	175.123	74.7298
CGTTGGCTCCTTCGTCAGCAGCCACCATGGTCGACGGCATCTGGATTCAAACACG	531.452	214.043	67.0537	101.787	109.746	27.4563
TGGTTGGTCTCATCACTTTTGCCACCATGGTCGACACAACACAGAGAACAACGTG	527.719	569.867	1646.92	609.493	1004.45	389.591
CAATCGTATGTCCTGTCATCGCCACCATGGTCGACACACGGGGATCCATGCGTGG	527.238	86.3904	325.86	255.121	214.96	96.2077
CGTTGCGCACAGAGGCTTACGCCACCATGGTCGACGATCGAGAAGAACTTGCAGG	526.275	139.181	144.713	88.4972	159.781	143.481
CGGTGGTTCATCCTTGGCCAGCCACCATGGTCGACGCTGCGGAACGAGTGCCTGG	524.709	1.47616	4.27638	21.0488	23.187	16.9388
CGGGGTATCTACATACCACCGCCACCATGGTCGACTGTCGGGCTTCACATCCCGG	523.987	541.82	930.626	538.895	384.068	101.079
CTGCTATATGGATTGGGAATGCCACCATGGTCGACAGAAGCCAAGCCAATCCCGG	517.726	349.568	164.128	467.606	249.391	56.0197
CCCTCATACATCCAGCTCGCGCCACCATGGTCGACTCAGCATCCATGGACTACCA	516.522	530.503	610.753	500.946	952.325	441.515
ACGTGTGTCGCGCTGGTCTAGCCACCATGGTCGACGCTCTGGACCTACTTCACCG	513.392	441.371	330.907	243.444	320.609	311.319
CGGGGAGTGTGCTCTTGTTTGCCACCATGGTCGACGCTGGCTCACCCATTCCCCG	513.151	709.821	3113.55	471.063	416.146	239.578
CGACGTCTTGTACAGAACAGGCCACCATGGTCGACGGAATGGATCGGGAACCGAG	511.465	594.329	260.688	279.396	937.245	808.078
TCGCTCATTCTCGTTCCCTTGCCACCATGGTCGACAACATGTTGCAAGAGATCAG	509.78	857.648	1593.21	544.964	856.7	148.131
CATTGGCAGATCTCATGGCCGCCACCATGGTCGACTGTCGCCCAGTTCAACAACG	507.01	664.763	783.006	847.56	671.378	459.228
TTGGATCGTTTCATACGTTAGCCACCATGGTCGACAAAGACAAGAACATGCCATG	505.806	367.915	894.363	142.118	148.449	84.4724
CCCTGTCACAATGGCAACCTGCCACCATGGTCGACAGGACACCAGAGGCGCGGAG	505.686	36.6931	68.8498	2.30461	15.8648	41.1844
ACATCCACAGATTGGGCTTAGCCACCATGGTCGACTGGGCAAGTACACCACGGTG	505.325	1.61674	1.88161	11.7535	4.79431	13.396
CGCATATCTCCACCATCGGTGCCACCATGGTCGACTGTGGAGGGCATATGCCGCG	505.204	98.6917	53.1127	14.2886	53.522	84.3616
CCACTCGATTCACCACATTCGCCACCATGGTCGACGGAGACATTCATTATCAGCG	501.231	540.625	663.181	482.586	1035.48	504.288
CCGTTCTGGTATCAAAGACTGCCACCATGGTCGACAGGTGTGCATCAAGCGACTG	501.231	654.36	576.542	193.434	319.127	366.01
CAAGCGATCTCTCAGCAATTGCCACCATGGTCGACAGTACTCTTATATCCATGGG	499.666	154.083	344.505	144.73	236.926	157.32
CCTGGCTACACACGTTTTGTGCCACCATGGTCGACCCTGCGACTCTACGACACCG	499.064	42.2462	284.465	63.5305	128.749	98.2005
TGTTATTACTCTATGCCATTGCCACCATGGTCGACGCACGGTGTTCGCGACTATG	497.86	109.025	114.522	72.2112	163.094	133.96
CGTTTTATCACCATGCTCTTGCCACCATGGTCGACAGCAATCGACAGAATCAGCG	496.415	69.1686	186.878	35.6447	36.9598	77.719
CGCTACCATGCTCAACATCTGCCACCATGGTCGACAGATTACAGAGAAATCTACC	496.174	250.174	459.54	461.537	602.34	354.939
CGATGTTCACTGCAAGTGTTGCCACCATGGTCGACTGTGTTGCGAGGCCTCAGTG	494.489	375.577	374.012	367.586	434.714	95.1006
CAGACAGATCAGTATCCTTTGCCACCATGGTCGACAGAAAATGTCAGCTACCGAG	493.405	348.444	273.689	965.787	351.815	48.9342
ATGTTATCGAGGTCACCAAAGCCACCATGGTCGACGTGGACAAAAATGCGCACTG	492.321	8.15402	44.2178	20.127	61.7159	39.9666
CTTTGGGGCCTGGAAGTCCCGCCACCATGGTCGACAATGCAAGGATTCTGTCCAG	491.84	2081.17	623.582	290.996	882.241	333.572
CGTCATACTTCTTCTCAATTGCCACCATGGTCGACCAACCCAGTGGAGTACACCG	491.358	32.3349	11.3752	73.9781	33.1244	38.8595
CACAGAGCCTTACGCCCACAGCCACCATGGTCGACGACAGGACAAAAGACAATCG	490.997	576.826	503.587	308.127	450.666	558.868
CCGAATATTCTCTTCAAGGAGCCACCATGGTCGACAGGGATGGCGACACGCAGCG	490.275	398.844	253.504	645.906	111.49	340.325
CCTGCCATTTATTCTGTGTGGCCACCATGGTCGACCAGTACCCAACTCTGGACAG	490.154	1514.54	825.513	468.605	537.225	71.0763
CTTTGGGGTCTCCAGATCCAGCCACCATGGTCGACCTGGGGTATCAACAACCAGG	489.793	393.15	1751.86	716.427	1045.16	252.421
CAAGGATCTATGGACGACCTGCCACCATGGTCGACACAGCACAATCTGCATACTG	488.95	665.536	597.667	702.139	516.217	193.412
CGAGTTTCCATTTCCACATTGCCACCATGGTCGACAGGACAACCCTATTTCTCGG	487.265	136.791	186.792	250.819	189.942	118.903
CCATTACTTCTGGTCAGTGCGCCACCATGGTCGACTCGTACGGAAGCAAACAGCG	486.301	423.587	310.209	211.64	332.9	281.759
CGTTGTCAATGCGTCCTCGGGCCACCATGGTCGACACAATGCCGTCATCTCCATG	485.94	8.57578	9.49357	48.8578	80.7188	66.4265
CGGGGAACTTGTCACATTTGGCCACCATGGTCGACGCAACTGCGGAGCATCAACG	485.338	141.922	131.199	344.77	358.963	149.349
CGGTGCCAGCTATTGTGCTTGCCACCATGGTCGACACAGGAAAATCTTTACAGAG	482.569	505.198	493.152	526.297	508.807	522.112
CGATGGCACACACCGTTTATGCCACCATGGTCGACACGTGCATGTGGTACGCTGG	479.92	440.809	343.65	582.299	479.954	180.459
CGCATCTGCATATCACAAATGCCACCATGGTCGACCTGTACAGCCTCGTACCGGG	479.318	2.31968	13.8555	8.60389	0.958863	6.86407
CCCCTCTGTACTTACCGTATGCCACCATGGTCGACAAGTACCATTCAGACCGCGG	477.753	101.293	286.603	93.0296	288.705	278.77
ACGTGTTACCTCTGGGAGCTGCCACCATGGTCGACCCAGGAAGATGGAAGTACCG	477.392	559.394	641.372	642.065	986.495	482.81
CTTTGGTCACTCATGGACTAGCCACCATGGTCGACAATACGCACTGTATACACCG	476.79	3900.22	298.406	1263.47	207.899	348.296
CACAGCTATCAGTTACTGCCGCCACCATGGTCGACCGGCACAGCGCATCACACAG	476.428	464.779	1002.3	793.248	975.076	482.478
CGCGGTCTACATTCAACAGCGCCACCATGGTCGACGTACTTTATCCAGCACGGCG	474.743	593.978	742.295	212.101	596.413	219.097
CGAGGGGCACTATGCTTTCTGCCACCATGGTCGACGGTGTGTGGCAACTCCAGGG	474.02	675.94	397.276	218.247	325.665	131.857
CGTACCTCCTCACACTACACGCCACCATGGTCGACGATGGAAGACGATCCCCGTG	473.9	384.926	533.436	422.589	523.975	176.584
CAGTTTGGATTGTGCAGCCAGCCACCATGGTCGACAATCCGAACGGGATATACGG	473.418	23.6888	18.9016	78.5873	22.4025	15.6102
ATGCGAGATCCACCGCTGTCGCCACCATGGTCGACTCAAGCGACGATCCGAACAG	470.168	299.168	547.634	780.726	568.431	125.878
CGGGGCCACCATCTATCACAGCCACCATGGTCGACCCCCCGGACCTCAATCACCG	469.325	253.899	686.103	389.48	666.671	152.781
CTGTGCGTTTCCGGTCAATGGCCACCATGGTCGACGACTGCACAGGGAATCGTGG	469.325	87.3745	59.6983	25.658	91.615	65.098
CTCGAGGGTTTCCAGGGTCTGCCACCATGGTCGACTTATTGGGGACTCCAACGTG	468.602	563.471	288.57	364.052	707.815	298.808
ACCTGCTCCGATCACCTGCTGCCACCATGGTCGACGACAGCTACCAATTCTACTG	468.482	1111.41	485.541	97.9461	94.3172	75.9476
CCATCGAGTACTGGTCATGCGCCACCATGGTCGACAATCCCTATCGATTCCTGTG	467.88	89.3427	96.8173	683.779	46.8971	565.4
CAGGGAGGTGGCGGTCCAGGGCCACCATGGTCGACGGTGGGAGTGTGCTACACGG	467.519	461.475	643.51	394.473	599.899	61.1124
CTGCGAAGGAGTTACAATCAGCCACCATGGTCGACGTTTGTCCACCTTACCAACG	467.278	262.475	167.036	232.996	589.613	209.797
CTGCTGGATTTCACGGGCCTGCCACCATGGTCGACATGCGGAGAGAATGTACTGG	466.917	1.26528	11.0331	2.68872	1.30754	4.98199
CTCAATACTTCCATTGTTATGCCACCATGGTCGACAATGGAAGCAAATCACACAG	466.074	377.545	235.971	376.881	343.099	149.681
CAGTCTACTGTCCGTCCAGAGCCACCATGGTCGACACAGAGAGTGGTATTGCTGG	465.111	302.683	251.195	559.176	281.906	708.992
CTTATTTCCGGGATCACATGGCCACCATGGTCGACAAACCAGTCATACCACCCAA	464.749	6712.37	545.41	389.403	2291.59	927.203
CTCAGTATCCTCCAGCAGCAGCCACCATGGTCGACGCTGTCGACGATGGCCATTG	464.147	622.658	586.634	884.741	1170.34	150.456
CGGAGTTCGCTCAGCTTCTAGCCACCATGGTCGACAGGAACAGACAAAAGTACCG	462.582	7.02933	581.417	18.4369	62.9363	50.7056
CTCCGTTACTCCTCAATACTGCCACCATGGTCGACAGGAGCTACAAAAAGCCGTG	461.619	531.979	992.891	651.591	243.813	151.231
CGTGCCCATGTATCTTCTGCGCCACCATGGTCGACTCAGACAGCATTCCTCTACG	460.897	994.017	715.097	1176.97	810.501	308.108
CGATCACTTATCACACCCATGCCACCATGGTCGACCAAATACGTCAAGAGCCAGG	459.933	427.594	93.8238	200.962	86.2977	23.2493
CACCACATCTGCAGTCATCAGCCACCATGGTCGACAGTGTTCCCTCAATCCAGAG	459.572	90.5377	75.3499	37.0275	9.93731	27.4563
CGCGGTCATGCACTATATCAGCCACCATGGTCGACTGTGGAGGGCATATGCCGCG	459.572	417.19	316.196	240.525	160.74	39.1916
TCCTGCATCTTCGACACTATGCCACCATGGTCGACCAGGATGCAGACCCTCCCGG	458.609	914.867	744.689	590.211	355.912	318.294
ACATACAAGATCACTGTTACGCCACCATGGTCGACCAGGTTTCAGCACCTCGGTG	458.489	214.394	238.793	26.5799	95.3633	53.6947
CAGGGTGGATTTCAGAGGACGCCACCATGGTCGACTCTCAAAGTCTGTGCCCACG	458.248	265.849	687.813	536.053	341.181	110.268
CTTTTTTGGCAACTCGCCACGCCACCATGGTCGACACTGGGGTGTCACTTCAACG	457.887	907.556	199.108	472.907	384.417	134.182
TCGTCTACGTTTTCGCACCTGCCACCATGGTCGACGACTCGACGACCGCCCACTG	457.887	18.1357	166.095	68.8311	16.475	64.4337
CAGTGTGCAGAGTTCGTCAAGCCACCATGGTCGACGATGGAAGACGATCCCCGTG	457.405	425.555	372.815	697.53	359.486	401.88
CTGTACTATGTTTCTGCCCAGCCACCATGGTCGACGCAAGTCCATCTCTTACACG	457.285	280.189	344.591	816.985	413.706	201.604
CGAGGAGATCTACCGCTATGGCCACCATGGTCGACCAACCTTTCAGATTTCACAG	455.238	445.8	72.613	227.389	160.479	16.2745
TCGGGCACATATGTTCACACGCCACCATGGTCGACAAGTACACGACAGTTACCAG	454.636	13.4963	4.10533	3.61056	161.35	31.6633
CACTTATTGGTGCTCTTTCTGCCACCATGGTCGACGTGGGGGTCATACTCCAAAG	454.275	303.807	872.724	460.769	829.155	222.972
CGAATCTACTGTCCGTTTGCGCCACCATGGTCGACAAAGTGGCATCGAAGCACAG	453.673	514.125	588.088	342.926	613.498	46.0557
AGTCTGTCATCTTTCAGCATGCCACCATGGTCGACCGGGAACCACCGAACCTCGG	453.071	3.79584	43.1915	69.0616	44.4564	95.9863
CCAGTTATCTCCACAACCCCGCCACCATGGTCGACGCGGGGCCAGGAATACCACG	452.469	61.1551	507.265	11.139	20.3105	49.4877
CTATGGCTCTCGCCCTGTTTGCCACCATGGTCGACCATCACCAACCCCCACATCG	452.469	479.611	747.512	449.015	402.287	68.0872
CCCTGGAACTTCACCCGAATGCCACCATGGTCGACCCTCCACCACGATCCCCGTG	448.977	379.021	423.79	383.411	959.124	220.647
TTGTGTCACTTCCGGTCTCTGCCACCATGGTCGACAGAGGGCAGACTCCTCACGA	448.254	243.847	252.905	3101.39	529.031	354.496
CACGTGTCTTGCTTTGGTATGCCACCATGGTCGACGGCAGGTTCAATTTCCACCG	447.05	441.934	545.923	530.676	284.346	172.377
CGCACAGACATACGCCGCTCGCCACCATGGTCGACAAGGCAGTACACAGTACATG	445.967	375.717	247.26	333.938	300.821	71.4085
CGGTTTACTGGAGCACTGTAGCCACCATGGTCGACAATACCTTTCCAAAATCCCG	445.124	231.054	111.528	345.538	456.07	53.2519
CGCCGTGCGCTCACGTTCCTGCCACCATGGTCGACGAGCTGGAAATCCCTCCCAG	444.642	45.1986	11.4607	24.1216	123.432	33.1025
CGTGTCGGTCAAACACGCTTGCCACCATGGTCGACACGGAGGTCACTTATGCACG	444.522	15.3239	1.79608	2.6119	1.39471	2.32493
CCTTGCTTCAATCGCCTTTTGCCACCATGGTCGACCCTGGACACATTCACCCCTG	443.559	739.696	498.37	377.957	213.129	120.343
CGGAGTTCAGATGGCTCTGCGCCACCATGGTCGACGCAGATATGGAAACTCGAAG	442.957	173.273	552.936	387.252	419.808	147.135
CTGGATTTTCCTATCCACATGCCACCATGGTCGACGGACATCACTGGCCACAAGG	442.836	37.3257	37.9743	15.2873	21.7052	25.0206
TGTGGGTTCAAGACGTGGCCGCCACCATGGTCGACTTGTGGGAGACCTATCTGTG	441.873	85.6172	229.214	66.9874	57.1831	26.9027
CGGGATTGCTATTCCTTCTTGCCACCATGGTCGACGTGTATCGATGTCAGACACG	440.067	197.665	8.46724	36.5665	37.8315	138.61
CGGGGGTCTATGCTGTTGTTGCCACCATGGTCGACCAACCAATACGACCCGAGAG	435.853	1.54645	7.61196	1.84369	73.5709	4.76057
CGCTTCACATCTGGCCTTCTGCCACCATGGTCGACACTCAACCATCTCTTCACGG	435.612	48.0103	8.12513	25.2739	6.5377	7.86047
CGTCTATACCTCGAAGATCAGCCACCATGGTCGACAGAAGATTCGAAATCCACAG	435.251	118.585	140.95	407.225	144.527	31.2205
CTCGGGGGATATTCAAACTGGCCACCATGGTCGACGGTATTTATCAATTTCACAG	435.251	2002.58	214.076	208.03	354.256	292.498
CCTACTATTTTCCACGTCCGGCCACCATGGTCGACTCCCCAGTACCACGATCCGT	434.288	370.305	442.862	333.631	398.8	436.865
CATCAAGTTGTACAGCGAGTGCCACCATGGTCGACCCTACACATCTCACTCACAG	433.806	548.217	755.295	817.446	629.363	431.883
CAGGGTCACCGGTTGTCTTTGCCACCATGGTCGACCGAGTTCCAGTCCCTCACGT	433.686	364.33	337.663	596.357	315.553	377.081
CGGTTATGTCTTCCACCACCGCCACCATGGTCGACGTGTGCAAAGAGTACGTGCA	431.88	287.71	316.794	354.219	140.866	161.527
CATCGAAATCAGGCTCCACCGCCACCATGGTCGACCAAGACAGCAGAATCCTGTG	429.592	153.661	1282.57	99.4825	76.186	114.918
CAGAGGAATTTGTCAGGTTCGCCACCATGGTCGACAAAGCTACAGAAGCTCACTG	428.749	232.6	249.655	2817.7	524.672	320.951
CATCGCTGTCAGTGTCGTCTGCCACCATGGTCGACGTCGGGCAGAGAGCCCGACG	424.776	113.664	34.8098	62.7623	70.0842	53.1412
CGTACTACTGGTCCCTCACTGCCACCATGGTCGACACTTACCGCCAGGTACTGCG	424.656	579.357	248.458	306.206	778.509	208.801
CCATTTTCTCTGTCAGTTCTGCCACCATGGTCGACGAAGAACCTTCAAACCTATG	424.535	96.6532	9.66463	41.2526	19.2644	21.0351
CAGAGTACATCCGAGCTCAGGCCACCATGGTCGACCTTGGGTCCAAACCATACCG	422.97	11.2469	5.47377	1.76687	22.664	18.9315
CAGTACACTGCTCTCCCAATGCCACCATGGTCGACGATGGTTATTCACCACCTGG	421.887	300.082	200.391	201.577	615.241	114.475
TGCTTATCGCCAGTCAGAACGCCACCATGGTCGACCGAGTTCGTCACACGCACCG	420.442	230.843	297.722	144.192	190.378	128.646
CTGGGCCATGTCCTTTCACGGCCACCATGGTCGACGACAAAGTCAGGCTCCAATG	418.034	148.811	357.506	171.54	342.227	270.909
CACTCAATCACTTGGACTCCGCCACCATGGTCGACGAAGTTGCCGTATCACCTTG	417.311	496.903	244.267	129.673	614.37	181.455
CAGGGTCAAGAGTTGTCTTTGCCACCATGGTCGACGTCATCGGGGTATCTCACCG	416.709	140.657	265.563	129.827	238.408	228.618
CTGTTACTCACTCCTGCGTTGCCACCATGGTCGACGGCATCTGGATTCAAACACG	415.987	485.164	525.824	136.74	354.779	106.615
CACTTGTTCTTGTTACACATGCCACCATGGTCGACAGAGAAATACTGCAACAACA	415.505	275.971	258.55	256.503	196.48	40.5202
CCACAATGTCACCTTGTTCCGCCACCATGGTCGACGAGGAATGCAAGGAGAAACG	415.505	622.306	246.833	361.44	818.694	185.773
CCACGATCAGCCTTCAGTGCGCCACCATGGTCGACAACATCCAAAGTTTCCAGAG	415.144	52.7902	116.061	55.3875	391.303	25.2421
CACGGGTTGGACGGAGCACTGCCACCATGGTCGACGTCCGACTTCACAATCCCTG	414.422	211.091	225.707	218.708	481.872	131.303
CGTGGAGTGGGAGTCTCAGTGCCACCATGGTCGACCACCCAGCAAGTCTCCCGAG	413.458	71.7694	56.9614	8.06615	49.7737	64.6551
CTCTTTTACAGCTGGACAGAGCCACCATGGTCGACAGTACTCCATCAAAGTCCAG	413.458	281.946	1339.19	35.3374	426.955	180.791
CTCCGCTATTCATCAATTATGCCACCATGGTCGACAATGTGCAAAGACAAACCCA	413.338	391.041	473.053	442.563	929.487	151.452
CAGGAAACGCTCATCATCACGCCACCATGGTCGACGTACGGTGGATACAACATCG	410.087	263.248	770.775	433.651	323.834	321.283
CCAAGTCACAACCGAATACTGCCACCATGGTCGACGTCCAAAACATACATCATCG	409.606	1.33557	54.9943	1.30595	1.30754	1.10711
TGGTTCTGTCATGTTTCTCTGCCACCATGGTCGACGCTGTGGGCTCACATATCAG	408.522	159.777	392.829	135.127	74.7913	73.4013
CATTGGCTCTACAACCATCAGCCACCATGGTCGACCAACAACAACAACAACTGCG	407.559	1573.09	259.063	370.966	381.54	122.225
CGTGCCCATGTATCTTCTGCGCCACCATGGTCGACGGGCGATGGTCAAATCACTG	406.234	99.5352	77.5736	246.363	157.253	36.8667
CCGACTTTTCTCTTATCAGCGCCACCATGGTCGACGCCACACCCTGTACACTCAG	405.873	74.5811	40.8822	19.1283	44.7179	90.1186
TGGTTATTTTGGACTCCTGTGCCACCATGGTCGACACAAAGACAAAAGATCGCTG	405.873	1.89792	28.5662	3.99466	15.0803	16.7173
TTCCACACAGTCAAACGTGCGCCACCATGGTCGACACATGCCGATCATCACCATG	404.669	4.42847	72.613	2.76554	143.568	49.377
CAAGCTCAGTCATGTACATTGCCACCATGGTCGACACTGCGCTGGTTCACCACTG	403.104	2.81173	20.3556	8.91117	17.7825	13.1746
CGTGGGTGGCTTCATGCAGCGCCACCATGGTCGACATGGAGTGGAGTACTCCGAG	402.743	443.55	670.366	417.135	358.789	70.8549
ATGCTATCAAACCGCACCTTGCCACCATGGTCGACACCTACGCTCCAGTCCAGAG	399.372	357.793	102.633	56.5398	218.621	93.4399
CCGGTTCATCTCCTTTGCCCGCCACCATGGTCGACAAAGACACTCAAGAGACAGG	398.89	52.7199	167.976	94.566	367.593	14.2817
CCGTGTGGACCTGTATCATCGCCACCATGGTCGACACTTTACAAAGACAGAATGG	396.963	95.1068	186.365	196.814	91.4406	192.748
CTGGTACTCTTCTGTTTTCAGCCACCATGGTCGACTCAAACTGTTCAAAGCACCG	396.241	642.269	652.491	332.633	487.887	278.659
CAAGTATATCCTTTATCCGTGCCACCATGGTCGACGGGAGAGGAATACACATGGG	393.833	357.441	281.472	339.009	635.9	197.951
CTCTCTGGTATCACTCCCATGCCACCATGGTCGACTCAGGTCCGAGGAAACGCAG	393.713	828.195	269.925	438.568	296.114	247.771
CCTGTTACCCTCGCAACCTTGCCACCATGGTCGACGGTTCCGTCCAAATTCAAAG	393.592	2.67114	1.96714	10.5244	1.48188	17.4923
CCTGTGGACTACATTGCCCAGCCACCATGGTCGACAGGCAGTGGAGTCCACATCG	391.305	288.835	1025.22	440.412	2279.57	230.279
CGCGGGGTCCTTGTCAGTCTGCCACCATGGTCGACTGTTCCCTGGCCCATCAAAG	390.462	100.66	242.043	70.4443	68.3408	26.4599
CAGGCATTTCAATTCTGTCCGCCACCATGGTCGACAAATTCAGAAGCCATTACAA	389.499	397.368	851.941	413.985	660.482	146.249
GTGTGGTACCACCCAACTATGCCACCATGGTCGACGAGGTGGCAAGATATCAGCA	389.499	134.541	129.061	175.535	82.0264	57.2375
CCCCTCTGTACTTACCGTATGCCACCATGGTCGACTGCCAAGAAGAAACTCGCAG	387.572	72.4723	138.811	15.6714	41.1439	37.531
CACTGCGCGGGGGTTTTTCTGCCACCATGGTCGACCTCGGCAGATGGTTTCCCTG	387.211	276.042	615.2	658.428	337.52	418.265
CATCATGTATCACTCTTGTTGCCACCATGGTCGACACTTCACGACAGTATATCGG	386.97	656.539	267.445	261.266	805.27	202.269
CCGGTGTCTCAGCGCCATCGGCCACCATGGTCGACGGGAACACACCAGATCACCG	385.525	136.228	72.0998	24.813	394.528	58.0125
CGTGTATGTGTTTTGTTTCTGCCACCATGGTCGACATTGGCCCTTCAAACCGCAG	384.683	316.46	437.303	413.909	278.245	125.435
CTCAGGGGTCCGGATGTTTAGCCACCATGGTCGACTGGAGTGTATTACTGCTCCG	383.479	134.401	133.594	93.4137	117.591	61.9981
TTGTCTGCATCAGAGCAGGTGCCACCATGGTCGACAAATGCCCCCATTTCCCGAG	381.793	7.94314	0.684221	1.30595	0.697355	7.41762
CCCTTCATTGTTTCCCCTCCGCCACCATGGTCGACGGTTCCAGGAATTACCCGGG	380.709	229.226	195.003	862.924	1703.9	124.882
CACATACAGATCATCCTTCAGCCACCATGGTCGACGAGCAGGGTGTCGAAAAGGG	380.228	400.742	461.08	483.585	236.752	164.406
CGTGGGGCTGCTCTATCAGCGCCACCATGGTCGACAGGAAACGATACATCACCTG	379.144	1488.67	794.381	1578.89	786.703	238.028
CTGGAGACCATCGTCATCATGCCACCATGGTCGACCCATACTCCAGAGAATCGAG	379.024	265.287	605.621	346.46	472.719	241.128
AAGTGTTATTCAGCCCCAGTGCCACCATGGTCGACAAGGTCTCGGAAGTCCATGG	378.181	6.46698	3.33558	148.187	1.74339	3.87488
CCCTTTGGTTGTTCAGCTGCGCCACCATGGTCGACTGGAGAGACCCACCACACAG	376.977	958.519	354.512	693.305	509.679	1041.57
CTCAACTGCATCCGGTTCTTGCCACCATGGTCGACAAAAGAGAACGTATACCCCG	376.616	308.236	193.891	474.75	415.275	69.5264
CGGGGCCGTTCTCTATCATGGCCACCATGGTCGACGGGCCGGTGTACAAACAGCG	376.375	91.4515	130.686	128.213	563.288	390.809
CGCGGCGTTCTTTTTCATCTGCCACCATGGTCGACCCAAAACTGTCTGTACACAG	376.134	135.666	190.556	191.821	188.547	96.097
CGTCTGTTATCCCTACCTCTGCCACCATGGTCGACTTACGCGGTCGAGAATGGAG	376.014	437.505	596.726	647.827	345.191	300.912
CAACTATCTTTCCTTGGGTTGCCACCATGGTCGACGGATCCGGTCCCGGACAGGG	375.773	85.6875	102.804	150.261	629.101	386.713
CGGGATCATCATACGCTGTTGCCACCATGGTCGACGCAACAAACCTATATCTGTG	375.773	170.321	431.316	423.742	94.5787	196.18
TGTCCAAGTCTGGGTGGACCGCCACCATGGTCGACGCTGGAACGAAGTATCCACG	374.328	358.074	353.058	410.836	381.715	360.253
CAAGGCATTTTTCTGCGGCAGCCACCATGGTCGACTCATTACACATACATTCTGG	373.004	199.633	170.799	334.707	373.085	64.4337
CGATGCTTCCTACCTCCTCAGCCACCATGGTCGACTGCGACTCATCCTACCTCTG	372.281	92.2247	15.395	64.6828	38.3545	25.4635
CACAGAGTTGTGGTCACCACGCCACCATGGTCGACCCACTATCACAGTTTCACGG	371.559	576.475	219.977	270.178	263.077	95.5434
CACCGGTCATTCACTATCACGCCACCATGGTCGACAAACAGAATCCACTCCACTG	371.559	1.26528	1.62503	1.53641	59.7982	6.08909
CTCGGATTTGGAAGTTCTCAGCCACCATGGTCGACTTCTACCGCGACCGACAGAG	368.79	150.498	128.805	352.683	332.987	102.297
CTCGAAATCTCCCCAGCTCAGCCACCATGGTCGACACAGCTGCAAAGAGGCCCCG	367.826	110.15	91.1725	92.1077	114.453	151.452
CCCATGTCTCTTGCACTGTGGCCACCATGGTCGACTGGGACCCAAGCATCCCGGG	366.261	502.526	604.852	298.14	354.518	197.397
CCTCAACACATCATGTCTGTGCCACCATGGTCGACTCACAAACCCTTCACCATCG	365.78	17.7842	4.61849	45.7082	7.49656	29.0062
CTGTCCTGTTACCGTCTGTGGCCACCATGGTCGACCCCAATGCCAGATATCATCG	364.816	429.07	596.898	294.837	643.92	148.906
CAGCGATCTCCTTCATCTTCGCCACCATGGTCGACCACACGGAAGATCATCCCCA	364.214	294.177	111.015	1289.43	234.486	120.121
CAGTCGTCATTGCACTCCATGCCACCATGGTCGACGAGAGGTGCCAGATTGTGTG	363.973	103.401	647.958	334.783	751.748	181.234
CTGCAAACCATCCCCCGAGTGCCACCATGGTCGACGAGAAGCTTCATATTCCCTG	361.325	179.318	416.691	596.05	267.174	59.341
CACTTGTCACAAGTGGAAGTGCCACCATGGTCGACATGCTACGGAAAGAGATACG	360.963	256.992	412.329	689.617	580.199	116.8
CTCAGTGCGTACTTGTGCAAGCCACCATGGTCGACCCGAGCGAGAGCTTACTCGG	360.723	467.169	441.665	123.835	518.483	293.937
CACAGAAAGGCAATTGCACCGCCACCATGGTCGACCATGCCACTGGTATTCCACG	359.88	378.248	184.483	169.159	346.411	108.054
CGTCTACCACTTCGCACTGTGCCACCATGGTCGACACTATCTTCAAAAAGCAGCG	359.639	361.237	361.868	168.083	483.79	88.0151
ACGTCAACAATTCCCCATCCGCCACCATGGTCGACGGTGTGCGACACTCCACACG	359.398	92.1545	167.805	54.3121	76.2732	92.0007
CAGTGCCAGGGTCAGTCGCTGCCACCATGGTCGACGCTGGGCGGTATCGGCCCTG	358.315	80.8372	177.299	161.553	85.8618	106.947
CGTCTACTTTGGCCTTCTCCGCCACCATGGTCGACGAGGATGCAAGATTCAAGAG	357.833	3.65525	12.0594	27.9626	55.9627	17.1602
CCTCGGTCACGCACACGCCAGCCACCATGGTCGACGTCACTGCAGGATTTGCACG	357.111	475.323	907.62	171.847	275.891	25.9063
ACACATTCCACTTTCAGTTTGCCACCATGGTCGACGTTCCGCCGAATCTTGCACA	355.064	583.364	216.471	578.842	251.832	306.005
CGGATCTCACTTACAAGGTTGCCACCATGGTCGACCTACCCCGGGAGGAACAGAG	354.943	532.19	542.759	656.354	476.468	249.099
CCTTGGTGGGTTCCAGTCCCGCCACCATGGTCGACCAACACCAATGCGAACCGTG	354.823	175.311	200.904	245.979	139.471	245.335
TTGTTCCTTATCCACGGTGTGCCACCATGGTCGACAAGGCAGACACTCTCCACTG	354.221	13.2151	2.4803	3.91784	8.10675	64.9872
CTGTACTTATCAATGGGCCTGCCACCATGGTCGACGGAAATCGAAGTTACCCGTG	354.101	1.33557	0.513166	1.38277	76.4475	8.41402
CGGTTATCCTGGACTGGAGTGCCACCATGGTCGACACAGGTATCACAATTCAAAG	353.98	72.1209	114.778	124.372	40.9696	99.4183
TGGTGGAATGTTGCTTCATGGCCACCATGGTCGACGGAGCAGGATGGATTGTGTG	353.619	254.602	248.201	196.123	84.2056	148.352
CATTGCCACATTACTTCCATGCCACCATGGTCGACAATCCTTACTTATTTCTACG	353.258	76.4088	302.597	144.192	133.979	43.6201
CCTCGTCACAGTCGCTCCGCGCCACCATGGTCGACGGCTGCGTTTCCGTACACTC	352.897	133.557	199.964	227.389	104.08	59.4517
CTGTTTGGTATCACGAAACTGCCACCATGGTCGACTGTGGAAAAGAACCGCAAGG	352.897	263.037	154.548	369.199	213.826	21.5886
CGTGGAATCAGTTGTGTCACGCCACCATGGTCGACAGTGGCCAGAAAGGGCCGGG	352.295	119.78	230.668	738.321	391.826	232.825
TGGTATTCTATTCCAAGCACGCCACCATGGTCGACCAGGCGGGCCAACAAAACAG	351.813	150.217	176.273	111.543	81.4162	34.0989
CGTTATACTCTCCTGCACAAGCCACCATGGTCGACAAAGTGTCGGAACTGCCCCG	351.331	252.353	482.975	55.2339	216.267	136.064
CGATGGACGCGATGGCCTTGGCCACCATGGTCGACGATGGGGATACATCCATCAG	350.609	32.6161	10.691	42.7122	6.10185	5.97838
CTCTCGATTATCTCTGTCTAGCCACCATGGTCGACAGGACACTTCAGAGCCGCAG	350.489	221.283	262.313	710.205	340.745	173.927
TCGTTCTCCTCACCGACCGCGCCACCATGGTCGACCCGATCGAAACGACTTCCGG	350.248	61.0145	152.923	46.4764	76.3603	85.1366
CCATTATTGGTGTTCTCTTGGCCACCATGGTCGACTGCCAACAAGAAGAGCGCTG	349.887	129.129	145.825	164.549	61.7159	42.0701
CGGTGGAACCCGAGCAGCTAGCCACCATGGTCGACACAGAATACATACACCAATG	349.646	424.923	548.232	164.242	414.839	94.2149
CATCTATGCTTCCTCGTCCCGCCACCATGGTCGACATGGAAAGATATATGCAGTG	348.442	77.2523	33.869	16.67	68.3408	54.6911
CAGTGCCACGTCTACCATTTGCCACCATGGTCGACAGCTGTGCACAAGAGGATCG	346.756	41.8948	69.2774	230.538	87.518	36.3131
CAGTGTGCAGAGTTCGTCAAGCCACCATGGTCGACTGGAGACATCAGAGATCACG	346.636	383.169	986.647	108.624	228.82	43.5094
CACTACATTCCTACCAGGAAGCCACCATGGTCGACGTACAAAGCGTACCACACGC	346.154	260.366	513.508	702.984	304.831	526.43
ATGTCACACTCATTCACATCGCCACCATGGTCGACAGAGCAGGGCTACACTACAG	345.191	165.892	117.258	88.9581	72.2634	207.361
CAGTGTTCCACGAGACTTCAGCCACCATGGTCGACGAAATGTATGGAAAAACACG	344.95	69.3091	105.969	33.6474	83.2467	45.5021
CTTTTCAAGGTACAACCAGCGCCACCATGGTCGACAAACGGACATCCCGACACTG	344.95	249.26	554.818	675.559	338.304	420.258
CGATTATGTGTACCAGTCTTGCCACCATGGTCGACTCTCCAAGGTCTCTCCACGG	343.505	49.3459	6.41457	3.53374	11.6807	38.5274
CTTGGGACACAAACCATTTTGCCACCATGGTCGACGGCGGCACGTCAGGACAGGG	342.542	583.364	443.803	560.252	754.451	96.872
CCCGTTGTCCTTATGCACATGCCACCATGGTCGACGTCCAAAACATACATCATCG	341.338	298.676	569.871	683.395	347.021	418.819
TCGTTATACATCAGAGAACTGCCACCATGGTCGACGCTGCTACACAAAATCCTCG	341.338	3.23349	17.6187	1.76687	49.6865	6.86407
TGCAGTTCCCCTACTGTGCCGCCACCATGGTCGACAGGTGCGCCTATGTCCTCAG	341.338	5.76405	1.28291	2.91918	1.1332	12.0675
CAGTGGTACCTCAACTACAAGCCACCATGGTCGACTCCTGGAGAAACCTGCATTG	341.218	49.2756	117.258	139.89	114.366	147.91
GGTTGGTTTATCACTTCTCTGCCACCATGGTCGACGGAACTCATTCTTACCCCAG	340.977	429.984	674.813	43.634	22.2282	120.453
ACATTGTCTATTGGCATGTAGCCACCATGGTCGACATACGCCAACAGTCGCATCG	339.652	98.27	56.5338	37.1811	18.3927	81.926
CGCGACTACTTCTTCGCTCTGCCACCATGGTCGACGTGCAAACAGAAGACAGACA	339.532	582.309	388.552	77.435	83.0724	62.6623
CAGCGAAGGATTACCTCTGTGCCACCATGGTCGACATGCAGAAGAAAAAACACAA	338.448	248.627	228.958	435.879	637.818	87.5723
CTCGAGGGTTTCCAGGGTCTGCCACCATGGTCGACTCCAGAAGACAAGACAGACG	338.087	538.306	466.126	367.125	415.885	348.739
CTCGTCATCCTTGTTCAGGTGCCACCATGGTCGACGATTGCAGACCAGAATATGG	338.087	285.109	268.215	163.935	253.924	41.738
CAGTCCAATGTACTTCTTCCGCCACCATGGTCGACAAGACTCTACACATCACATG	337.726	660.194	680.544	559.33	545.593	236.81
CATTGTGTGTCCTCATGTGCGCCACCATGGTCGACCACCACCCGGCCGGACATCG	335.8	427.383	480.409	454.393	941.865	151.342
CCCTTGTTATCCGGGAAATAGCCACCATGGTCGACGCATGCTTCCTACTACCACA	334.836	134.471	137.015	16.1323	19.8746	103.404
ACTTCGTATTCGAAGGGGCCGCCACCATGGTCGACCAGTACCCGAAAAGCCTCAG	334.716	59.8898	145.825	57.4617	188.634	119.457
CCACAAGGTCATTCTCCTCTGCCACCATGGTCGACAACAAAAGAATTTACCACGG	334.716	382.536	178.838	261.727	604.519	101.522
CGGAATGCTTTCTCCTTTCTGCCACCATGGTCGACTGGCCGAGCCTCCTCCCACG	334.596	130.043	87.8369	142.348	82.898	28.5634
CATTCACATCAATGTCACTTGCCACCATGGTCGACGATCGAGAAGAACTTGCAGG	334.475	0.702933	20.5266	1.07549	1.48188	5.42483
CAGATATCAATCCTGTCATCGCCACCATGGTCGACCATCCACGTGGAGATACCAG	333.512	280.681	543.956	203.344	606.524	124.218
CATCAAGTTGTACAGCGAGTGCCACCATGGTCGACCAGGGACAGGAAAAACATGG	333.151	55.2505	275.314	110.391	172.595	1288.23
ACATACTTACTGCCGGTCTCGCCACCATGGTCGACACCAAGCCGAGATCCACCCG	333.03	220.651	30.961	42.3281	78.6267	35.6489
CCGTCGGACACTGTCCCTTGGCCACCATGGTCGACAGGGCAACATCTCATCACCG	332.549	196.259	161.818	200.348	91.0048	39.5238
ACGTGTGTCGCGCTGGTCTAGCCACCATGGTCGACACTGGAAAACGATTTCGGTG	332.188	136.299	15.3095	663.191	34.4319	81.5939
ACTCGGAAGTCATCACACATGCCACCATGGTCGACAGCACAGACCGTGTGCACTG	331.826	193.588	205.352	798.241	84.5543	186.88
CAGAGGGATTCAGCCATTCCGCCACCATGGTCGACACTTACGGCCGACAGCCTCG	331.826	209.193	138.555	24.1216	123.519	43.6201
CTGCGTCAGTACTTCTTCGAGCCACCATGGTCGACAAAGATCACAGAAAGACAGG	330.863	31.7023	193.464	79.586	148.101	17.4923
GGTCGACTTCTTCAACACATGCCACCATGGTCGACAATGTACCGAGCAATCGAAG	330.622	196.61	355.624	269.717	213.478	1346.58
CATTGTTCACAATGGGTACCGCCACCATGGTCGACAAGAAAAAATATGCTCTCGG	330.141	195.345	88.3501	43.5572	26.8482	33.324
CGGAGTATTCTCAGTACAAGGCCACCATGGTCGACATTCTCCACAAAGTCCACGA	329.298	330.027	319.446	310.739	375.09	434.872
TCCTCTGCACTATATCACCAGCCACCATGGTCGACGCTCCCGAGTTGGACCCCGG	329.177	2.24938	17.02	0.768204	1.83056	7.08549
CTGGACTTTACTCGATCAATGCCACCATGGTCGACGCACAATATCAATGTCCTGG	327.973	81.1887	63.6326	66.3729	91.7021	11.9568
CGCTGCTCTATTGCTGCGGCGCCACCATGGTCGACAGATGGGGCAGTGCACACCG	327.492	319.202	565.252	155.946	653.944	72.8477
CGGTTTTTGGTTTTATCAGCGCCACCATGGTCGACACTGGTACTACATCTCACCA	326.89	1.26528	1.19739	1.84369	43.3232	13.6174
CCACGTATGTCTCAGTCTTGGCCACCATGGTCGACTCTTCCGCATCACATCGTCA	326.408	0.913812	2.99347	0.921845	0.784524	20.1494
CAATGCTCACTCGTCGGCGCGCCACCATGGTCGACGAGCAAGAAGGATCCATCTG	324.241	0.632639	0.769749	1.76687	0.958863	0.885687
TGTCTTTTTCACGATCCTTTGCCACCATGGTCGACGATATGCAGATCGAGCCAAG	323.157	364.471	186.878	443.792	225.158	33.7668
CAGCTACATGCATTGGATTTGCCACCATGGTCGACACCCAAGGTATCAGACACGG	322.074	1.26528	1.62503	40.3307	32.1655	32.6597
TCGTATTCTCACCGTCTGCTGCCACCATGGTCGACAAAAGAGAACGTATACCCCG	321.953	115.703	41.9086	52.1611	34.7806	51.5912
CGATGGGAAATTCATCGACCGCCACCATGGTCGACGAACACGCGTCCAAATCGAG	320.749	166.665	172.937	160.094	109.049	25.9063
CTGGAGTTCCTGTCAATTGCGCCACCATGGTCGACCGCCTCTCTACAGTCCCACG	320.629	663.217	210.056	205.725	368.203	191.751
CAGGGTCACCGGTTGTCTTTGCCACCATGGTCGACACAACACAGAGAACAACGTG	320.509	148.881	634.701	364.974	139.297	138.167
TGTACAAGAACTTCATGTACGCCACCATGGTCGACCAGGCAGGACTTGCCCACCG	320.388	156.121	595.7	201.346	482.221	170.163
CTACTGTCTCAACCCAAGCTGCCACCATGGTCGACGGATGTTCTCCAGAACGCGG	318.943	455.43	2100.82	1452.06	1600.69	434.983
CGTTGGGGCTTGGTTCTGGGGCCACCATGGTCGACGAAGAAGCCCAAGTTCACAC	318.823	42.5977	244.181	198.427	537.05	173.595
CTATGTGGCTATATGCAACCGCCACCATGGTCGACAAACAGAATCCACTCCACTG	317.017	265.849	361.953	654.126	1052.05	168.945
CAATGGAAGCTACGGCTTCTGCCACCATGGTCGACTCAAACTGTTCAAAGCACCG	316.054	145.788	344.505	135.127	276.152	44.5057
CCTGGTTCACAGCGTTGCTTGCCACCATGGTCGACACAGGTACATTCGCTCAGAG	315.452	6.11551	1.28291	4.53241	4.70714	11.0711
TCAGGACATCTTGTGTCTGTGCCACCATGGTCGACGAAGCTGGAGACTGCCAATG	314.368	314	237.168	142.886	616.723	71.7406
CTGGAGAATGCATCCATCCTGCCACCATGGTCGACGGGGCACTACGTCATCCACG	314.248	404.256	262.998	463.381	326.275	213.561
CAGTTCATATCGCTCAGGCTGCCACCATGGTCGACAAGTCCCCCCACGAACTCCG	313.886	61.7878	85.2711	239.219	139.471	41.9594
TGTGCCTATGTTCTACATCCGCCACCATGGTCGACCAAGCACCAGACCTACGCTG	313.525	333.682	751.874	364.436	413.619	428.672
CGTTGCCCTCGATATTCACAGCCACCATGGTCGACTGGGCACGAGGAATTCAACG	313.044	227.961	359.986	231.844	614.718	61.9981
CAAGGGTTATCTGTTACACTGCCACCATGGTCGACTATCAGCAACAAGCAAACGG	312.923	38.591	108.791	240.602	55.1782	23.36
TGCAGGTCATCTCGCCAGTGGCCACCATGGTCGACAAAAGAATGTGGATGCGCGG	312.442	2004.13	679.175	2408.47	1158.83	818.485
CAGCATTATCAAGGCAATTTGCCACCATGGTCGACTGGGATTCCAGGCCCCAATG	312.201	2.53056	12.1449	0.768204	0.958863	2.21422
CGCCGACTTCACGCGTTCCTGCCACCATGGTCGACAAAGGTCAGAGACCTCACAG	311.84	294.037	531.64	211.564	445.784	148.795
TTCCACACAGTCAAACGTGCGCCACCATGGTCGACGGAGGAACCGAATCCCTCGG	311.84	88.0071	78.4289	226.928	133.718	37.8631
CCATCTTCTTTCGGTTCACTGCCACCATGGTCGACTACCTGGGCAAAGAAACACG	311.238	198.368	186.108	126.907	36.4368	399.887
CAAGGGTCTATTTCTCGCTCGCCACCATGGTCGACGAGCAGCACGTGGTACACCG	310.876	260.085	97.8436	81.9674	195.87	242.235
CGAGAAGACCTGCCCGCTCCGCCACCATGGTCGACAGAGCTGTACAAGTCCCCGG	309.913	389.425	1861.08	1214.3	1536.97	405.977
CATCTACATCTCGTGCACAGGCCACCATGGTCGACAAAGGATTATCCATTCCAGG	309.672	2.17909	7.01327	4.1483	0.610185	21.81
CATCGGACCCTTGCTCCCGAGCCACCATGGTCGACTGGATTACAGAGCCTCACAG	308.95	4.00672	2.99347	0.921845	58.4906	22.2529
CTCGGGCGTCACGTATCTGTGCCACCATGGTCGACGGTGTACCACACCCTCAAGG	308.95	394.556	184.911	300.906	561.632	122.003
CAGACAGATCAGTATCCTTTGCCACCATGGTCGACGGGTCTGGAAGATCACAACC	308.709	27.0629	55.764	25.658	120.294	33.4347
CGCAGGAGAGAGCGATCACTGCCACCATGGTCGACTCATCATCCACTACACTCTG	308.468	345.913	138.213	377.649	336.474	185.33
TGGTCCTCGGGTTTCAGTTCGCCACCATGGTCGACTCAGGTCTCAGACTATACAG	308.468	21.7206	21.8096	47.0141	127.442	45.945
CCAACGTACTTTTCCTGCCAGCCACCATGGTCGACGGAGGCGAACAGTCCCTCAG	307.505	35.9199	38.8296	153.257	72.8736	71.5192
CTGTGGGAGGCCCATGGAGGGCCACCATGGTCGACGATGCACACAACTCGCACAG	307.505	640.864	242.642	457.85	288.443	409.076
CAGTATGTTATGCATCTTTTGCCACCATGGTCGACCAACAGCGGAGATCCAGCGG	306.783	117.46	203.128	837.727	355.477	138.278
TGTTTCTCCAGTCACAGCAAGCCACCATGGTCGACCAAGTGGCAAAAAGGCATCG	306.06	66.9895	172.167	33.6474	16.3878	36.4239
CGTGGAGCGCTTACATCGAAGCCACCATGGTCGACAAATACCAGTGCTATCGATG	305.097	933.073	388.21	377.726	161.263	80.0439
CGTTCAGTTTTCTACCATCTGCCACCATGGTCGACCAGAACTATTCTCACCTCCG	304.977	239.77	173.536	111.39	78.1909	103.515
CGGTACATCTCTGTCGGCTAGCCACCATGGTCGACGAGGTGCGCTCAGTTCTCTG	304.736	14.3398	148.989	20.5879	293.499	41.6273
CTGTCAATCCTTCCAACAGAGCCACCATGGTCGACATGGATATCCAGCAATACTG	304.616	38.0286	100.581	95.1037	35.6523	38.1952
CGTTCATCTCTCTGGAGAGTGCCACCATGGTCGACTTGCGTATCTATGGACCCCG	304.495	155.84	569.785	204.342	289.664	25.4635
CAGGTCTGCTACGAACTTTTGCCACCATGGTCGACAAACTTACCAGAAACCATGG	303.412	663.498	360.585	358.137	269.092	125.989
CATTGCATCCTGCACAGTCAGCCACCATGGTCGACCTGGTGGAAGAGCTCAACAG	303.412	254.04	140.436	305.976	334.469	197.508
ACGTTATCAGCTTGTTCTGCGCCACCATGGTCGACTATACCGACTTTCCACATCG	302.93	86.6716	61.4089	14.5959	46.7228	31.8847
CGTATTCTTCCTCGTCATTTGCCACCATGGTCGACTGCCTACAAAGACAGATCTG	302.689	461.827	305.761	254.352	347.98	338.775
CTGGAATCTCCGTTTACCCTGCCACCATGGTCGACAGGAGATTACCAAAGAATCG	301.967	67.0598	105.541	85.7316	151.5	48.2699
CCTGGGTCACCACATCGTCTGCCACCATGGTCGACAAACGGATGGGAAACCCGTG	301.846	1635.79	308.413	1269.77	398.102	221.532
CTGTGTGTATTATACGGTGCGCCACCATGGTCGACTACGAATGGACTATTACCGG	301.606	376.209	718.261	1301.95	869.514	245.889
CAAGCGATCTCTCAGCAATTGCCACCATGGTCGACCAAAAGCCCATATTTCACTG	300.522	181.778	210.911	149.262	442.297	88.9008
CCCAACCAGTTTACACAAGGGCCACCATGGTCGACGGAGGGACTGGCAATCACTG	300.281	640.372	244.866	436.34	162.048	119.125
CCATTCACTGTCTCAATCTGGCCACCATGGTCGACCTATGCTACACCAACCCCTG	300.161	27.6252	42.7638	66.8338	30.5093	85.9116
CTGGTCTTCAATGCCAGAATGCCACCATGGTCGACTCACGGCACTGGATACTCGG	299.679	2.67114	32.8426	51.6233	29.7247	156.324
CACTCCATCATGCGCATCGAGCCACCATGGTCGACTGCCCATTGTTACCTCCACG	298.836	540.344	92.6265	299.139	356.697	63.3266
CCGTGTCACAACAGATGGTGGCCACCATGGTCGACAACAGGACAAGGCTTCTGCG	298.836	232.319	335.867	69.2152	83.7697	72.6263
CCGTACACAGCCGCAACTTTGCCACCATGGTCGACTCTGCAGTTCATGTACGACG	298.475	9.20842	24.2899	43.3267	37.4828	116.246
CGGGACTTCATCGATTACTTGCCACCATGGTCGACCCTTGCACACAGAGTCCGCG	297.873	194.15	190.812	809.303	1694.05	66.7586
ATCGGAAGTCTTATCTTTCTGCCACCATGGTCGACCACACGTGCCGTCCACCGGG	296.789	265.146	305.248	422.743	345.103	449.486
CAGGGGATATTGTGTTTGGCGCCACCATGGTCGACGCGACGGGGAGAGTTCGTTG	294.863	1405.16	422.165	1776.93	620.559	154.995
CGTTGTTTCCACATTGTTCAGCCACCATGGTCGACGTCGCAGTTCAACTACAGGG	294.863	486.429	891.882	193.127	284.608	27.3456
CAGTCACAATATCTCATCGAGCCACCATGGTCGACGATCGGGGAGAGTATGTACG	294.622	458.171	585.009	429.964	1061.46	162.191
CTGGGAGTCGATGGTGCTTAGCCACCATGGTCGACGCACGGTCGAGAGATACACA	294.502	146.069	147.193	115.615	205.632	29.6705
TCTCTATCACTGGCATCCACGCCACCATGGTCGACTTTCCTGTCCCTCTACACAG	294.381	17.9951	78.6854	101.787	202.93	110.822
CAGTGGAAACCTCTCCTATTGCCACCATGGTCGACGAGATCCCAGAAGCGCACAG	293.9	154.083	34.6387	53.2366	70.8687	37.0881
CCGTGTGTATGCGCTGTCAGGCCACCATGGTCGACAAGGATATTTCCCACCACAG	292.816	220.158	126.324	119.994	243.377	86.2437
TCGTGTATACTACCCGTCAGGCCACCATGGTCGACAAAACGTGGACGTTACCGGG	292.816	631.655	292.419	457.85	206.679	121.339
CCCGGGATTTCATTCATTCTGCCACCATGGTCGACAACAGCGGTGTCATACACAG	292.455	8.08372	16.8489	54.6962	74.7913	30.0026
CACGTCATGTTACACTCAGTGCCACCATGGTCGACTGCTCCGCTACGTACCTGCG	291.973	305.354	138.042	195.738	184.014	135.953
CCCTCGATGTACTCGGTCAGGCCACCATGGTCGACCACACAGACAGATGTCCACG	291.973	47.1668	180.036	68.2934	160.217	16.7173
CGAGTCTTACTTCACACCCCGCCACCATGGTCGACAGCCTTCTTGTCATACATCG	291.973	139.392	300.886	287.462	270.138	58.2339
TTGTTTTACTCCACTTCCCAGCCACCATGGTCGACCCGGTGGATCACGCTCCGCG	290.769	544.492	746.828	619.25	611.144	258.62
TTCCACACAGTCAAACGTGCGCCACCATGGTCGACACAAGAATGCCATCTCCTCG	290.167	5.69375	3.16452	11.4462	11.1577	34.8739
CACGTCACTCAGCATGTCCCGCCACCATGGTCGACGAGCCCAACACAAATCATGG	289.686	1221.98	436.79	1299.19	968.539	274.784
CTCAAATCCGCTACCTCACTGCCACCATGGTCGACAGTCGCGCCGAGTGTCCGGG	289.686	22.5641	443.632	100.404	102.511	132.632
CGCTCTTCTGTCGCTACACCGCCACCATGGTCGACTTTGTGGGCTTACCTACACG	289.565	125.895	127.864	265.568	202.32	45.2807
CTATCTGGATCAGTTTCACAGCCACCATGGTCGACAGGAAGTCAACACTCACATG	289.445	93.7009	19.5003	77.8191	26.8482	18.8208
CATTGGTCAGGGATATGGGCGCCACCATGGTCGACAAAGACAAGAACATGCCATG	288.361	414.449	206.036	435.495	379.535	67.755
CAGGTCATTCCACCACTGCAGCCACCATGGTCGACGGAACGAGAAGACAGCAGTG	288	823.415	1050.37	373.04	536.789	472.182
ACAGGCATTCACAGCTCTTGGCCACCATGGTCGACCAGGTCCAGAGTGCTATCGG	287.88	43.2303	89.7185	146.343	268.83	109.936
TGTGGGTTACAACCGGTGCCGCCACCATGGTCGACGGAGGAAGCACTCAGCGACG	286.917	164.838	79.9684	199.426	209.991	249.542
CTGGGCTGTGGTTTGCTCACGCCACCATGGTCGACGATTCTGCCAAAGTTCACAG	286.074	12.3013	163.101	18.0528	307.01	32.7704
CGCTGCGCTACCAGAAGAAGGCCACCATGGTCGACGTCCGAAGAGTTTATCAACG	285.833	6.74815	36.9479	29.5759	41.4054	60.3374
CGTATTCTTCCTCGTCATTTGCCACCATGGTCGACAACTTACGAGTGGAACATCG	285.111	6.95903	0.598694	4.53241	3.48677	6.53194
CTTCGCGATTCTCAGACCTTGCCACCATGGTCGACAAAAGCCCGGGATTCCCAGG	284.629	43.1601	86.8961	221.397	45.5896	5.86767
CGTGTCTATTGCATTTATCAGCCACCATGGTCGACACACATTGCACCAGTCAACG	284.388	67.2706	6.41457	46.0923	12.2909	31.774
CCCTGCGGACATCTATATATGCCACCATGGTCGACAGGAAGTCAACACTCACATG	284.147	38.5207	121.278	230.538	67.9049	17.603
CGCGGGCTCAGCCACGTACCGCCACCATGGTCGACAACAGATCGTCCATGCAGTG	284.147	8.92724	44.6454	20.3574	4.70714	40.5202
GCGTGGTACTACAACTTCCGGCCACCATGGTCGACAGAGACCAAGACATTCACGG	284.147	407.279	419.855	587.676	584.993	288.623
CAGGGTTGTTCATCCTCCCTGCCACCATGGTCGACGACCGCTCGAGACACTGTGT	283.184	55.9534	196.714	51.9306	79.3241	24.5778
CTCCTGTGTCATCACAGCTGGCCACCATGGTCGACGTACTCAACATACTCCTCTG	283.184	15.0428	1.62503	3.07282	94.6659	42.9558
CGCGAACGTCCTACCTCTGCGCCACCATGGTCGACGAGAGGTGCCAGATTGTGTG	282.943	543.297	832.868	762.289	638.603	250.649
CTGTCTACCGAATACTCAGCGCCACCATGGTCGACGGACTACCGGGACTCCACAG	282.703	32.124	50.6324	41.944	82.5494	47.1628
CGCAACAAACTGGTCAACATGCCACCATGGTCGACAGACATGCATGCTTTCCATG	282.462	442.426	412.072	206.493	568.606	94.1042
TGTGCCTATGTTCTACATCCGCCACCATGGTCGACAAGTGGGGCATGGAGTACAA	280.535	82.8054	174.049	99.5593	304.047	67.8657
CAGTGTCTTTACTACGTGTCGCCACCATGGTCGACGTATTGGGAGCGGAACACAC	280.415	82.1728	311.663	84.9634	156.382	104.068
CCGACTTTTCTCTTATCAGCGCCACCATGGTCGACACAGGAAAATCTTTACAGAG	280.295	117.319	203.812	906.328	164.053	55.909
ACCTCATCTGTTGGCATCTGGCCACCATGGTCGACAAAGCCGGCAGATTTCGGGA	280.054	94.7553	425.072	1151.69	434.714	100.304
CCCGTTATTGTGCAAGGTTAGCCACCATGGTCGACAAACTGCCCTTACTACAACG	280.054	54.1961	84.6724	40.4076	122.647	40.7416
TGTCAAGATTCCACTGTTTCGCCACCATGGTCGACTCGCCACAGTTCGTACCCAG	279.813	57.5702	92.2843	12.1376	51.1684	31.5526
CTCCGTTACTCCTCAATACTGCCACCATGGTCGACAACACCTTGCCAGTTCCAGG	279.452	129.41	321.156	51.3161	273.363	112.593
TGTTGGTCATACTGGCCAGCGCCACCATGGTCGACGCTGCTACACAAAATCCTCG	279.452	40.3483	345.874	121.53	66.1615	180.127
CTTTACCAAGTACCCGAAGTGCCACCATGGTCGACACCCTTGGAAGGAATCACCG	277.525	136.65	295.84	192.512	310.061	181.898
CAGGGAACATCATTGGCTCAGCCACCATGGTCGACGAGACAAAGCACGATACCTG	275.84	52.1576	37.2045	102.939	4.96865	87.1294
CGTGTTACAGTCCCTTTGGTGCCACCATGGTCGACACTTACGGCCGACAGCCTCG	275.84	334.526	145.654	219.476	214.96	149.349
CGCTTCTCGGAGAGCACCGTGCCACCATGGTCGACAAAACGGTCTCAAGCCAATG	274.997	123.927	277.537	19.8197	519.268	199.501
ACGGGCATTCCTTCGCTGTGGCCACCATGGTCGACGAGGCGGCACGTGTTCCGAG	274.395	62.2095	366.229	375.268	184.973	34.5418
TCGTCGTCTTATCCTCATCCGCCACCATGGTCGACTGCCGCAGTCACAATTACCG	274.154	429.07	132.91	326.564	219.841	123.332
CAATGCTCACTCGTCGGCGCGCCACCATGGTCGACCAGGAGCCGAAACCTCGAGG	273.672	68.6062	69.6195	124.91	67.9049	61.2231
CCATGGTCACCACTTTCCATGCCACCATGGTCGACCGACAACTGCTACCACCGAG	272.95	5.13141	9.92121	16.1323	50.8197	21.9207
CGGTGTGCTCCGAACGTCGCGCCACCATGGTCGACGGTCAGGCTTCCGCATACGT	272.95	64.5995	91.087	381.183	201.1	33.1025
CCACAGACATATACCGCCCAGCCACCATGGTCGACCAAGGAACTCAACTCCACGT	272.83	89.6239	50.7179	8.29661	60.5827	29.5598
CGTGTTACTTTTACCCTTACGCCACCATGGTCGACTGTACAAAAAGACTTCAAAG	271.987	16.1674	69.7906	4.60923	6.62487	26.2385
CCGGATGGTGCAGTCAGCACGCCACCATGGTCGACGGAGATCTTTCTGCACCCCG	271.024	497.044	185.082	228.464	203.628	32.549
CATCTCTCATCCACGTCGGTGCCACCATGGTCGACGTATGGCACACAGGGCAACG	269.94	478.486	1074.4	884.818	1041.67	323.718
CCTTGCTCATTCACGAACAGGCCACCATGGTCGACTATCAGATGGAATTGCCATG	269.94	249.33	199.365	113.31	190.116	158.427
CGGTCTTTTCACGCTCAGCAGCCACCATGGTCGACCAAAACATGGAATTTCTGTG	269.82	33.0378	82.8763	35.8751	66.5974	37.0881
CCGTTATGCGATGGGCAAGAGCCACCATGGTCGACATATCCCTGTCAAACAACAG	269.699	398.282	495.889	445.482	136.333	52.0341
CCGGTCTACTACCCCGCCGCGCCACCATGGTCGACGAGGCGGACAACCTTCCGAG	269.338	400.179	413.013	405.766	567.647	46.2771
CAGAGTATCAATCAATCGCAGCCACCATGGTCGACGTGTCTACACAGCCCTACAG	268.977	659.421	302.853	370.044	107.131	52.5876
TGGTGTACGGCCCTTCCCTTGCCACCATGGTCGACTGTGTGGCAAGTTCAAACGG	268.977	2.0385	1.5395	0.460923	4.00979	11.6246
CTGTTCTGTGGAGTCCGTCAGCCACCATGGTCGACGGGACTGGATCACTTCCGGG	268.736	22.7047	91.258	692.613	28.33	205.147
TGGGGAACCTCATCATCATCGCCACCATGGTCGACTCTTCAGACAATCATCAGTG	267.893	886.89	1207.05	436.34	690.12	238.25
CGTCGTACTGCTTCTCAATCGCCACCATGGTCGACGTATGGCACACAGGGCAACG	267.652	10.9657	1.19739	1.61323	9.32712	13.1746
CGCTGCGGGTTCTGGCTTCAGCCACCATGGTCGACAGGTGGTACCCAGAGCCGCG	265.967	62.4204	64.6589	82.3515	44.9794	55.134
CGATGTTTCCTTGTTCAAGCGCCACCATGGTCGACGCACGGACATGCCTTCGCGG	265.365	217.909	177.726	274.479	451.712	117.021
CGTGTCATATCGTCCGCTATGCCACCATGGTCGACACTCTCACACCCGTACCGGG	264.402	271.683	152.068	165.01	359.661	38.8595
ATCGGAAGTCTTATCTTTCTGCCACCATGGTCGACAAACGGATGGGAAACCCGTG	262.716	176.225	238.023	24.813	488.148	138.056
CAGGTACTTCTCGTCGTCAGGCCACCATGGTCGACAAAAGAATGTGGATGCGCGG	262.595	7.94314	393.855	423.895	120.207	64.6551
CTCACATTGTTGTTGGTACTGCCACCATGGTCGACCCAGGAAGATGGAAGTACCG	262.234	417.12	283.695	177.071	177.477	113.036
CTGTTTACCAGAGGGTCAGCGCCACCATGGTCGACCGAGGTGCGGGATCTCCACG	262.234	24.1809	110.844	294.453	74.617	80.7082
CACGATGCATCCGAGCTATCGCCACCATGGTCGACGGTGCTCTACTGGATCCCGG	261.271	298.676	218.01	817.062	212.78	192.637
CCTGTCAGGTTCCAGACATAGCCACCATGGTCGACAAACTGGGATTACCATGCGG	260.91	79.9937	36.5203	322.031	121.078	42.513
CTCCGATTTTCAGGATTCTGGCCACCATGGTCGACAGAGGGCAGACTCCTCACGA	260.789	3.1632	17.8753	82.582	86.2105	13.9496
CGCGGGGTCCTTGTCAGTCTGCCACCATGGTCGACAGCTACACTCATACCCACCG	260.549	3.44437	0.684221	0.845025	0.435847	29.0062
GCGTGGTGCCAGCCCTCATCGCCACCATGGTCGACATACACAAGACAGTTCACAC	260.549	9.84106	107.423	57.5385	77.1449	11.5139
CGCTGGGACCTCATTATGTTGCCACCATGGTCGACGTGTACTCCTGGCTGCAATG	260.067	393.502	333.643	311.507	794.461	479.046
ACGTTTTGGGAGTTCCACCTGCCACCATGGTCGACGAACGCACCATTCAAGTGTG	259.947	336.564	304.564	340.545	363.583	387.377
CGGTATCGAGGATCCACTGCGCCACCATGGTCGACAGCGGCTCACAAGAGTATCG	258.743	401.093	300.288	161.246	213.042	137.835
CGTGGTGCATATGCTGGTCAGCCACCATGGTCGACAGGAAACGATACATCACCTG	258.743	4.1473	24.2899	15.3641	5.66601	18.4887
CCTCGAGAAATCGTCACATAGCCACCATGGTCGACTGCGTGTGGGCTCCTCACGG	256.455	25.2353	9.40804	2.15097	98.2399	53.2519
CAGTTTCGCCTTCACTGTCCGCCACCATGGTCGACGGGCGGGCAGAAATGCACAG	255.612	799.586	368.453	314.426	734.402	176.362
ACTGGATCATCATGCACTCCGCCACCATGGTCGACAACACAATCAGGTCAATTCG	255.492	4.28789	37.8032	1.30595	59.9725	20.0387
CTCTGCATCGGGCGTCTTATGCCACCATGGTCGACAGACAAAATACAGACAGCTG	255.371	397.79	1200.3	595.973	650.893	304.787
CCTTCTGTTCTTCATTACGCGCCACCATGGTCGACAATCCATCAGCCGACCACGT	254.288	2.60085	5.64483	9.98666	4.35847	61.2231
CAGGCTACCTTTTCCCACCCGCCACCATGGTCGACAACTCAGCAGGACTTACATG	253.565	489.1	163.443	1277.6	185.932	121.118
CAGTTGTCAGCTCTTGGACTGCCACCATGGTCGACCCAGAACAATTACAACCCCG	253.325	180.794	317.65	59.2286	265.779	82.2581
CTGGTCTCTTCACTTGGAACGCCACCATGGTCGACCTGGTTCCAGACGTACCCCG	253.325	2.88202	9.83568	1.15231	4.09696	71.8513
CATGCCTATTCTTCGAAGCTGCCACCATGGTCGACGACAAAAGACAAATACCGGG	252.241	540.415	377.947	333.785	283.736	69.1943
CCTCGGTCACGCACACGCCAGCCACCATGGTCGACGCAGCTGCGAAGATATCGGG	251.278	1.26528	1.11186	8.37343	5.14299	14.0603
ACGTTCGTGTCTCTGCTGTAGCCACCATGGTCGACGAGAGGTGCCAGATTGTGTG	251.037	538.446	145.311	287.232	204.586	257.071
CATCGGACCCTTGCTCCCGAGCCACCATGGTCGACAGGACACCAGAGGCGCGGAG	250.555	700.05	391.289	78.2032	297.073	152.338
CGACTTATTGGCGGAGCAGCGCCACCATGGTCGACATTTCAGGAGATATGCTCCG	250.074	31.9131	7.52643	43.3267	25.1048	292.166
CCTACTATTTTCCACGTCCGGCCACCATGGTCGACTTCACTACCAATGTGCCCGG	249.833	414.027	575.687	470.295	169.37	57.3482
CTCTTATTTCCAGACCCCTTGCCACCATGGTCGACGCCATCGGAAAAAGGCCCGG	249.833	142.274	588.943	147.879	268.917	57.791
CAGGGTCACCGGTTGTCTTTGCCACCATGGTCGACTGGCATCCAGAACGCCTACG	249.231	1.0544	1.36844	1.69005	80.0215	9.189
AGTCTGTCCATATGCAAAGAGCCACCATGGTCGACAGCTTTCCGAAGACACTCGG	248.99	1075.63	358.361	1338.44	950.146	224.189
ATGTGGACTGTGGTCACCTTGCCACCATGGTCGACGTCCACTCGTCATCACAGCG	248.749	96.8641	119.14	154.179	108.09	84.5831
CGGTGCCTTCCTTACCTCCAGCCACCATGGTCGACCTTATGGCGACTGTTCAGTG	248.629	94.1227	204.668	314.503	150.018	140.713
CCATGTTGGAAGTTCACAATGCCACCATGGTCGACAAAGTGGCATCGAAGCACAG	247.786	56.0237	12.5726	6.29928	60.234	51.702
CAGTTGTCTCGCTACCATTTGCCACCATGGTCGACCCAAAACCCCAAATACCGAG	247.305	1.0544	1.62503	22.2011	2.17923	5.97838
TCGTCACCTATGTGTGCTGTGCCACCATGGTCGACAGGACAACCACCACTCCCGG	247.184	39.3642	889.402	31.0355	89.2614	221.09
GGTCACTATTGTACCGGATTGCCACCATGGTCGACGGCCGAAACATACCCTACAG	247.064	1253.05	447.481	3237.75	481.262	683.75
ACGTTCCTATACCGCCCCGCGCCACCATGGTCGACAACTTCCAACGAGAGCACCG	246.943	246.308	39.9414	2.91918	80.8932	36.5346
CCCCGATTACAAGTACCAGCGCCACCATGGTCGACGCTTTGTGCTGTATCCCATG	246.823	15.9566	253.761	198.043	10.3732	36.756
CGATCACTTATCACACCCATGCCACCATGGTCGACGGAGGGACTGGCAATCACTG	246.582	58.2028	49.435	101.403	64.6797	44.5057
CAGGGAGAGCAAAGCTCTCCGCCACCATGGTCGACACTGGGGTGTCACTTCAACG	246.462	33.319	205.352	153.487	31.7296	54.9126
TCGTACATCATGGTCCTCTCGCCACCATGGTCGACACCGAAAAACACGATATCTG	246.462	1036.83	234.859	396.854	47.5945	38.6381
CTCCGTTTCTACGTCCACCAGCCACCATGGTCGACAAACTGCCCTTACTACAACG	245.498	196.47	155.575	184.062	253.663	46.2771
CAGTATGTCCACAGGGCTCCGCCACCATGGTCGACAGAATCTGGTTGTGCCAATG	245.017	139.813	201.589	141.119	18.3056	144.81
CATTGGGATCCCTCTCACCTGCCACCATGGTCGACAAATACCAGTGCTATCGATG	244.415	336.283	703.978	232.996	744.339	200.94
TGTGGGTTACAACCGGTGCCGCCACCATGGTCGACGGAACGCAGAAGGAACGTGG	243.331	78.5176	457.231	119.533	218.708	42.513
CTCTGTTGTTACGATTGTGCGCCACCATGGTCGACTCAGCGGATACTCAAACCCG	243.211	490.225	92.883	113.694	329.5	50.0413
CGGGGTTATTCTTCTTTCTTGCCACCATGGTCGACAATACCGACGATCCATCAGG	242.97	0.702933	1.36844	1.15231	0.697355	15.7209
CTGTTCTACGCCTGGAGCTTGCCACCATGGTCGACACTGCGCTGGTTCACCACTG	242.85	221.283	390.861	658.198	912.14	113.7
CGTGCAATGCAATCGCCTATGCCACCATGGTCGACTGGAGTGCGATACACCAGAG	242.248	38.7316	380.085	7.1443	19.4388	37.0881
CGTTATGTTCCAACCACCGAGCCACCATGGTCGACAGCAGCGTGTGGGTACCGAG	242.007	14.5507	5.47377	2.76554	5.75318	10.4068
CAGCGATCACCTCGTTTGCAGCCACCATGGTCGACAATGTACTCTTACGTCACCG	241.886	148.67	22.8359	56.3094	43.5847	18.8208
CTGGGCCATGTCCTTTCACGGCCACCATGGTCGACACAGACCACCAGGATCGGAG	241.766	316.179	323.722	77.435	1171.82	176.252
CGGTTTTGTCAAGGATACATGCCACCATGGTCGACATACGCCAACAGTCGCATCG	241.525	130.113	164.812	298.755	243.464	51.702
TCAGGACATCTTGTGTCTGTGCCACCATGGTCGACCCCACTCAATGCGAACAGGG	241.525	1176.85	392.23	1326.23	918.329	234.153
CGTCAGTACCACCCAGCCTTGCCACCATGGTCGACAGGGCCGACTTACTTCATCG	240.923	38.9425	2.56583	1.45959	1.83056	51.3698
CAGGCAACCTTTATCACTCCGCCACCATGGTCGACGCCACAAAAGGGTACCCGGG	240.803	31.4211	67.8234	25.2739	79.2369	97.2041
CACTGCCTTGCACTACCAATGCCACCATGGTCGACGAAGGTGGGCATCTACGTCG	240.562	52.8605	358.19	11.6767	32.7757	30.5562
CTCGGGTTTATTCTTCTTTGGCCACCATGGTCGACTGTGGGATCGACGAACCATG	240.562	510.54	976.042	523.915	170.503	342.871
TGTGTTGGTATCAGGGACTGGCCACCATGGTCGACACATTCCGCACTGCACACAG	240.562	3.65525	39.9414	2.15097	92.661	25.6849
CGGCGCTCTCGAATCACCGCGCCACCATGGTCGACAGCCCTCCGGAAGCACAACG	240.321	122.521	245.037	264.032	128.488	440.74
CTGTCAATCTCTTGTCGTACGCCACCATGGTCGACCGTGCAGTTACCCAACGGGG	240.201	486.078	70.9024	134.282	349.898	60.116
CCCAGCATTTCACATCCTCTGCCACCATGGTCGACTGGCCAGAAAGAAATACATG	239.358	959.714	460.053	578.227	316.599	187.987
CGCAGGTATCATGGCCTTCAGCCACCATGGTCGACCGGAACGAAAGTGCTACCAA	238.997	2.95232	15.1384	0.921845	2.17923	4.76057
TCCTCTGCACTATATCACCAGCCACCATGGTCGACAATGCACTTTATCAGTACAG	238.274	1.54645	60.4681	3.68738	4.79431	6.75336
CGTTGCAAACTTCACTCCGGGCCACCATGGTCGACGGTCACAGGGCGACACACTG	237.432	368.969	364.177	184.676	647.145	200.165
CGCGGGGACCTTTACCAGGCGCCACCATGGTCGACGAAGGACCCAGACATTTCTG	236.95	132.643	243.241	228.157	446.481	100.083
CGGTGCTCGCAGTACCTACTGCCACCATGGTCGACAGAAGATCATCATTTCCATG	236.83	241.879	446.796	109.776	127.18	166.952
GCGTTACACCTCTGTGCCTAGCCACCATGGTCGACCAGAAGACCGGGTACCCCAG	236.589	2.53056	1.02633	11.2158	12.8139	28.4527
CGCGTTCTTTCACGAACTTCGCCACCATGGTCGACAGAAAACAGATGTGTCGTGG	236.348	27.555	6.15799	13.4436	1.22037	127.65
CGTTGTGGCACTTCCCACTGGCCACCATGGTCGACTTCGTGCAAGGCAAAGACTG	236.348	8.22431	121.107	33.4937	24.7561	36.756
CTCAGACATTGCTTGCTTTGGCCACCATGGTCGACGGTGTTGGCTACCAACAAGG	235.626	348.373	658.734	209.336	555.792	126.875
CGAACAATGTCCAGCTCACTGCCACCATGGTCGACTTGGTATCACCCATACGTTG	235.505	71.3476	71.5011	95.2574	339.437	113.589
TGTCTATCAAGATGGGCAACGCCACCATGGTCGACTCTGCTGCACATTACCAACG	235.505	238.364	317.222	438.184	287.746	412.841
TCGTCTATGTTCCGCTCCTTGCCACCATGGTCGACCTACAAGTTCATCAAAACCG	235.385	286.023	210.997	154.486	134.589	183.116
CAGGGTCACCGGTTGTCTTTGCCACCATGGTCGACTGGGAAAGCAACCCCCACTG	235.024	52.5091	157.114	201.961	192.47	103.404
TGTCTCTATATCGTCCAGGTGCCACCATGGTCGACGGAGATCTTTCTGCACCCCG	234.783	13.426	86.1264	9.44891	116.894	20.3708
CAGTGTGCTCCAGGCTGTCAGCCACCATGGTCGACTGTGGCGGCAGCGCACACTG	234.181	572.328	734.084	375.268	254.622	366.453
TGTCATTCAGGACAGTGGTTGCCACCATGGTCGACGAGGCAGAAGTTTACCAACA	234.181	46.9559	5.21719	34.8765	5.66601	35.206
TCGTCATACAGCCTCGCCAGGCCACCATGGTCGACAAACTGTTCCATTATCACAA	234.06	5.2017	16.8489	21.1256	1.39471	20.3708
CGTACTGGCTCAGCATACCTGCCACCATGGTCGACTTGCCGAGACCCCATCAACG	233.82	29.0311	41.7375	112.465	294.022	42.1808
CCAACTATCGGCCCACTCTTGCCACCATGGTCGACCAGGACTGTATGCCACAACG	233.579	204.483	178.582	267.642	260.724	81.5939
CGCAGAACTTATGGCCACACGCCACCATGGTCGACAGGGCAACATCTCATCACCG	233.097	85.2657	98.9555	141.042	848.071	101.743
CGGCACGAGAATTCCATTGCGCCACCATGGTCGACCGAAGGCCAGAATCCCACCG	233.097	159.425	358.789	106.55	448.573	180.348
CATCTACATCTCGTGCACAGGCCACCATGGTCGACAGAGGGGCCAGTCATATCGG	232.977	3.51466	122.39	99.7898	19.6131	28.5634
CGGAGCAGTCTACTGCGTCTGCCACCATGGTCGACAGAGAACATCCTGGACCCTG	232.616	534.299	669.511	464.917	730.828	44.6165
TGGTGCGTGTCCTCACTCAGGCCACCATGGTCGACAGTTTACCGAATTGTCCCCG	231.652	374.382	2675.05	350.532	97.0195	94.3256
CAGCGATCACCTCGTTTGCAGCCACCATGGTCGACTACGAATGGACTATTACCGG	230.93	24.9541	39.7704	93.4137	88.6512	42.2915
CTGGCGAATTATGCTGGGGTGCCACCATGGTCGACGGTCAAGAACCCACACAACG	230.81	450.72	421.48	377.112	289.577	180.237
CGGAATGCTTTCTCCTTTCTGCCACCATGGTCGACGCAGTTCACAGGGCACGACG	230.569	7.87284	9.5791	8.29661	7.75807	31.774
CGCGCTTCAGACTGTGTTTGGCCACCATGGTCGACTCTCTCGATTCATACCCCCG	230.328	189.019	501.107	97.2547	95.5376	166.177
CGGTACAGGTCTGTCTCAGAGCCACCATGGTCGACGCAGAACGAAGAATTCAAAG	230.328	33.1081	198.51	52.2379	112.013	168.28
GCGTTGGTCTTCAGCACCGGGCCACCATGGTCGACAAAACTCATCAGAAACACTG	230.328	14.621	6.15799	3.68738	19.7874	6.97478
CGTGTACTTTACAAGCCCATGCCACCATGGTCGACAAGACCACTCATGTCCCCTG	229.846	325.387	228.188	37.642	30.9451	42.2915
CGCGGACAGAATTGCAGCGGGCCACCATGGTCGACATATTTGTATCACTACTGTG	229.606	318.288	104.771	207.876	190.378	147.024
TGTCTCTATATCGTCCAGGTGCCACCATGGTCGACACTCTCACACCCGTACCGGG	229.485	39.083	31.3887	32.0341	62.8491	34.0989
ACGTGTGGCGGTTCCCTTATGCCACCATGGTCGACGTGGAACGAACTGTGCCACG	229.244	86.6716	145.996	79.9701	373.433	16.3852
CGATGGGTACACCGCTGCCGGCCACCATGGTCGACTTGCGTATCTATGGACCCCG	229.244	268.591	567.476	74.9768	72.7864	64.9872
CATTGGGGTCATCAGGACCAGCCACCATGGTCGACCCACTTCCGCAAGATCTGTG	229.003	1112.46	208.687	485.889	73.6581	70.0799
CCACGAACTCAGAGAATGCAGCCACCATGGTCGACTGCTTGGCACTGGAATCGCA	228.763	75.1435	253.333	226.236	567.211	460.668
CCGTGCTATCGGAGTCCACTGCCACCATGGTCGACAAAAGAATGTGGATGCGCGG	228.763	0.773226	0.598694	0.845025	1.39471	61.7766
CTATGTATCCTCAGCACTATGCCACCATGGTCGACACAAAAAGATCATTCCAACG	228.281	1.40587	2.30925	0.614564	1.1332	13.1746
CTCCGCGTGTCCGCCGTCATGCCACCATGGTCGACATTTCGAAAGTCATCCGAGG	228.04	56.7969	6.32905	79.1251	122.909	30.4455
CTCTGCCGAGTTTGTTCTACGCCACCATGGTCGACAACTACGAAGACCCAAAGGT	227.799	22.4938	360.927	107.088	86.9078	163.741
CTCGGTACGCTGTGTCTATCGCCACCATGGTCGACACCCACAAAGAGTCCTACCG	227.679	27.8361	1.02633	1.07549	0.871693	3.32132
CGTCAATCTTTTGCAGTTCCGCCACCATGGTCGACGTACATTGGAGAACCCAAGG	226.836	162.448	31.3887	61.6868	83.7697	161.638
CTCTGCACAAGTTACAGATGGCCACCATGGTCGACACAGCAAAGGGAATCCAAGG	226.716	58.1325	21.724	7.75886	22.664	9.85326
CTGTGTGCATGGCTCCCTCCGCCACCATGGTCGACTCGACAGCGTGTTCGCAGCG	226.595	597.493	288.57	158.865	528.333	328.147
CCGTCAAACTCCACTGCCATGCCACCATGGTCGACGTGGGACGGGAACTTCAGAG	226.355	331.081	2787.52	503.251	142.435	73.2906
CCCTGCGGACATCTATATATGCCACCATGGTCGACGGGACATTGTACCTACCCTG	226.234	0.984106	0.598694	0.307282	8.62977	10.8497
CTATGTGCAAAGGCTTTACCGCCACCATGGTCGACAAACTGGGATTACCATGCGG	225.512	161.182	527.449	59.6895	195.434	77.9404
CAGGGGGCGATACCTATGGTGCCACCATGGTCGACGTTGCCTACCAACTGGACAG	225.271	503.229	23.5201	45.7082	128.662	45.8343
CACTATTCCCACTGCACCTTGCCACCATGGTCGACCTACACTCTTCACCCCAACG	225.03	364.049	468.777	379.186	534.61	521.005
CACAGCTATCAGTTACTGCCGCCACCATGGTCGACGGAAATCGAAGTTACCCGTG	224.428	34.8655	12.2305	12.5217	0.958863	2.65706
CGGACCCATATCTCACGTCCGCCACCATGGTCGACAAACTCGGTGTCAATCATCG	224.187	6.67786	83.1329	7.29794	30.2478	121.893
CAGCTTATTCTCCAAGTCCCGCCACCATGGTCGACATTCACGAGACAGATGCACG	223.947	30.7884	78.6854	3512.46	21.1822	220.868
CCCGGCAGGGTTCACACAACGCCACCATGGTCGACAAGACAAGTTACCTTCAGAG	223.706	67.7627	4.10533	4.91651	54.8295	19.7065
TGCTGTACATGTATTGTCATGCCACCATGGTCGACAAAGGGACAGAAATGGACAC	223.706	75.987	100.923	258.27	504.536	56.2411
CGGTACATCTCTGTCGGCTAGCCACCATGGTCGACAAAAGAAGGGATATGTACAG	222.983	23.6185	33.3558	43.2499	132.062	148.574
CAGAGCTTCCTGGGTTTTCCGCCACCATGGTCGACCCGTTGTTATGGGCAACTGG	222.502	266.622	226.734	503.481	521.098	199.501
ACGATGTTCCTCCTTGTATTGCCACCATGGTCGACGGTGTGTCTACAGATCAAGT	222.261	319.694	202.102	99.5593	332.9	165.07
CAGCGTGTTTGTGCGTTTACGCCACCATGGTCGACGAGCAATATGGAGATCACCG	221.9	273.581	315.939	92.5686	474.288	159.313
TCTACTATGTGCACAACATCGCCACCATGGTCGACAGGAGCTACAAAAAGCCGTG	221.9	210.458	275.399	84.1952	350.944	81.8153
AGCTCATCGCTCTTCATTTTGCCACCATGGTCGACGAAAGCATTGCCCACCACCG	221.779	3328.53	249.57	78.3569	779.468	47.3842
CTCCGATCACTGTACACTCTGCCACCATGGTCGACAAAAACTGGAGCACTACCGT	221.779	132.854	227.504	63.9914	217.575	70.5228
GTGTGGACATTCATGCCAATGCCACCATGGTCGACAAATGCAAGAAATGGTACCG	220.455	76.5493	94.4225	142.809	448.573	169.72
TGGTTCTGTCATGTTTCTCTGCCACCATGGTCGACAAGCAAAGTGCGCTCCAGTG	219.371	719.803	140.779	174.997	109.572	62.6623
CAAGGCATTTTTCTGCGGCAGCCACCATGGTCGACATGGGAGGAGTACTTCACAA	219.01	0.984106	0.256583	0.460923	0.610185	4.20701
CTCGGATTTGGAAGTTCTCAGCCACCATGGTCGACCCCGTTCCAGATGCACACGG	218.89	113.242	264.366	232.075	244.597	428.562
CAACGTTATTCTCCCCGAGAGCCACCATGGTCGACAGATGTGGCGCGCTACACGT	218.769	46.0421	137.186	48.3969	94.5787	133.074
ATGTGTGTACTATCGGAAGCGCCACCATGGTCGACTGTCAAAACGGGGTACTACG	218.408	279.908	218.523	237.529	188.547	207.14
CGGAATGCTTTCTCCTTTCTGCCACCATGGTCGACAGGCAAGTCTCAGCACTTGG	218.408	40.9107	438.671	194.97	30.3349	37.531
CAGTCGATTTACCTCCTCCTGCCACCATGGTCGACACCCGCAAGATGGAATACAA	218.288	11.036	18.8161	61.3027	28.0685	24.0242
TGGTTTTGTTGTTCATTTTGGCCACCATGGTCGACGAGATACCGAGACTACCTGG	218.047	68.0439	58.7575	229.079	70.4328	80.5975
CATGGATCGCAGGCTCCACAGCCACCATGGTCGACTGGTCAGAAGCGGTCCACTG	217.806	19.9633	3.50663	4.22512	16.1263	18.7101
CTCAGGTTCACCATGTACAGGCCACCATGGTCGACTGGAGAGACCCACCACACAG	217.806	169.055	162.93	74.5927	136.943	150.013
CCACATTCAGTCGGTCCCCAGCCACCATGGTCGACGGACGACTCTCTCCTCCACG	217.445	279.767	221.26	153.795	139.82	173.152
CGCGGGCAATTTCCCACTCTGCCACCATGGTCGACGAAGGCCAAACATCCAACTG	216.963	332.136	238.708	167.238	141.563	187.987
CACATACAGATCATCCTTCAGCCACCATGGTCGACGATCGCGAAGCACCTCCATG	216.843	292.561	45.7573	61.7636	115.325	717.96
GAGTGTATTTGGTCATATCTGCCACCATGGTCGACAAAAACTTCTCGTTCCAGAG	216.843	3.65525	7.0988	12.6754	10.8962	13.396
CTGGTGTACAGCAGTGCAGTGCCACCATGGTCGACGCAGAATACAGCCATCCGCG	216.602	19.1901	8.46724	156.867	148.798	175.587
CGAACAGTTCCTTGTTACTGGCCACCATGGTCGACAAATTATCCTGCAGTCAGAG	215.88	0.773226	6.84221	1.15231	4.88148	46.2771
CAGTCTGTTGTTGTGGAGGTGCCACCATGGTCGACAATACCGACGATCCATCAGG	215.759	1218.11	192.865	65.9119	90.6561	181.344
CTCGACTATTTCCACTCTGTGCCACCATGGTCGACACCAAGGCAATGTACCATTG	215.519	0.702933	0.513166	0.537743	0.0871693	12.7317
CGATGGACTCATGGCTGGCTGCCACCATGGTCGACAAGAGAGAAGTACATCTGCG	214.796	118.304	100.666	76.0522	95.9734	109.825
GTGTGTACAGAGGAATTTATGCCACCATGGTCGACCCGACCGAGTGCTTTCAAAG	214.435	117.952	128.805	110.007	92.4867	87.683
CGAGGGTGCACTCGAATCTTGCCACCATGGTCGACCCGCCGCTCGCACCTCAACG	214.194	136.931	313.544	132.899	242.418	51.3698
CAGTGGTACCTCAACTACAAGCCACCATGGTCGACTGGGTGCGTACATTGCACAG	213.592	112.469	39.3427	249.206	35.3036	92.665
ACCAATTCTGTGTTCAGATGGCCACCATGGTCGACGCCAGACCGAGATTACCCCG	213.111	93.8415	204.326	134.974	84.1184	41.4058
CGGTATGCTGTCGAAGGGGGGCCACCATGGTCGACAATGTACTCTTACGTCACCG	212.87	379.162	220.234	321.186	351.815	61.4445
CGCTGGACCCTCTTTATCGCGCCACCATGGTCGACACTTCAAACAGAGTCATCCG	212.749	14.9725	46.6126	836.267	12.378	54.2483
CTGGTCAAGTCGCTACTTGTGCCACCATGGTCGACAACATGCCAGGGGAAACTGG	212.509	70.0824	99.4687	35.8751	241.546	41.9594
CGGATGCCTATCTGTACCACGCCACCATGGTCGACAAACCAACGGGATTACCCCG	211.906	254.391	156.858	150.799	507.587	102.961
CGTTTATGTTTCTGCGACAAGCCACCATGGTCGACGCAAACAGTCCACCCCCACG	211.545	77.2523	10.9475	145.114	35.3908	77.1654
CATGGACATCATGTTGGTCTGCCACCATGGTCGACCAAAGGTGTTGGCCTCACAG	211.184	55.7425	124.956	213.1	73.3966	12.5103
CAGTGGAAAGTTGTGTTATTGCCACCATGGTCGACGGAGATTGTGCAGTCCAACG	210.943	338.673	143.858	18.2833	178.523	101.854
ACGTTTGCTACGACCTCTTTGCCACCATGGTCGACCAGACATGTCTATGCCACTG	210.702	603.116	26.0004	67.2179	185.235	59.5624
CCATTGTCACTCGGTCACCAGCCACCATGGTCGACAGGCATCTATGCTATCACAG	210.582	134.401	157.97	79.0482	184.363	85.8009
TCATGGTATTGTATTTCTCAGCCACCATGGTCGACAGAGGGCTTGTACAAGACGG	210.462	0.702933	1.02633	0.307282	4.61998	4.98199
CATCGATCACAGTTGGTTTTGCCACCATGGTCGACCCGACTATGGTTACACCCAG	210.1	434.131	460.481	216.48	600.248	403.32
CTCTTATGGCTTCCACCAGGGCCACCATGGTCGACGGCTGGCACGGACAGCCCCG	210.1	6.53727	22.5793	6.45292	51.8658	38.8595
CATTGCTTATGGTATCTTCCGCCACCATGGTCGACAGGATGGAGAGCTACTATGG	209.98	63.6154	23.3491	22.1243	22.664	25.9063
CGTGTTACAGTCCCTTTGGTGCCACCATGGTCGACCAACGCGTCTTCAAACAGAA	209.498	250.806	333.9	225.314	464.177	317.851
CGCTGCGCTCAGTGCGAGCTGCCACCATGGTCGACGGCCAACAAAAATTTCCGTG	209.378	36.5525	10.5199	39.4857	17.3467	28.6741
TGCGGGTTCATACTCATTGTGCCACCATGGTCGACCATGGCGGTGCAGACAAGCG	209.137	128.918	204.582	6.68338	6.01468	11.4032
TGTTTTTCCCAGAGCACGGAGCCACCATGGTCGACTGGGGACAGAGATCCCTCGG	208.054	2.0385	0.769749	0.691384	0.523016	11.7353
GGTGGTTTACATATGCCAACGCCACCATGGTCGACTACATATCCACACAGCACTG	207.933	124.56	81.0802	84.272	174.339	23.4707
CAGGGTCCTCAACACTTCATGCCACCATGGTCGACATGGATGTTCAGCAATACTG	207.813	182.692	213.306	184.523	150.28	1660.55
CCTTGCTTCAATCGCCTTTTGCCACCATGGTCGACAGGAGCGGTCTCGATCGGTG	207.692	1520.37	271.55	597.356	102.773	41.9594
CGGTCATCACCTGGAAGAAGGCCACCATGGTCGACGGAAATCGAAGTTACCCGTG	207.692	791.783	492.041	1038.31	456.157	224.964
ACACTTATTCATCAGCGCCTGCCACCATGGTCGACGAAAAACAAAATGTACCGGG	207.452	83.3678	196.799	95.1805	116.371	77.4976
CCGTCTGGTTACGCCCCGCAGCCACCATGGTCGACTCTCCGAGTTGTCTACCGTG	207.452	131.94	205.694	207.799	121.427	381.067
CTCGAGTGTCTCAGTGGGCTGCCACCATGGTCGACGGACACCAAACTCATCGTGG	206.97	193.377	171.654	282.546	212.78	88.6794
CTGTCGATCTCCAGTGTCTCGCCACCATGGTCGACAAGAGGGCGTACCTTCCGAG	206.609	4.00672	0.171055	0.768204	0.610185	11.9568
TTGCTTTGTCTCAGGTTTGTGCCACCATGGTCGACTTGGTACAGGATATACCGCA	206.488	514.336	550.627	282.699	321.393	177.691
TCGTTCTCCTCACCGACCGCGCCACCATGGTCGACTCCAAGCAAAGAAAACTCCG	205.886	34.0219	5.98694	6.22246	0.784524	137.281
CGTGGTGCATATGCTGGTCAGCCACCATGGTCGACAATTCGAGCCAGGAACAAGG	205.766	282.86	76.2907	19.4356	453.281	71.962
ACCTTCATTCTCGGCTGTGCGCCACCATGGTCGACACCAAAGAACGAGAACCCGG	205.284	0.843519	2.22372	23.6607	7.49656	35.8703
TGGCGGACTATGCCAACTCGGCCACCATGGTCGACATTCCCAAGAAAGCACTTCG	205.164	1141.35	200.049	497.566	95.4504	107.168
CATTGTTCACAATGGGTACCGCCACCATGGTCGACGAAGATTGTTGCTCAAATGG	204.682	57.4296	290.623	161.784	285.392	69.5264
CCGTGTGTCACTCACCAGCTGCCACCATGGTCGACGTGGTCGGAACTTCCCCCCG	204.682	29.5935	14.4542	3.3801	6.5377	14.5031
CACAGTCTTGTCATCCGCTTGCCACCATGGTCGACAGTGGCAGGAGGTCATCGGG	204.442	238.716	297.636	414.677	263.077	69.9692
ATGTGGTCCACTTGCAGTTAGCCACCATGGTCGACAGAGAGGGACCTTTGTACCA	204.08	861.092	267.958	1242.57	331.854	203.929
GGTGTCATACTGTCGCATCTGCCACCATGGTCGACATGGGCAGAAGGATTCTCAG	204.08	133.346	185.424	115.845	129.359	98.0898
CCATGGACTTTTTGCTTACCGCCACCATGGTCGACGCTTCCAACACTCAGCAACG	203.84	401.445	607.417	213.1	524.498	96.5398
TCGTGGGGTTGTCACTCAGCGCCACCATGGTCGACTGTCCATCCCAGATACCACG	203.358	171.234	39.1717	28.9613	86.995	64.4337
TTGTGGAATCATCGCAGGTAGCCACCATGGTCGACAGGCTATCGTCAGAGTCAGG	202.997	121.607	996.312	286.387	184.102	126.653
CAATCGTATGTCCTGTCATCGCCACCATGGTCGACCACGGAGAGACTCCTACTCG	202.636	2.46026	0.342111	0.614564	2.87659	3.32132
CTGGGATTACCTGCAACATCGCCACCATGGTCGACACTTACATCACTCTGCAGCG	202.636	59.9601	34.9808	13.5204	118.986	332.907
CCAGACGATCTATTTCTTCTGCCACCATGGTCGACAGACGGAAATTATGGCAGGG	202.515	137.002	173.878	59.3822	168.76	161.97
CTATGGCACTCGCTGTCACTGCCACCATGGTCGACCCGGCAGATCTTGTACCTCG	202.395	11.8093	47.2968	9.98666	61.7159	95.2113
CAGTTGTCTCGCTACCATTTGCCACCATGGTCGACGTCAGCAGACCAGATCGCTG	202.274	8.15402	4.19086	20.5879	99.6346	50.3734
TCGTCATCTTGTATGCGCGCGCCACCATGGTCGACAGGACAATCAGACTTACCCG	202.154	36.6228	62.4352	17.5151	3.3996	3.87488
CCCGGATCAGAAGAACCGCCGCCACCATGGTCGACAAACTGGGATTACCATGCGG	201.793	14.8319	4.78955	6.3761	1.83056	89.2329
CATTGTGTCGTCTTACGCACGCCACCATGGTCGACTGGCACAATTCAATCCGGAG	201.672	93.8415	147.108	209.182	464.351	67.6443
CTGTTCCTCTTCTTCACAGGGCCACCATGGTCGACGTCATCTGGGATCCACTACG	201.552	5.69375	21.2109	39.9466	8.71693	10.6282
CCGCTACATCGACCACGTGTGCCACCATGGTCGACAAAACGGTCTCAAGCCAATG	201.432	22.4938	2.65136	11.7535	61.28	48.602
CGGACAATGCAGGTTCATCTGCCACCATGGTCGACACTCTATGCCAATACCTGTG	201.191	36.8337	170.2	122.529	31.8168	29.7812
CAGTGTCACCCCAGATTCCCGCCACCATGGTCGACGGTCGCAATGTCCTTCCCGG	200.589	45.8312	0.769749	6.22246	0.958863	18.4887
CTCACAACTCACAGTGGATGGCCACCATGGTCGACGTTCAGCCTCCGAACCACGT	200.468	249.471	3426.07	190.899	117.33	342.096
CCGGGAGACATCAGCTCCCCGCCACCATGGTCGACTGCCTACAAAGAGATCACCC	200.348	124.349	468.435	28.2699	154.551	57.791
TGTGTATACATCTACCAAGAGCCACCATGGTCGACGGAGATGGTCAACTATCACA	200.228	59.6087	111.443	271.791	66.8589	30.5562
CATGCCTACAACACGCACAGGCCACCATGGTCGACAGGTGGTACCCAGAGCCGCG	200.107	140.657	113.41	200.04	472.196	193.412
CACGGATGCTCTTCAGCGCCGCCACCATGGTCGACTGTACAAAAAGACTTCAAAG	199.987	39.9266	366.144	112.311	344.929	115.139
CAGGGTCCTCAACACTTCATGCCACCATGGTCGACTTCAAACTACTACAAGCACA	199.987	543.086	74.3235	191.821	228.384	141.046
CCGGCATATCACGGAAGTACGCCACCATGGTCGACACAAGAGATACCATATACTG	199.987	6.81845	1.36844	3.07282	0.523016	7.97118
CTCGGAGGGTCCTTGCCGTGGCCACCATGGTCGACGGGAAACCTCTTGTACACCG	199.626	152.536	127.949	63.5305	167.801	77.2762
TGGGTTTCTACTTCCACGGTGCCACCATGGTCGACAACATGTTGCAAGAGATCAG	199.626	35.4981	34.6387	63.4537	92.5738	163.963
CTGCGGTCTCGTTTTCGGATGCCACCATGGTCGACTCAGTGGATGCCGATCACAG	199.144	525.653	364.433	225.852	342.576	119.9
CTGGCTGCTCCTCAGTTTTAGCCACCATGGTCGACGCAGATGTGGAATTGTACGG	199.144	615.98	49.0073	50.7783	66.6845	124.328
CCATGTATCAAGCCACCAGGGCCACCATGGTCGACAACATGTTGCAAGAGATCAG	199.024	52.5091	212.365	154.947	56.3986	130.307
CGCGAAAGTTCCTCAGCATCGCCACCATGGTCGACAGACCACATGTCAAACTCGG	199.024	56.5158	90.2317	8.75753	54.045	121.007
CATCGCACTGTGTTTGTGTGGCCACCATGGTCGACGGCTATGGAGAATCACACTG	198.181	4.70965	3.33558	10.4476	53.1733	13.5067
CACTTCATCATCATCCATTTGCCACCATGGTCGACGCGCACACTCCATTACCCAG	197.94	86.8825	439.612	41.3294	276.675	132.299
ATGTTACACCATCTCCATGTGCCACCATGGTCGACAACAAAACGTCCTATCAGTG	197.579	266.411	186.45	517.77	248.433	224.522
CACCGAGATCGACCTCAAGGGCCACCATGGTCGACAAGCAAAAATATCATGTACG	197.338	85.4766	31.8163	132.823	158.997	87.3508
CTGGCTGCTCCTCAGTATTAGCCACCATGGTCGACAATCCGAACGGGATATACGG	197.338	218.401	473.567	279.626	341.529	206.033
CAGTCCTATTCTCTTCGACAGCCACCATGGTCGACTCACTGTCAAAACATCCGGG	196.977	605.787	91.087	32.2646	87.4309	45.17
CCATGCTTCGATTTCCCTCAGCCACCATGGTCGACAGACGGAAATTATGGCAGGG	196.856	553.348	239.649	375.345	229.866	173.373
CATGGTACCAGCTGCAGGTTGCCACCATGGTCGACACCAGCCGCTCAAGTACACG	196.375	133.909	115.804	115.077	170.765	235.15
CGTCGATTACAGCACAGCCCGCCACCATGGTCGACAAAATCCAGAAAAACTCACA	196.375	119.92	33.6979	27.2713	103.383	29.1169
AGGTGTCACATTGTCCACCCGCCACCATGGTCGACGAGGCGGCACGTGTTCCGAG	196.134	235.342	114.008	59.9199	123.345	69.7478
CATCGCTGTCAGTGTCGTCTGCCACCATGGTCGACAGCACAGACCGTGTGCACTG	196.014	253.759	150.529	75.284	145.486	77.9404
CATCAAGATCTCGGATATGGGCCACCATGGTCGACTGCCGCAGCCCACATCAGGG	195.532	277.518	395.138	1738.52	1440.73	117.686
ACCTTTGGTATCAGTGTTGGGCCACCATGGTCGACACCATCCCCACTTTACAGCG	195.412	50.6111	264.195	51.4697	275.019	70.3014
CAGGGTGGATCACTTCCTCTGCCACCATGGTCGACAGGACGAGAGAACGTTCCTG	194.93	185.082	207.405	168.006	133.369	138.278
CCATTTTCCACACAGTCTCAGCCACCATGGTCGACGAAAGCGCATTGGAACCGTG	194.689	31.632	8.89488	1.92051	5.05582	113.368
CGGCGCTCACTTCTCAGGTGGCCACCATGGTCGACTGTCCTTCAACAACCTCACG	194.448	24.5323	0.855277	28.9613	1.30754	29.5598
ACGTCAGTGCTCGACTATTTGCCACCATGGTCGACTCAGACTCTCAGGAAAACCG	194.087	567.196	569.614	300.675	504.013	150.345
CGTCGAACAACGGTCATATCGCCACCATGGTCGACAGATGGAGGATGCTTACCAG	193.967	203.85	171.911	165.702	273.45	116.911
ACGTTCAGGCTTGTCACCAGGCCACCATGGTCGACACACAGCGAAGTGTCCACGC	193.365	44.8471	8.38171	9.44891	0.784524	15.7209
CAATGTTCCCTCTACACTGGGCCACCATGGTCGACACTGCTGGGTCCCAACACGG	193.244	32.3349	124.956	29.8063	97.804	113.368
ACCTTTTCGACCGTCACTACGCCACCATGGTCGACGAAGAAGGAGAAGATCATCG	193.124	198.86	223.569	259.269	70.2585	69.4157
CGTTTACAATGTTCCCGTCCGCCACCATGGTCGACGAGGAATGCAAGGAGAAACG	193.124	69.3794	110.074	43.0963	73.2222	17.0495
CTCTATCTTCACCGTGCTCAGCCACCATGGTCGACATTCGAGATCCAAATCAGGG	193.124	10.6143	103.488	81.3529	9.06561	62.2195
CCGAGAATCATCCCACTACAGCCACCATGGTCGACTTGCAGGAAGGCATCCCACG	192.522	540.415	224.852	114.539	630.234	344.421
CCCTTCTCTGCTTTCACCGTGCCACCATGGTCGACCGACAACTGCTACCACCGAG	192.04	9.84106	76.8894	86.1925	46.8099	99.9719
CGTTTTTTACACTTTCCTTAGCCACCATGGTCGACTTGGTGCATACAGTCCAGAG	191.92	0.632639	22.6648	0.230461	0.697355	6.75336
CGGAACAGTTCTATGTCACCGCCACCATGGTCGACAGACGGGACAGAAATCAATG	191.438	188.948	50.6324	96.4097	52.999	112.704
CTCTGTACCTACACCCTGTTGCCACCATGGTCGACGCGGGGACTTACCTACGGAG	191.438	7.52138	145.91	502.483	16.8237	84.3616
CAGTATGTTATGCATCTTTTGCCACCATGGTCGACAAACGTTGTACCCAAGACGG	191.197	89.9754	472.968	160.247	361.927	151.674
CCCGGGATTTCATTCATTCTGCCACCATGGTCGACAACTTACGAGTGGAACATCG	190.475	216.011	101.521	138.507	259.59	60.5588
CTATGGCACTCGCTGTCACTGCCACCATGGTCGACAAGATCATATTCAAACAACG	190.475	137.634	189.444	269.102	134.328	365.789
CTGTATCTTCACTTCATCAGGCCACCATGGTCGACGCAACGCGGAGTCCTCAGAG	190.475	66.8489	60.4681	165.779	910.397	101.079
CTTTGGGGTCTGTTCAGTCCGCCACCATGGTCGACCATGGGTCAGAACTTCCAGG	190.114	8.2946	14.6252	16.9773	21.4437	52.0341
CGATGCCCGCACACACCAGCGCCACCATGGTCGACACAGGACGAAATCAGTCTCG	189.993	109.447	2.82241	2.15097	21.9667	28.0098
CGTGGGCGGATCATCACAAAGCCACCATGGTCGACGTGGGAGCTGTACTCCACAG	189.873	218.12	115.12	220.628	65.5513	71.962
TGGTTGGTCTCATCACTTTTGCCACCATGGTCGACGGGACCGAAAGGAGACCGTG	189.391	40.6295	63.5471	32.3414	70.8687	24.5778
CCACGTTGGTCACTGCAGCAGCCACCATGGTCGACGGTGGGCAGTGCATACACGG	188.549	39.8563	9.66463	24.0448	35.6523	61.1124
CTACTGTCTCAACCCAAGCTGCCACCATGGTCGACACTGTGCAGAAGCACAACCT	188.549	3.1632	1.36844	0.768204	3.22527	5.42483
ACATACTTACTGCCGGTCTCGCCACCATGGTCGACATTTGTGCAGAAACAAGCCG	188.308	644.659	309.439	441.026	271.009	22.1422
CGTCTATACCTCGAAGATCAGCCACCATGGTCGACGGGTCTTCGACAGGTTACAG	188.067	95.6691	229.129	27.8858	259.939	104.068
CCGTTCTCCTGCAGTACAATGCCACCATGGTCGACAGAGACTCTCCAGTTCACGG	187.104	346.265	104.857	350.916	333.684	201.826
CGAGCGCTTCATTCCATTCTGCCACCATGGTCGACACAGTGTCCCAGCCAATACG	187.104	27.4847	21.8096	118.534	181.835	73.8441
CATTGCTGTATCTGTCAAACGCCACCATGGTCGACGGACAGGTCTACGACCGGTG	186.983	298.957	742.038	673.946	252.355	221.643
CGTCGAACAACGGTCATATCGCCACCATGGTCGACCAAGACAGCAGAATCCTGTG	186.983	830.796	140.607	631.695	374.044	286.298
TCGTCTTTATTCCATTGGTTGCCACCATGGTCGACGGGAGGAACAGAATATGTGG	186.983	0.562346	0.427638	0.845025	0.435847	10.9604
CACTGCAGGGACATTCTACAGCCACCATGGTCGACTCAGACGAAGTTCTATACCG	186.743	367.704	265.649	191.437	162.222	123.664
CAGGGCAATCCTTGTTTGCCGCCACCATGGTCGACGAGGAGGGCAAAAAAATCTG	186.381	102.98	135.818	14.4422	256.714	46.8307
CCTCGCGCATCTCATGGTCCGCCACCATGGTCGACGAGCTATCCAGATCACCTGG	186.381	33.1784	88.3501	440.565	100.506	129.2
CGGTTACTTCTGGTATCCTTGCCACCATGGTCGACGAATATGGCCAGCTTCCCAG	186.381	156.965	108.877	45.5545	431.663	40.2987
CACTACATCCATCACCAGATGCCACCATGGTCGACAAAGACAAGAACATGCCATG	186.261	298.817	288.912	1387.22	240.326	174.591
CAGTATCTGCCTACACAATGGCCACCATGGTCGACTATGCAGTGCCACTGCAGTG	185.779	263.881	262.484	100.712	531.123	119.457
CGTGGCTTACTCCGGCCAGCGCCACCATGGTCGACACCCAAGATCCATTACAATG	185.659	12.5825	368.624	265.415	20.2233	18.8208
CAGATATCAATCCTGTCATCGCCACCATGGTCGACGCACAACGGCAAAGACTCCG	185.418	8.22431	49.0073	7.1443	4.53281	36.8667
CTCTGTCACAATTCCCCAGTGCCACCATGGTCGACCTTGTACGAAGTCAGAACAA	185.057	806.545	45.6718	91.0322	37.7443	77.1654
TCGTCTATGTTCCGCTCCTTGCCACCATGGTCGACAGTTCTTGTGTATACCAAGG	185.057	15.9566	36.0927	85.6548	23.8844	23.5814
TGTGTTTTCAATACCTATGTGCCACCATGGTCGACGGAAGCAGAAGAACTTTACG	184.937	142.133	288.741	180.144	86.6463	64.4337
CGGAGTTTCACGGCTTCCTTGCCACCATGGTCGACCTTTCACTACGGATTCATCG	184.816	257.062	65.6852	242.676	177.477	280.541
TCAGGACATCTTGTGTCTGTGCCACCATGGTCGACACTTACGGCCGACAGCCTCG	184.696	9.06783	14.3686	0.384102	40.7081	14.0603
CTCCGCAAGTCGATGGTATGGCCACCATGGTCGACGACAACTCAGGAGAGAACCG	184.575	174.468	218.865	279.319	111.577	114.586
CGGAATGCTTTCTCCTATCTGCCACCATGGTCGACAAGAACGCAGACTTGTCCGA	184.455	25.3056	3.93427	11.3694	14.2086	12.0675
TCGTACTTCACCCAGCGCTTGCCACCATGGTCGACGAGGAAGGGAAGAAGCATGG	184.094	321.662	582.614	237.222	521.273	466.757
CGCAGGCATCGAATGTCACCGCCACCATGGTCGACGTGCCACCAGTGGAACATGT	183.973	366.79	373.414	239.449	500.526	193.301
CGTTGTTCATCTGTCCGATTGCCACCATGGTCGACCGTCTGGACAGCGAGCGGTG	183.612	59.8898	47.981	29.8063	23.4486	8.08189
TCTACCTTACTCCGTACCGGGCCACCATGGTCGACTCAAGGTATCTTCAGAAACG	183.612	10.1222	5.5593	15.7482	34.3447	50.927
CCATTATCATACACCAATCCGCCACCATGGTCGACCGGCACAGCGCATCACACAG	183.371	74.792	5.81588	10.9085	30.5964	84.8045
CGGTTCTTCAGTGTGCGCCTGCCACCATGGTCGACGGATATCAGACTCTACCACA	183.251	652.462	666.004	488.885	255.145	213.783
CACTCAAATGTCCCATTTCCGCCACCATGGTCGACGGTGTACCGGATCCTACAGG	183.01	182.552	704.748	2940.3	595.802	425.24
TGGTTGGTCTCATCACTTTTGCCACCATGGTCGACCAAACTCACCCACGACACTG	183.01	264.865	608.358	158.481	129.011	79.1582
CTCGTCATCCTTGTTCAGGTGCCACCATGGTCGACCAGCAACCCTTGTCACAAGG	182.529	161.112	124.186	134.82	151.762	171.602
CTGCGTTACTCCACCATTCTGCCACCATGGTCGACCCCAGGAAGGAATTCCCCTG	182.047	26.7817	18.1319	47.6287	73.8324	26.6813
GGGTCATGTCTCTGGTCACAGCCACCATGGTCGACCAGGACTATATGGACTACAG	181.927	12.7934	15.8226	50.6247	28.6787	24.135
ATGTGGTACCTCCACTGTATGCCACCATGGTCGACGAAATGGGCCCTGCCCACAG	181.565	122.099	33.2703	54.8498	38.3545	70.5228
CACACCTTTTACATGGCACTGCCACCATGGTCGACCATGCCCCAATATCACACCA	181.445	344.648	608.444	420.208	539.23	66.2051
CAGGGTCTTTCATTCATCACGCCACCATGGTCGACACTCAGGAAGACAACAAACA	181.445	367.774	783.433	512.469	661.615	258.731
CCCCGATTACAAGTACCAGCGCCACCATGGTCGACGATTACAGACAGCCACAGAG	181.204	64.951	191.154	338.932	163.791	533.626
CCGGTCTTATCATGCAGCTCGCCACCATGGTCGACGTGTGTCGAGAGTACCAGCG	181.204	70.715	190.641	76.8973	525.98	368.556
CAGTTTCGACCTACTCCACTGCCACCATGGTCGACGGATGTACAGTTACCCAGCG	180.963	277.096	2257.16	1347.81	2124.93	410.294
CGGTTTATTGCCAAGTGGGGGCCACCATGGTCGACCCTCATCACATGGATCGGGG	180.963	290.873	439.783	1540.33	1257.59	60.3374
TCGTGTCAGAATTTTGTTCTGCCACCATGGTCGACAGCAACTGTTCAGACGAACG	180.843	202.726	262.998	333.324	173.205	147.135
CGCAGAAAGCTCACCAGGCTGCCACCATGGTCGACGTATCAGACTTGCATCACCG	180.602	5.97493	39.1717	13.3668	9.32712	32.7704
TTGCTTTGTCTCAGGTTTGTGCCACCATGGTCGACGAGATGCCCAGCGATACAAG	180.602	229.789	452.014	66.9106	76.4475	33.8775
GGGTGTTATCCTCACTGTCAGCCACCATGGTCGACCCCTGGACCACATTCCAAGG	180.482	67.2003	296.695	63.3	146.88	165.402
CGATGTCACATCCCCTACAGGCCACCATGGTCGACTCGCCACAGTTCGTACCCAG	180.361	155.137	20.4411	66.8338	200.664	38.9702
CACTCAGGCTTGGGTCATTAGCCACCATGGTCGACAGCCAGCAGGAAACACTCAG	180.241	19.4009	19.0727	24.6594	22.3154	54.6911
CTGGGGTTGGTTATACCACCGCCACCATGGTCGACTGGGGTTGCTTACATCCACG	180.241	162.167	44.0467	2.76554	56.5729	47.3842
TGTGTCACTTTCCCCGCCACGCCACCATGGTCGACGGAGGAGCAGACGGACACGT	180.121	1066.35	378.888	1314.17	453.106	135.953
CAGCGGCTACGAGTGTCCTGGCCACCATGGTCGACCCAACATCTCACCTCGACAG	179.639	44.7065	33.6979	9.29527	30.3349	61.5552
CTCCAAGCTCATCCTGTTCCGCCACCATGGTCGACTCAGATTACATGTTCCAGTG	179.639	56.5158	127.009	91.7236	421.115	32.6597
ATGTTCTCTCAGATTGCTCCGCCACCATGGTCGACACAAAGGCAATACACACCTG	179.519	1280.53	413.612	288.153	518.832	155.992
CTTTTCCTTGTTACGCTGTAGCCACCATGGTCGACGGGCCCATTTATGCAGACTG	179.519	41.5433	100.495	62.9159	186.194	51.9234
CAGGTTTGTTTACTCCTTTTGCCACCATGGTCGACACAGGAGAAAAGTCCTTACG	179.278	46.1124	133.936	183.985	297.422	46.9414
CGACGGAGTGGAGAAGTCGGGCCACCATGGTCGACGTATCAACCGCGCACCAGAG	179.157	0.632639	25.5728	0.460923	0.610185	3.43204
CCTCGATCCACTTACAGGACGCCACCATGGTCGACAGAAATGCGGAAAAACACGG	179.037	71.2071	158.226	21.7402	66.5974	143.481
CTGTTCCTCTTCTTCACAGGGCCACCATGGTCGACGGAAAACCGAAAGATCGCAG	178.917	58.6246	117.344	86.7303	141.737	77.6083
CATGGGAATTCACGCTTCTGGCCACCATGGTCGACGGGAGACAAAGTCGTACACG	178.676	197.665	12.316	23.8912	22.5769	14.8352
TCAGTTTTTTCCGACACCCAGCCACCATGGTCGACAACGAAAAAGAATTCCACAG	178.555	406.084	252.478	96.256	266.215	96.4291
CCACGTTATTTCCATTGCGGGCCACCATGGTCGACCCGAGGTGTCCTTACCACTG	178.435	23.1968	68.08	83.0429	61.1929	89.6758
TCGATCAGTCCTACTTCATAGCCACCATGGTCGACGTGTGCAAAAACGACGAGGT	178.435	15.3942	275.827	94.9501	504.798	194.519
TGTATGTATCATTCTCGTCTGCCACCATGGTCGACTCTCATCATGTGCATCAGTG	178.194	16.0269	39.0861	122.682	286.351	41.1844
CAATGGAGCCTTCCAACACCGCCACCATGGTCGACGGAAAGGGAGGATTTCCACG	178.074	316.741	256.925	235.916	214.088	245.778
CGCTGGGCATATTTCTCATCGCCACCATGGTCGACAAGGACTCAAAAAAGCAACG	178.074	272.386	77.5736	166.009	262.903	51.8127
CGGGTTACAGGAAATTGTTTGCCACCATGGTCGACACTCAACCAATTCCAACACG	178.074	20.385	4.44744	1.45959	31.5553	35.8703
CTGGATTACAGACGCGGAATGCCACCATGGTCGACGCGCACACTCCATTACCCAG	177.953	36.8337	30.1057	32.0341	60.757	103.072
CTCTCATATCCGATATATTTGCCACCATGGTCGACAATGTGCAAAGACAAACCCA	177.833	75.7058	34.6387	43.634	28.7659	63.7694
CACTATTCAGTACGCTCAGGGCCACCATGGTCGACAAGGCCACGCAGATACAGAG	177.712	414.519	237.852	187.135	671.204	126.542
TGGGGATCTTTTCACAGGAAGCCACCATGGTCGACACAGAGCATGGTCCAAACAG	177.592	12.8637	19.4148	113.925	26.238	12.8425
ACTGGCTCTTTCTTCATTCAGCCACCATGGTCGACCTACACCATGCAGTACACAG	177.472	31.7725	11.8028	18.8978	32.0783	36.4239
CTCGGCGCTCAGGTTGTACTGCCACCATGGTCGACGCATTTCGGTGCAAATACGA	177.351	9.48959	23.0069	15.0568	32.0783	33.2132
TTGTGGGGGATACATTCATTGCCACCATGGTCGACAGTGGTGCAAGGTCACAACG	177.231	224.446	282.583	107.165	556.838	77.9404
CTCAGAGACCTCAAGTACTGGCCACCATGGTCGACATTTCTCGAATGGTACCCGG	177.11	54.8287	166.095	367.663	291.843	116.689
CTGGGATTACCTGCAACATCGCCACCATGGTCGACACTGTCCCTTACCGAACACG	176.99	247.503	294.643	247.055	197.787	100.525
TCGTGGGCGCACTCTGCTACGCCACCATGGTCGACGAGAGGTGCCAGATTGTGTG	176.87	174.257	58.672	24.5825	82.0264	53.584
TTCTGCTATCACAACACCTTGCCACCATGGTCGACTGTGTGGCAAGTTCAAACGG	176.749	379.021	496.916	67.8325	79.7599	93.3292
CAGGTTTCCACAGGCATCTGGCCACCATGGTCGACCAAGTGGCAAAAAGGCATCG	176.508	47.8697	119.226	2.38143	21.7923	48.3806
CCACGTATTCCTGCAGTCCTGCCACCATGGTCGACAGGTGGGTTTCCCATCGGTG	176.268	82.0322	110.416	32.6487	144.004	72.2942
CCTGGGTCACCACATCGTCTGCCACCATGGTCGACGGAGCACCTTGTACTCTGGG	176.268	23.6888	23.2635	56.1557	11.5935	38.8595
CGGTTCTTCAGTGTGCGCCTGCCACCATGGTCGACGATCGCCATCACAATCACTG	176.268	0.773226	0.513166	0.691384	27.6327	2.32493
CAGGGTGTGTGGGCTTCCCTGCCACCATGGTCGACAGAGCAGGGCTACACTACAG	175.906	83.5787	107.85	62.0709	49.5122	26.3492
CACGAGGATTACCTGGGCATGCCACCATGGTCGACGAAAGCATTGCCCACCACCG	175.786	1.0544	3.16452	7.45158	46.7228	40.963
CCATGGTCATTCTTGGTCTCGCCACCATGGTCGACATCCAGGAATCGGAATACGC	175.786	13.5666	19.2437	32.8023	25.6278	76.0583
CTGCGAGATCATCGCCCGCAGCCACCATGGTCGACAGTTGCGATACATCACGGTG	175.545	0.351466	0.598694	5.45425	0.697355	1.54995
CGCTTCACTTTGCACTACAAGCCACCATGGTCGACGCCCCCGGGTCCCAACTCCG	175.304	12.5825	99.2121	117.996	72.4377	21.81
CACTGTCAGGCCGGTACTCCGCCACCATGGTCGACACTCACCAAATCAGCCAGTG	174.702	0.773226	6.67116	31.2659	10.0245	25.4635
CCGTGGAGCAAATTACATCCGCCACCATGGTCGACAGAGTGGGAAGATCATCACG	174.582	39.083	50.2047	38.5639	46.8099	89.4543
CGTTGCATTCGAATTCATGTGCCACCATGGTCGACAAGTGGGGCATGGAGTACAA	173.98	178.756	6.24352	2.68872	4.44564	11.0711
CCGAGCAGGTCAGTGCTTCCGCCACCATGGTCGACGAAGGCCCAACTCACAACAG	173.86	21.58	4.44744	64.2219	8.8041	6.53194
CATTGGACTGGTGTTCTTCGGCCACCATGGTCGACAGTCTGGTGGGAAAATACGG	173.378	6.32639	0.940804	22.1243	31.2066	13.5067
TGTCTCAGTCATGGCCCTCCGCCACCATGGTCGACACAGAGCATGGTCCAAACAG	173.378	35.9901	9.66463	199.042	51.0812	42.4022
ATGGTTTCTGTCATCCAGACGCCACCATGGTCGACCACAGATGTCCGGCTCATCG	173.017	8.99754	111.528	88.8044	44.7179	26.1278
TGTGCTGTACAGTACCGCCAGCCACCATGGTCGACTGTACATGCAGGATTACTGG	172.896	118.022	176.101	8.29661	61.9774	20.9243
TCCGGATGTGTCTCTCCACCGCCACCATGGTCGACAAAAATTCCAAAAATCAGAG	171.933	78.5879	102.034	150.568	72.089	215
CATGGATCAGAAGTCTTCAGGCCACCATGGTCGACGCGGCAAAAGTGTACCTGCG	171.813	40.4186	12.9147	5.30061	12.9011	14.3924
TGGATATATGCACCCCCAAAGCCACCATGGTCGACCAACCAGCGCAAAGACTCGG	171.813	201.812	317.051	265.568	276.152	184.666
CAGTGTGGGGCCACTCAGGAGCCACCATGGTCGACACAGACAGCAGACAAATATG	171.572	133.768	158.483	51.1624	169.806	183.448
CGGATGCCTATCTGTACCACGCCACCATGGTCGACCGGAACGAAAGTGCTACCAA	171.572	43.3006	60.3825	105.398	90.4818	26.4599
ACCTTATCAGCACACATTGCGCCACCATGGTCGACAATCGAATCACTTTACACAG	171.331	41.5433	71.5867	17.7455	11.6807	5.97838
CAATGTGCTGTCCAGGCTGCGCCACCATGGTCGACCAAACCCCAAGATACATCTG	170.609	104.878	78.2578	176.917	122.299	96.9827
CGTTGTTACAGCATCGGAATGCCACCATGGTCGACACCGAAAAACACGATATCTG	170.127	139.813	19.8424	5.14697	10.3732	59.7838
CACTCAATCACTTGGACTCCGCCACCATGGTCGACGTGGGCACAATATCCCACCG	170.007	279.205	334.413	310.508	248.171	82.2581
TTGCTTTGTCTCAGGTTTGTGCCACCATGGTCGACGCTCGGTCAAGTCTGCCACG	170.007	62.9828	252.649	80.5846	73.1351	99.9719
CTTGTATCAGGACCACATGCGCCACCATGGTCGACGTGGAACAACTGGAGCTGGG	169.886	97.9888	186.023	26.8872	94.7531	33.1025
CGCATCTATTCCTGCACCTTGCCACCATGGTCGACGACATCGGTATCGATGCCAG	169.766	145.577	114.436	180.221	164.314	193.633
CCCACATCTACATACCGTGTGCCACCATGGTCGACGGTGCATGCACATTACCCAG	169.646	131.8	20.4411	61.2259	56.9216	95.5434
TTCACCATTCTTACACCGTTGCCACCATGGTCGACCAGTACCCGAAAAGCCTCAG	169.646	249.4	184.312	214.329	288.269	135.621
CAGGGATGTCTTTTACTATAGCCACCATGGTCGACGGGTCATGGAAAATCTCCCG	169.044	65.5133	10.2633	39.1016	79.0626	26.792
CTCCGTTACTCCTCAATACTGCCACCATGGTCGACCCATTACAGAACATTCACCC	168.923	174.398	51.3166	536.36	493.291	100.415
CTCGGCGCTCAGGTTGTACTGCCACCATGGTCGACAGCCACAGAGAAGATCTGCG	168.803	19.893	30.0202	66.6033	40.4466	23.6921
CTATTATCCCTCTCTGGGCAGCCACCATGGTCGACTCAAACTGTTCAAAGCACCG	168.442	69.6606	95.4489	28.2699	24.1459	42.7344
CGTTATTCATGTGTCAACCTGCCACCATGGTCGACAAACTCGGTGTCAATCATCG	168.321	83.2975	18.9871	79.3555	27.5455	116.246
CCGAGAATCATCCCACTACAGCCACCATGGTCGACATACCCGGAAGGCTATCAGG	168.08	22.9859	333.643	78.741	105.301	25.0206
TCGTGCTGCTGCGGCGTCTAGCCACCATGGTCGACTCAGGTGCTCGATATCAACA	168.08	41.5433	6.67116	1.07549	14.9931	21.1458
CAAAGATCGTCCCTCATTGTGCCACCATGGTCGACGTGGCTCGCCTACGAAACTG	167.96	117.952	375.124	565.322	302.216	155.438
CATTGCTGTATCTGTCAAACGCCACCATGGTCGACCTTCACCGCGCTACACTGGG	167.96	336.986	147.535	177.532	154.115	162.191
CCATTATTACACGTGGCTTCGCCACCATGGTCGACGAAATGTATGGAAAAACACG	167.96	268.872	140.607	181.68	528.944	146.47
CCCGCTACTCTATGGGCAGAGCCACCATGGTCGACATGCAGAAGAAAAAACACAA	167.84	24.7432	58.3299	41.5599	1.74339	48.602
CAGCACTCCCTCAACATCCTGCCACCATGGTCGACAGGAATCCAAGTGGTCTACG	167.719	240.051	520.521	56.8471	59.188	36.8667
CATTATGGTGTGGTCTATGTGCCACCATGGTCGACTGGATTACAGAGCCTCACAG	167.599	158.09	123.587	192.358	308.928	272.016
CCTGTGTCCTACGATGTGCAGCCACCATGGTCGACTGGGAGAGATGGACCCAAAG	167.478	1.75733	21.2109	28.654	15.2546	17.3816
CCTTCTACACAAGTTCACAGGCCACCATGGTCGACGAATACGGAAGGAATACAGG	167.358	244.41	118.456	61.9173	140.866	52.2555
CGGGGGAAATCACGTTCTACGCCACCATGGTCGACAATGGCACAAACCAAACCAG	167.117	106.635	74.8367	92.7991	159.781	1338.05
CAGAGCTTCCTGGGTTTTCCGCCACCATGGTCGACGACTACGGTTTACCAGACGT	166.997	176.295	145.14	36.7202	449.184	73.6227
CATTGTTGTGGTTCGGCTCAGCCACCATGGTCGACAAGTTGGCAAAGTCAAAACG	166.636	362.151	377.776	245.902	632.937	150.899
CATGCATCAGACCATCACCGGCCACCATGGTCGACATTTGCCAGAGACATACCCG	166.515	56.6564	78.6854	230.692	296.899	184.334
CAGTGGTTGCTCTACAGGCCGCCACCATGGTCGACGGGAAGACACGACTGCACAG	166.395	1.96821	3.079	0.691384	7.40939	18.378
CTGGATGCGCTTCCGTTTCTGCCACCATGGTCGACAGAAATGGAGAGAATACCGG	166.395	41.1918	1.11186	1.61323	7.06072	35.4275
CACAAGATCATCACCCATCTGCCACCATGGTCGACACAGACAGAAAGGATCCACA	166.154	194.923	184.911	81.3529	148.972	166.066
CAGGTCATTTTGGATCTCCTGCCACCATGGTCGACGAAGAAGGAGAAGATCATCG	166.154	75.5652	69.3629	41.3294	164.053	32.8811
CCTTGCTATCTGTCACAGGCGCCACCATGGTCGACGGACTCACTATCGTCCCATG	166.154	88.5695	852.454	96.3328	192.644	218.1
CTGTCAGATGGACCACCAGAGCCACCATGGTCGACAGAGAACATGCTACACGCGG	166.034	539.149	61.6654	30.1904	40.0107	63.3266
CAGTGGAACCTATGCCACTTGCCACCATGGTCGACCGGGGGGCTGTGTTACAACG	165.552	287.921	17.3621	16.0555	123.519	61.4445
CAGTGCGTTATCTCCACCTTGCCACCATGGTCGACGAACCACAGTCAGTATGCAG	165.311	114.859	318.847	619.48	402.81	182.562
TGGTCATCGAAACCTCATTCGCCACCATGGTCGACTCATATACAGTACATACCTG	165.311	0.773226	0.769749	0.460923	4.18413	6.53194
TGTCAAATTTCTGTTCCATTGCCACCATGGTCGACAGTACTCGAGCACACCCGCG	165.311	51.4547	75.6065	2.996	5.75318	50.4841
CGACTATGTTCCCTATCAGGGCCACCATGGTCGACAAGCAAAGTGCGCTCCAGTG	165.07	157.738	217.411	248.13	136.333	407.194
TGTCGATCTATCATTCCTCCGCCACCATGGTCGACTTGGTACAGGATATACCGCA	165.07	248.698	1481.6	376.727	239.803	78.8261
ATGTCACCATCCAGCTGTCTGCCACCATGGTCGACATACTCACAAAAAATCCCGG	164.83	45.4094	2.65136	1.15231	0.261508	12.9532
CGTTGTGCATCAGAGGATCCGCCACCATGGTCGACTTTGTGGGCTTACCTACACG	164.348	3.23349	11.0331	8.91117	17.2595	94.4363
CGGCGGATGTCTACACCTCCGCCACCATGGTCGACAGAGAACGAAGTCTCCGGGG	164.107	47.2371	46.8692	44.5559	21.8795	14.946
CCGGGCTTCTCTGTATCACAGCCACCATGGTCGACTTGGTATCACCCATACGTTG	163.987	84.7737	212.365	335.859	145.66	511.152
TCGTCTATGTTCCGCTCCTTGCCACCATGGTCGACGCCAACGGTGCAGATTACAG	163.987	312.313	203.043	236.991	339.699	50.152
CCGGGTCGGTACTTCATCCAGCCACCATGGTCGACCAACAACAACAACAACTGCG	163.746	79.5017	44.0467	6.7602	4.2713	23.6921
CGTGGAATCAGTTGTGTCACGCCACCATGGTCGACATTCCTGGATGCATACCCCG	163.626	286.515	2.39477	8.14297	99.8089	7.74976
CCGTGCTGCGGATTACTGGTGCCACCATGGTCGACGCTGGAAAGACGGATACCTG	163.505	137.986	158.91	246.824	357.83	423.469
CTCAGTATCCTCCAGCAGCAGCCACCATGGTCGACTACAGAATTCTGTCTCACAG	163.385	63.2639	91.258	179.606	471.935	50.7056
CATGTCATTTGTGTCCATATGCCACCATGGTCGACCAGATGGTTCCGGAATGGCG	163.264	0.492053	36.3493	1.22913	12.5524	17.1602
CTCTTTGCTTGTGGTCATGCGCCACCATGGTCGACACAAGCGTATTGGCTGCCCG	163.264	371.078	251.109	53.3134	136.159	48.3806
CCTGCGAACTCTACGGCACGGCCACCATGGTCGACGCTGGTACTCACGAATCGAG	163.144	254.18	48.2376	116.921	83.7697	20.7029
ACTGGCACTCTTGTCTCAGGGCCACCATGGTCGACTGGCATGGCACACTTTACAA	163.024	276.534	151.726	171.771	499.916	105.729
CCGTATCGAAGTCATTCATTGCCACCATGGTCGACCCATTACCTCGTCCTCGGCG	162.903	145.788	193.464	181.911	75.0528	124.882
CTACGATGTCACAGGTCAGTGCCACCATGGTCGACAGGAGACATTCAGGTCTCCG	162.903	241.317	237.938	142.809	38.093	97.6469
CAGGAAATCATCCGGGTCGCGCCACCATGGTCGACAAAGAAATACAGTTACGATG	162.783	14.0587	66.5405	50.471	2.96376	16.6066
CTGTTCACTATCGTCATCAAGCCACCATGGTCGACCACAGTGCTCAGCATCACGT	162.662	110.15	61.6654	119.609	147.229	54.359
TTGTCCACTATCGTATGTCCGCCACCATGGTCGACACAGGAAAATCTTTACAGAG	162.422	177.42	194.062	288.538	149.583	76.7226
CGTGTATGTGTTTTGTTTCTGCCACCATGGTCGACACAGGGCCGTTCCTACAAGG	162.301	248.135	242.043	1183.65	209.555	127.871
CTCGGATTCTCACTGGTTTTGCCACCATGGTCGACTTTGGAGGAACGTATACACG	162.301	14.1992	0.769749	0.460923	6.18902	5.20341
CGACGTTTGTACAACAAGGCGCCACCATGGTCGACAAGGCGAAGACAGTGCCAAG	162.181	1.68704	0.342111	0.460923	0.697355	15.4995
GGGTGGTCGTTACGGTCTTAGCCACCATGGTCGACAGACGGAAATTATGGCAGGG	162.181	41.1216	117.857	50.5479	139.471	64.5444
CATTGGTTCCATTCATCGGGGCCACCATGGTCGACTCGAACACTCTTTGTCACTG	161.94	111.696	136.417	292.609	399.584	41.2951
CGGTTCCGATACAATCAAGGGCCACCATGGTCGACCTATGGATGCATGCACAGTG	161.579	75.495	121.706	157.712	481.436	132.41
CATTGGAATCTACCATTTCTGCCACCATGGTCGACAAGTCCCATTACCTTTCACG	161.458	293.545	53.0271	200.732	359.051	190.644
CCTGGGCACAATCCGCCCATGCCACCATGGTCGACGAGAACACCCAAAACATGTG	161.458	179.951	280.702	65.8351	383.632	115.139
CCGGGCGAAGAAACGACAGGGCCACCATGGTCGACGAATGGAGTGGAAAGCATCG	161.338	18.6277	25.5728	106.55	34.9549	610.459
CGTGTTACTTTTACCCTTACGCCACCATGGTCGACCACGTTACCAGACTCCAGTG	161.338	32.6864	215.615	59.3054	238.495	169.498
CTACGTGGTGTTTCACCCCTGCCACCATGGTCGACAACATCGCAGAGAAACATGG	161.338	120.483	34.5532	76.7436	12.7267	41.5166
CGGTTCTACGTGTGGGACTCGCCACCATGGTCGACAGCGATGGTTTCAAACAGAG	160.977	276.323	185.595	39.7162	54.4808	54.0269
CTGCGTACTCGTTCAACAACGCCACCATGGTCGACAGACGGTACCAAAGGACCTG	160.977	12.934	16.6779	10.8317	50.4711	15.4995
CTGTGCATCATTTCATGGAAGCCACCATGGTCGACAGCAAGACAAACTCAACACG	160.736	0.42176	26.0004	1.07549	1.04603	0.664265
CGCGGCTATCAAGACCTTGTGCCACCATGGTCGACAACAACAGCACTATCCACCG	160.615	85.336	96.3897	63.3	354.518	22.4743
CTGTCAACTATTTTGGATACGCCACCATGGTCGACAAGACAAGTCAGATGCAGAG	160.615	5.76405	188.76	77.5118	33.2115	8.85687
CCCTTATCTCCACAGCGAGTGCCACCATGGTCGACATATCAAAGGGACATCCGAG	160.495	197.946	1209.87	646.29	504.536	212.675
ATGGGCGATCTCACTCTTGTGCCACCATGGTCGACAGGACACGACTATCCCGCTG	160.375	244.058	183.713	249.282	782.694	550.565
TGTCCTACTGTGGCCCCAATGCCACCATGGTCGACCAACTTCACACTCTCCAACG	160.254	166.736	170.457	418.057	148.188	97.7577
CCACGATTGCAAATGGGATCGCCACCATGGTCGACTGGGAAAAGAGCCCTTATCG	160.013	0.773226	0.342111	0.614564	0.348677	4.98199
CCGTTTTCCAACTTCAATTTGCCACCATGGTCGACTTACAGGGTTGGCAGCTACG	160.013	330.097	137.357	382.95	320.522	59.5624
CTCGTATCTCCTCCTCGCTGGCCACCATGGTCGACACCCGGATGCAAAACCAGCG	160.013	199	231.267	85.7316	239.454	21.6993
CCCTTCTCTGCTTTCACCGTGCCACCATGGTCGACTGTATGTGGAGAGAAATGCA	159.893	13.0745	55.2509	15.2873	105.126	36.3131
TCGTGTGGTATTTGTTCAGCGCCACCATGGTCGACGGGCCACACAGGTATCATGG	159.773	236.959	312.946	88.1131	282.777	185.441
CAGTCATCAAGATGCTGGTTGCCACCATGGTCGACGGAGCACTACTCGGACTCGG	159.652	110.009	100.153	49.7796	88.4769	116.136
AGGGGATGTTCTACGGGTACGCCACCATGGTCGACAAGAGGGCGTACCTTCCGAG	159.532	196.54	163.7	179.99	153.157	185.773
CCGGGTCGCTACCTGTACCCGCCACCATGGTCGACAGCCGGTTACCCGGACAAGG	159.532	3.30378	1.02633	19.4356	0.697355	25.2421
CAGTCAGATCACGCGCCTGTGCCACCATGGTCGACCTGGTCGGGAAGACACCCAG	159.411	216.503	91.0014	133.744	467.751	180.016
CGCAGGTTGGTCACGCGCTCGCCACCATGGTCGACAGTATTCGGAGAAACAGGAG	159.411	26.5708	23.5201	524.76	316.25	63.9909
CTATGCATCCAGATGGCAGGGCCACCATGGTCGACATGTGGTCCGAAACCCTCAG	159.411	66.9192	129.745	52.4684	105.998	133.517
TCCGGTACTACAGCATGGCTGCCACCATGGTCGACACATACCTTATGTCCCACGA	159.411	160.55	33.3558	14.2118	45.9382	34.9846
CATCGATCACAGTTGGTTTTGCCACCATGGTCGACGATGCTGCTCGATCCCGCCG	159.291	150.99	146.594	165.01	217.052	147.135
CTCGGAGATTTTTCAATTGGGCCACCATGGTCGACGGTATACACAGAGCCATTTG	159.05	178.193	659.162	521.457	113.843	510.93
CTCCGCGTGTCCGCCGTCATGCCACCATGGTCGACGATGTCAGAACCATGTACGA	158.809	0.702933	17.1911	2.07415	9.06561	3.32132
TGTCATATTTACGCCACTGTGCCACCATGGTCGACCAGTGGCGGAACAGTCAGTG	158.448	2.1088	247.26	78.28	9.23995	22.3636
CCACAGACATATACCGCCCAGCCACCATGGTCGACGAAACTCAGAGTATGTACGT	158.328	185.012	124.186	93.3368	62.7619	93.9935
CGGTACATTTCAACAATGGCGCCACCATGGTCGACACACAAATACCAGTCCAGCG	158.087	11.3875	0.513166	0.384102	0.435847	22.0315
CTCTATGCAGAACTGGCACCGCCACCATGGTCGACACAAACCCAAGATCACGGCG	158.087	35.1466	104.686	411.911	46.9843	30.5562
CACAGAGTATTTCACGTTTAGCCACCATGGTCGACAAAACGTGGACGTTACCGGG	157.967	51.0329	535.831	54.6962	302.913	100.083
ATGTTACACCATCTCCATGTGCCACCATGGTCGACAAGACGCTATCACTTCACGG	157.846	29.5935	277.281	81.9674	129.272	64.5444
CATTGTGTCGTCTTACGCACGCCACCATGGTCGACATGGACCAAAGAATCCACAG	157.846	2.67114	5.47377	5.99199	1.74339	10.8497
CGAATTTCAATCTGTCGGCTGCCACCATGGTCGACCACAGACGTCTGGCTCATCG	157.726	13.426	17.5332	33.801	16.5622	46.4985
CAGGTACCTCTCATTTTTCTGCCACCATGGTCGACTCCATGCTCTTCATGCAGTG	157.485	171.375	63.5471	113.464	118.114	51.5912
CGATGCGTTCGTGGCGAACTGCCACCATGGTCGACTCCGCCTCTCAACCTTACAG	157.365	11.3875	65.001	83.2734	157.515	217.104
CGCATCTATTCCTGCACCTTGCCACCATGGTCGACAAATCCAGGCAAACCCAGCG	157.365	16.2377	15.4805	1.22913	57.0088	35.4275
TCGTGCAATGGGAAGCTACCGCCACCATGGTCGACAGAGGCTTACGAGAACGACG	157.365	156.824	101.436	130.364	259.416	195.294
CGTACAGTTCATTCCGTCAAGCCACCATGGTCGACAAATTATCCTGCAGTCAGAG	157.244	8.3649	81.6789	59.7663	19.8746	25.3528
CTCTTATCCCTCTCATGTTCGCCACCATGGTCGACACAAATGCCAGTCATCTCCG	157.244	68.7468	59.3562	95.8719	30.5964	68.53
CTCTGTGTCCTACAGTCCGCGCCACCATGGTCGACAAGCTCTCCTCAATGCATGG	156.883	333.471	222.115	73.594	116.633	30.5562
CGTTCATCTTACAGCGCTGGGCCACCATGGTCGACTGTATGTGGAGAGAAATGCA	156.763	0.42176	30.6189	2.996	10.5475	23.8028
CGTCACAATTGGGTGGTTCCGCCACCATGGTCGACTGGAAAGCCATGTGGAACTG	156.522	95.7394	429.263	57.0776	265.518	120.675
AGGGGTGGTCTCTACTGTCTGCCACCATGGTCGACGGGACCCGAGAAAAACGGCG	156.401	75.3544	14.7108	152.873	6.36336	22.585
CTGGAATCTCCGTTTACCCTGCCACCATGGTCGACGGTGCATGCACATTACCCAG	156.281	27.6252	19.6714	39.4089	14.7316	52.5876
TTGTGTTCGCGAAGGTCAGGGCCACCATGGTCGACCAACGGAGTCAAGACAACTG	156.281	40.4889	126.324	171.463	368.726	50.152
TTGTTGTACTCGCTCACAGCGCCACCATGGTCGACAGTATGGGAGAAGATCCGCT	156.281	34.8655	629.398	281.547	279.639	109.382
CGTCATTACTCACAGTCGCTGCCACCATGGTCGACGATCGGGGAGAGTATGTACG	156.161	115.14	44.6454	31.2659	38.9647	30.0026
TTGCTTTATCTGCTCACAGTGCCACCATGGTCGACAAACGGACATCCCGACACTG	156.04	257.906	192.865	635.612	162.048	76.8333
CCGGACTCTACAGAGCGATAGCCACCATGGTCGACGGGACCCGAGAAAAACGGCG	155.92	84.3519	44.1323	105.398	152.634	44.2843
CGCATCTTCAGTTCCCACATGCCACCATGGTCGACGATGGGCATCAGCATATGTG	155.92	166.946	139.496	191.897	130.493	124.328
CAGGTTACGATCGGTTCCCTGCCACCATGGTCGACGAAAAACTTACAAGTCCGGG	155.799	17.503	32.0729	61.4564	84.7286	193.633
CAGGGAGCAGTCCCTGCCTAGCCACCATGGTCGACAGAGTGGGAAGATCATCACG	155.679	0.702933	0.855277	0.691384	0.697355	39.9666
CCGAGCGTGTGCGAACCTCCGCCACCATGGTCGACGGGCCCTGTACAAACCAGAG	155.679	4.49877	0.598694	0.691384	0.958863	65.6515
GGGTTATCAGATATCTCCATGCCACCATGGTCGACATCACCAGAGACCTCAAATG	155.679	3.93642	7.44091	1.07549	4.88148	21.0351
CCGAGCTTTTTCTATCACTTGCCACCATGGTCGACCGAGATCCTACCCTACGGTG	155.559	0.773226	0.342111	0.614564	0.348677	3.87488
CGCAGAACATTCAAACATGCGCCACCATGGTCGACAACAAAAGAATTTACCACGG	155.559	44.1442	115.89	96.1792	105.911	67.5336
CCTGCTTGTCATCATCCTGTGCCACCATGGTCGACAGGACCGCAGTACACGCCAG	155.197	2.60085	7.69749	5.14697	4.44564	8.52473
ATGTACATTCGTCGCCATTTGCCACCATGGTCGACCATACCTATTGGATTCAGCA	154.836	390.76	517.699	980.92	447.179	264.156
CGATGCACCACGGCTCCCGAGCCACCATGGTCGACAAAAACGCAGTACCTCCTGG	154.836	221.635	221.431	191.974	46.1126	79.2689
CAAAGTTTTTACCTTACCGAGCCACCATGGTCGACGCACCAAAACATCCACACCG	154.716	57.8513	109.048	82.6588	71.9147	38.0845
CATCGAACATCCAGACCCTAGCCACCATGGTCGACAACCTCAGAGAACCACCACG	154.595	15.2536	218.865	17.5919	555.617	396.788
CTGTGTCGACAGCCATCAGAGCCACCATGGTCGACGGCGCTCCGAGAGAAAAGTG	154.595	25.0947	1.02633	1.45959	0.610185	1.54995
CTGTTCTTTTTGTTTCCTCAGCCACCATGGTCGACTCCAAGCAAAGAAAACTCCG	154.595	96.9344	25.7438	60.8418	26.0636	15.7209
CCCACATCTACATACCGTGTGCCACCATGGTCGACAATGGCACAAACCAAACCAG	154.475	11.5984	10.1778	48.7042	33.1244	61.5552
CCTTACGATCTTTCTTCTTAGCCACCATGGTCGACGAGGCGGCACGTGTTCCGAG	154.475	83.649	85.5277	90.8018	36.8726	16.0531
CTTCGACTTCACCGTGCTCAGCCACCATGGTCGACGGAACTATGGAAGAAGATCG	154.234	121.818	15.4805	9.44891	20.6591	7.30691
CAGATATCACCATTCACATTGCCACCATGGTCGACCACACCCACGAAAAACAAGG	154.114	65.443	167.292	53.8511	542.716	437.308
GAGTGTACTTCACACTCTCCGCCACCATGGTCGACAATATTGTGCTATACCAGAG	153.993	45.3391	2.82241	4.1483	25.2791	24.5778
ATGTCCAGTCTTATGGATGGGCCACCATGGTCGACGGAGGAACCGAATCCCTCGG	153.753	0.492053	0.684221	0.384102	23.3614	6.75336
CTGCGGACTACATTGTCTTGGCCACCATGGTCGACGGAAATGCAAGATGTTGTCG	153.753	136.017	162.845	7.29794	4.61998	12.2889
CCGTCATTATCATCGGAGACGCCACCATGGTCGACGAAAGGGGCCAACTTCCATG	153.632	31.4211	75.7775	311.353	68.3408	33.4347
CGAGAATGTATCGCCAGAAAGCCACCATGGTCGACTTTCCTACTCTGTACCCGAG	153.391	113.172	72.0998	218.554	130.405	43.2879
CCGAAAGCTATCACGGTCCTGCCACCATGGTCGACTGTTGTTTGGAAATACAGTG	153.271	1.47616	12.0594	5.45425	15.952	60.3374
CGAGGCCACGTGCAGTCACTGCCACCATGGTCGACAACAGGCACGAATATCAACG	152.91	28.7499	51.3166	7.06748	30.1606	65.2087
TTCCGCTCACAGCGCTTTATGCCACCATGGTCGACAAGTCGGAATATACCTACGG	152.91	215.027	210.997	320.188	153.68	457.346
ACCACAGGAGCTGTACGAGTGCCACCATGGTCGACGGCCGACAGCTTATCCAGCG	152.549	137.564	176.529	735.018	272.666	36.8667
CGTTGCCCTCGATATTCACAGCCACCATGGTCGACAGAGCCGACACAAACATATG	152.549	826.719	222.03	250.051	153.418	256.96
CCACATTCAACCTGCACTCTGCCACCATGGTCGACGGCATGGTTATTATGCTGCG	152.308	289.186	183.2	393.705	509.853	153.667
CCAATATCGCTGGTGTTCACGCCACCATGGTCGACCTGTGGGCGATACCAAAGGA	152.187	10.1222	43.0204	37.3347	67.7306	39.3023
CGCGGTCATGCACTATATCAGCCACCATGGTCGACGAGGTGTGGGAAGAATTCCG	151.947	210.458	21.553	46.7068	55.3525	19.9279
CTCAGGTTGCTCACTCTGGTGCCACCATGGTCGACGAGCTCGGCGTACAGCTCCG	151.706	156.613	155.233	115.538	166.842	205.479
CCTTGCCTTATATATGCAAAGCCACCATGGTCGACCCAACAGCAACGTTCCACCG	151.465	114.648	30.79	21.9706	117.156	51.4805
CGGTCAATACAGCAATTCTGGCCACCATGGTCGACTACTGCTGCTACGAAGAGAG	151.465	285.812	109.732	660.502	21.8795	176.362
ACGTTCCTCCTGTGGCCCACGCCACCATGGTCGACGTACTCGATGCGGTTCCGGG	151.345	0.773226	4.44744	0.691384	13.9471	30.2241
CAGCTATCTTTCCTTGGGTTGCCACCATGGTCGACAAATGCACACCAGCACACCA	151.104	0.492053	7.69749	0.460923	4.44564	53.584
CAGGCGAGTTCTACTGTGTAGCCACCATGGTCGACTGGGGCAACCTTCTCCAACG	150.983	143.258	151.897	74.8999	63.2849	137.946
CATTTATCACACGTTTCACTGCCACCATGGTCGACGAAGGAAGACTCAGTCATCG	150.863	183.957	504.528	169.62	434.016	274.231
CCCAGATCTGTCAGCGCCGAGCCACCATGGTCGACAGAGCAGGGCTACACTACAG	150.381	1345.13	797.203	114.462	743.119	68.53
TTGTCAAGTCGACCACGAAGGCCACCATGGTCGACGGTGCGGCCTTCCTACCATG	150.141	151.13	203.727	65.0669	93.707	130.196
CGCGACTACTTCTTCGCTCTGCCACCATGGTCGACATACAAGTGTCGTTTCAACG	150.02	1.47616	0.769749	0.691384	23.8844	10.5175
CCTCGTCCACATGTCGTCAGGCCACCATGGTCGACCCCACACATTGTGCACATCG	149.9	202.445	160.706	259.039	400.107	29.2277
CGGTGTCGCGTTCGTGCAGGGCCACCATGGTCGACAAGAACCGAGCTCCTCACAA	149.9	28.7499	2.82241	0.614564	37.1341	44.8379
CCGGCGTTCTCAAAGACACAGCCACCATGGTCGACGATTCCAAACAGGATCTGGG	149.779	60.8037	181.575	348.304	168.76	474.507
CTCGCATGTTATACTTCTTGGCCACCATGGTCGACAAAAAGAAGCAGATCCAGTG	149.659	295.583	542.844	410.144	264.472	193.633
ATGTCCAGTCTTATGGATGGGCCACCATGGTCGACGAAAGCGCATTGGAACCGTG	149.418	53.7743	56.8759	8.91117	94.2301	23.6921
CAGAGGCTACTACGTGTATCGCCACCATGGTCGACTGCCGAAACAGGGACCTGCG	149.418	1.19499	47.2113	23.8912	104.865	93.6614
ACTGCATCGACTTTCACTACGCCACCATGGTCGACGACAGGACAAAAGACAATCG	149.298	152.536	196.115	15.2873	7.40939	20.9243
CATGTACTATCTGGGCAAACGCCACCATGGTCGACGAGCCTTACCTATCGCAGCG	148.937	173.554	66.8826	81.9674	160.827	52.3662
CGTTTGGATCCGGTTCCACTGCCACCATGGTCGACAAGTTGTTGGCCAAAATGTG	148.816	32.7567	18.5595	1.15231	17.6954	49.5984
TGGGTTATCGAGCCGGTTTAGCCACCATGGTCGACGGTCTACAGTCCCACCACCG	148.816	132.854	99.3831	28.1931	77.1449	49.0449
TGGTGTACTCATCCTTGGCCGCCACCATGGTCGACGCTTCCACACGAGAAAGACA	148.816	0.492053	59.5273	14.2886	0.435847	3.76417
CTCGTTACAAAGACGTGTGTGCCACCATGGTCGACAGGGCTACGACAAAGACCTG	148.696	234.217	235.116	179.299	547.336	178.466
CCGTCCAGTACATACATCAAGCCACCATGGTCGACACCTGGACAGCATCCCAGTG	148.575	40.9107	3.42111	1.22913	9.15278	63.6587
CGAGGGATATGCAGTTCATGGCCACCATGGTCGACAGGGCAACATCTCATCACCG	148.575	536.97	297.38	231.921	337.084	134.182
CCTGGTGTATCACAGAAATCGCCACCATGGTCGACACAGAAGGGACAAGTCCCGG	148.094	259.593	325.86	891.809	953.197	134.624
CGTGGGACTGGCTTGCTCAGGCCACCATGGTCGACAGTACGGAGAGAAATTATGG	148.094	0.562346	8.89488	0.537743	0.348677	18.4887
CTACTTTTTCCAGCACAATTGCCACCATGGTCGACCCACACACACGTATTCACGG	147.973	12.3013	1.02633	0.537743	0.697355	14.6138
CGTCTGTTATCCCTACCTCTGCCACCATGGTCGACATATGCCGAGCATTACCCAG	147.612	52.4388	144.285	155.561	50.5582	13.9496
ACACACACTCTGTCACCGTGGCCACCATGGTCGACCATATCTTTACAGTACTCAG	147.492	29.242	225.28	67.2947	507.849	456.682
CGGTCCGTTCATGCACCTACGCCACCATGGTCGACCTCACGGCTACATCTCGGCG	147.371	11.2469	12.0594	4.1483	2.52791	1.66066
CTGTGTCCATCGAGCTACCGGCCACCATGGTCGACAGAAACAGAACACATCGGTG	147.131	0.562346	8.29618	0.384102	0.435847	7.86047
CATGGAAGACTTCACCCCTTGCCACCATGGTCGACTGTTATCAACATATGCCATG	147.01	55.0396	29.9347	7.45158	1.04603	13.5067
CTGGTCAGGATCCTGCTTTAGCCACCATGGTCGACGACGCGTCCAGTTCATCACG	147.01	401.585	792.585	412.142	995.91	361.692
CACTCAAGGCTTTACGGCCTGCCACCATGGTCGACGCAAACACGGAAGACAACGG	146.89	153.52	156.516	166.624	170.242	159.645
CCGTCGGTTTCTCATTTTGCGCCACCATGGTCGACTGGAAACAGATGCGGCAGAG	146.89	390.198	367.427	111.466	225.158	48.602
CGTGGCGTGCTCACATCGGGGCCACCATGGTCGACCCCCCGGACCTCAATCACCG	146.89	8.64607	0.256583	0.614564	0.348677	4.76057
CATTATACACCTTTGCAGACGCCACCATGGTCGACCACCACCCGGCCGGACATCG	146.649	47.3777	491.699	5.14697	71.7404	44.2843
CCGTTCTCATCCCGGTTCATGCCACCATGGTCGACCCCCGGAACCCACTGCACGT	146.649	2.38997	1.28291	60.2272	0.871693	26.2385
CGACGCAGTTGTTCACCCACGCCACCATGGTCGACGCTTCAAGACAATCACAACG	146.649	38.3801	110.929	20.7415	13.9471	39.5238
CTGCGTCAGTACTTCTTCGAGCCACCATGGTCGACTGGGTACACGACGGGCATCG	146.649	147.335	222.543	74.8999	297.945	56.4625
CGCCGATGGCTTCGCGGTGGGCCACCATGGTCGACTGGGGCAACCTTCTCCAACG	146.529	151.833	174.733	180.374	144.875	151.342
TCGTTATCCTCGCGGAGCCCGCCACCATGGTCGACATCAAACAGGACTCACATGG	146.529	110.852	97.6726	151.029	92.7482	277.441
ATCGGAAGTCTTATCTTTCTGCCACCATGGTCGACAGAACACGGAGGACCCTCCG	146.408	97.1453	30.5334	41.3294	22.9255	77.0547
CGGTTCACTTTTGGCTCTGCGCCACCATGGTCGACCCAGCGCCCTCACATCGACG	146.408	283.071	234.517	7964.36	465.746	537.39
CCGGGGTCTACCAGGTATCCGCCACCATGGTCGACACGACTCACAGCCAACAATG	145.927	84.4222	9.5791	46.0154	23.0999	25.5742
CGCGAACGTCCTACCTCTGCGCCACCATGGTCGACCTCGGCCATGTACACCAGCG	145.806	97.6373	81.4223	232.689	93.707	63.8801
CCCTTTTGGGAGTCCTTTTAGCCACCATGGTCGACCATGTTCACGAAGTACACGT	145.686	190.354	1281.2	625.242	578.804	242.678
TTGTCAAGACTGTTTGCACTGCCACCATGGTCGACGTGGTGCGCTCCACGCTGGG	145.565	50.9626	78.0868	4.37877	13.5112	45.2807
CTGGTTTGTCACCCGCTCCAGCCACCATGGTCGACGAATACCCAGAAGCGCACGT	145.325	22.9156	6.07246	36.1056	5.4045	35.4275
CCCCGAGAAGTCACCACCTTGCCACCATGGTCGACAGCTACTTACACCACCACGT	145.204	0.42176	0.256583	0.384102	0.174339	7.52834
CGAGGTTGTCACACACATTCGCCACCATGGTCGACACTCTCACGGAAGTTCGTGG	145.204	225.571	7.18432	6.3761	63.4593	29.1169
CTGTGCCCCGTATGCTTGGCGCCACCATGGTCGACACAAGAATACCCCATTACTG	145.204	55.1099	124.443	49.4724	67.2947	101.079
CATTGCTCATCACATCCCAGGCCACCATGGTCGACAAAAACCGGCTTCAACTCCG	144.963	23.6185	107.679	18.5137	17.6082	28.7848
CGCTCATCCTCTTTGCCATGGCCACCATGGTCGACCTGCATTACCAGGACAACAG	144.843	409.318	2185.32	1339.36	2069.66	419.815
CAGCGTATCTGGTCACGTTGGCCACCATGGTCGACATGGATGTACTACCCGAGCG	144.723	19.9633	0.598694	0.998666	14.2086	8.08189
CGCATCTATTCCTGCACCTTGCCACCATGGTCGACGAATACGGAAGGAATACAGG	144.723	1.89792	5.64483	0.921845	3.05093	10.0747
CGATGCTTCCTACCTCCTCAGCCACCATGGTCGACAGGGGTACTGCAGTACCGTG	144.602	18.4871	9.15146	225.622	270.835	43.3986
TGGCATTTATCCAGGGCACCGCCACCATGGTCGACACAAAGGCAATACACACCTG	144.602	172.711	217.924	144.192	407.168	113.368
CCGTCATCAGCCACTGTTTCGCCACCATGGTCGACCAAGTTCCAGCCATTCAACG	144.482	7.87284	3.16452	97.4083	5.14299	26.017
CACATTTCCCCCATCAGGTCGCCACCATGGTCGACGACAAAAGACAAATACCGGG	144.361	9.70047	0.513166	17.8223	0.348677	13.2853
CTGTATGCAATTCACTCTGTGCCACCATGGTCGACAAACTTACCAGAAACCATGG	144.241	72.2615	186.792	294.606	188.809	446.054
CTGTGTTCTATGGCCGCCCCGCCACCATGGTCGACAAGACGTGTCACATGCAGTG	144.241	122.029	116.574	64.8365	81.5905	62.6623
CGAGGCGTTTCACCGAGAGTGCCACCATGGTCGACGGAAAACCGAAAGATCGCAG	144	33.8813	236.912	18.7442	280.337	115.139
CGGTTGTGTCCTCAGATGCTGCCACCATGGTCGACGCAGTATGCATCACTCCGGG	144	47.5182	16.4213	56.6167	32.8628	8.30331
CATGGGGCATCAGAGACACCGCCACCATGGTCGACAGGACATCAACATTACCCTG	143.639	187.894	136.075	91.2627	290.012	39.5238
CACAGTCTTGTCATCCGCTTGCCACCATGGTCGACGCAGGCCAGATGCTACATGG	143.518	0.702933	2.56583	3.7642	10.6347	14.5031
TCGTCAACTTCCAGATTTGGGCCACCATGGTCGACGTTTACGCACCAGCACACCG	143.398	3.1632	34.9808	74.7463	134.938	20.8136
CCACGAAGGGTCGCTTCTCTGCCACCATGGTCGACCGTCGTCTACGAAATCCTCG	143.278	0.702933	0.769749	3.7642	6.62487	1.66066
CCCACATCTACATACCGTGTGCCACCATGGTCGACGCTTGTCAGTCAAACTACTG	143.278	36.5525	18.474	51.4697	239.803	158.87
CTGTCATCAGGTCCACCTTTGCCACCATGGTCGACTGGGTGCGTACATTGCACAG	143.278	3.86613	17.7042	6.29928	4.70714	15.6102
CAGTTGGCTATCCTCACCTTGCCACCATGGTCGACAGTGGCTCACAATTACACGA	143.157	171.797	371.447	197.813	281.731	135.289
CCGACCATTACTCGCATCTGGCCACCATGGTCGACAGAATGCAGACTTACACACA	143.157	108.884	84.5013	60.765	74.5298	45.2807
TGGTCTGCTTTACTCGAAGGGCCACCATGGTCGACGGGCTCCACCTTGTACACGA	143.157	18.1357	8.12513	13.5204	30.3349	98.5326
CATGGAACCACTGCCTACACGCCACCATGGTCGACATGTGTATCACAGCTCACAG	143.037	710.032	634.701	590.826	172.421	212.343
CGCCGAGGAGTTGCGGTCACGCCACCATGGTCGACTATGGAGCCTGGAATCAGAG	143.037	473.074	172.509	110.852	507.936	63.6587
CACTCAATCACTTGGACTCCGCCACCATGGTCGACGCAAGTCCCAGAGAGGATCG	142.676	41.3324	58.9286	14.4422	21.618	8.52473
CCTACTATTTTCCACGTCCGGCCACCATGGTCGACGTATGGCACACAGGGCAACG	142.555	52.7199	7.61196	0.921845	12.2037	36.2024
TCGTCAACTTCCAGATTTGGGCCACCATGGTCGACACAGATCACAACCGACTACG	142.555	290.381	292.676	124.987	136.856	42.9558
TCGCAAACACTCGCGGCCCAGCCACCATGGTCGACAGAAACCGGATGGATCTGTG	142.435	415.995	126.324	213.868	96.3221	133.628
CCTGGTTTATATCGCCACTTGCCACCATGGTCGACAAGGCAGACACTCTCCACTG	142.314	58.6949	88.7777	57.6922	154.638	31.6633
ACGTGTCCCATGCTATCCTTGCCACCATGGTCGACAAAACGGTCTCAAGCCAATG	142.074	925.27	355.196	1006.58	437.852	126.764
CGGGGGGATGGTGGTTTTGGGCCACCATGGTCGACCCCAGACATTTACACCAGGG	142.074	0.843519	105.028	36.7202	3.83545	18.4887
GTGTGGTGGCTTCTACCCACGCCACCATGGTCGACAAAACGTGGACGTTACCGGG	142.074	8.2946	16.6779	88.3435	9.58863	29.7812
CCTTGCTATCTGTCACAGGCGCCACCATGGTCGACTCAGATCGAGAATATCGATG	141.833	79.5017	150.614	43.7108	74.3555	103.182
CAGACGTCTTCTGCTCGATGGCCACCATGGTCGACGGAGCGAGACACGAGCAACG	141.351	73.1753	215.957	153.257	74.5298	113.479
TGTCTCAGTGTATCCATGCTGCCACCATGGTCGACCCAGCATGGTCACTACGATG	141.351	243.636	160.364	47.0909	117.853	100.747
CAGAGGAATTTGTCAGGTTCGCCACCATGGTCGACGGAGGACATCGACAAGAACG	141.231	0.562346	0.171055	0.614564	0.523016	2.98919
ACCGAGTCCATACTCACCATGCCACCATGGTCGACTGGAACCGGCACCACCATCG	141.11	130.816	71.2445	146.958	25.3663	61.7766
CTGCGATGTCTGCAACTACTGCCACCATGGTCGACAGAAGGGAATTATGCCCGCG	141.11	109.376	33.0992	52.2379	25.5406	62.3302
CCGAAAGGTATCAGTCCCTCGCCACCATGGTCGACGGGGAAGTACCGGATCACGT	140.87	61.6472	73.3827	78.1264	16.8237	23.2493
CGTCTATCCCAAATTTCTCTGCCACCATGGTCGACACAGATCCCTTACTCCGCAG	140.629	32.7567	42.1651	126.754	101.116	29.7812
CGCAATCATCGCTACCGTCAGCCACCATGGTCGACTGTGGCGGCAGCGCACACTG	140.508	86.4607	243.155	97.9461	130.754	46.3878
GAGTGTATTTGGTCATATCTGCCACCATGGTCGACAGGGCAGCGAGTGTTCGGAG	140.508	173.765	196.97	393.474	176.256	72.4049
CAGGAGTTCATTATTTGTTTGCCACCATGGTCGACAGCGGCTCACAAGAGTATCG	140.388	0.42176	0.256583	0.384102	0.435847	3.87488
CGGTTCTACGTGTGGGACTCGCCACCATGGTCGACAAAAGAGAACGTATACCCCG	140.268	4.49877	16.0792	29.2686	18.1312	128.757
CACTTATCAGCTGGCACTGTGCCACCATGGTCGACGGGAAAAGCTTCAGTCAGCG	140.027	99.8867	615.628	2633.71	460.603	162.191
GCGTGTACCTCTTGGGCAGTGCCACCATGGTCGACACTTACCGCCAGGTACTGCG	140.027	21.2989	19.2437	54.0048	20.3105	23.1386
GTGTTATGTGCTCATCATTGGCCACCATGGTCGACCTGGTCCGAAGGGAAGACCG	139.906	3.79584	113.239	36.2592	33.0372	37.0881
CGTTGCCGACACTTCCTTCCGCCACCATGGTCGACGGCTGTCCGAGTCAGCCGCG	139.786	19.6118	61.2378	8.21979	10.7218	33.8775
TGGCTCTCACATGGCATGTTGCCACCATGGTCGACTTTACGTGGAGAACATACGG	139.786	383.028	233.491	150.645	513.776	235.814
CATGGAATCAGGGACTGGCTGCCACCATGGTCGACGGCCACCCAGAAGTACAGTG	139.666	249.26	146.252	110.084	666.322	231.828
CCCCGTGTGGTCATTCAAGAGCCACCATGGTCGACAAAGACAAGAACATGCCATG	139.666	20.7365	20.7832	0.921845	59.3623	31.774
TCTGGTACTCTATACAATCCGCCACCATGGTCGACAAGGTCATCACTTCCCAACG	139.425	2.95232	38.744	20.5879	3.48677	12.1782
CCGCAGTGCTATCGGAATCCGCCACCATGGTCGACTGGGGTTGCTTACATCCACG	139.304	0.562346	1.5395	9.21845	0.610185	27.6777
CGAGCAACTCTACATCATGTGCCACCATGGTCGACAAAAGCCCGGGATTCCCAGG	139.304	1.0544	0.855277	23.4302	56.1371	54.8019
CGGTTCCATCTACCCAAAGCGCCACCATGGTCGACGCATACGGCCAGGAGGACGT	139.304	244.621	212.109	193.127	142.086	118.571
CTTTGGTATGTCTTTGGCTTGCCACCATGGTCGACTTTGCCTTCTTCATGCCGTG	139.304	65.5133	297.123	197.275	80.7188	179.573
CTGGAATATATCAGCCACTTGCCACCATGGTCGACCATGCAGGAAACCAACCAGG	139.184	1670.87	717.577	55.6948	247.822	81.151
CACAGTCGTTGCGCCTATCAGCCACCATGGTCGACTATTCATGGAAGACACAGCG	139.064	120.483	131.028	76.1291	76.186	46.1664
CTGTTATTGTCCCGCCCACCGCCACCATGGTCGACGACCTTCGACGAGATCCAGG	138.943	0.632639	0.427638	0.537743	0.174339	1.10711
CCTTGTTATTCGGCATATATGCCACCATGGTCGACTCGAAGCCACGCCTCCAACG	138.823	185.223	175.161	189.746	223.154	52.0341
CGTTACTTTCCACAGTTCATGCCACCATGGTCGACCTGGACGCAGGGATACTGCG	138.1	2.74144	9.83568	3.30328	67.7306	42.6237
CTCGGAACGAGCCAGACTATGCCACCATGGTCGACACACCAGAGACTTTGTACAG	137.98	44.7768	18.0463	19.3588	14.6444	24.6885
CGACTGGGTCAGTCAGTCTCGCCACCATGGTCGACTTCGAGGGCAGAGTCCTACG	137.498	55.5317	22.7504	5.83835	54.3065	112.371
GTGGTCGTACTACGCGATCAGCCACCATGGTCGACAAGTTGTCTCAGGAGAATGT	137.498	0.492053	0.427638	3.14964	30.3349	6.08909
TGTGTCACTTTCCCCGCCACGCCACCATGGTCGACCGAACGTGCCTTGGACCGCG	137.498	387.105	209.286	197.889	114.279	102.518
CAGATCTCTTCATCGCCATCGCCACCATGGTCGACAACATACCCAGTGTGCCAGG	137.378	2234.48	44.4744	27.1176	62.5004	60.6695
TCACAAATTTCACCAGCATTGCCACCATGGTCGACGGAACAGACACAAATTCACG	137.378	64.1074	144.798	106.627	115.674	94.9899
CCTATTACTGGTACCGGGAAGCCACCATGGTCGACTCGACTTGCAGATCGCCCTG	137.258	52.3685	8.38171	106.243	64.5925	57.1268
ACTTGCTGTACTGGGCTTACGCCACCATGGTCGACAAGGTGGGTACTTACCCACG	137.137	9.48959	50.3758	185.137	47.5945	31.9954
CTCAGGGGTCCGGATGTTTAGCCACCATGGTCGACGTCCACCAGGAGTACCCATG	137.137	38.3801	9.23699	5.76153	0.958863	5.64625
CGCACAGACATACGCCGCTCGCCACCATGGTCGACCACAGCTGTCTTCGACACCG	137.017	274.636	284.893	74.7463	167.191	64.323
CTCATCAAACACTCTTCATCGCCACCATGGTCGACAGGGAGGCACAACTTCCCGG	136.896	157.035	223.655	280.011	509.418	245.778
CGTCCGTATCTTCTACTGGAGCCACCATGGTCGACCAACCCATCCACGAACACTG	136.656	1.12469	5.47377	7.75886	33.1244	12.7317
CTCAGGTTGCTCACTCTGGTGCCACCATGGTCGACAGCCATGCCAGGATCCAGCG	136.656	720.717	243.155	49.0114	35.7394	106.172
CAGTTACTCAGCCAGCTCTTGCCACCATGGTCGACTCTGCTGCACATTACCAACG	136.054	12.5122	17.7042	0.537743	20.2233	5.86767
TGTTACATTTCTCGATCAGCGCCACCATGGTCGACAAACTCCATACTTACCCACG	135.813	344.859	66.3695	241.754	277.547	88.9008
CGGTGCCACTCCTATCGCTAGCCACCATGGTCGACTATTTGGACCACAAAAAGGG	135.572	0.632639	0.342111	0.230461	0.435847	4.98199
CGTGGTTACTGCCTGTGGTCGCCACCATGGTCGACAACTTCCAACGAGAGCACCG	135.572	0.42176	10.7765	0.614564	25.3663	1.99279
ACGTCAACAATTCCCCATCCGCCACCATGGTCGACTGCCATCGACATGTACACGT	135.331	4.1473	31.4742	7.45158	19.1773	51.1484
CAGTATTGTCTCTGGCCTACGCCACCATGGTCGACGAAGGTTCCCAATCTCGCGG	135.331	36.4822	52.0008	102.555	72.7864	89.6758
CTCGCATCTGGTGCGCCACAGCCACCATGGTCGACCCCAACACCTCCAAACCCCG	135.331	252.845	326.459	213.023	258.98	273.677
TGTCGTCATCTATTTTACTTGCCACCATGGTCGACCCTGCGCCTCGGAGACAATG	135.331	32.6864	79.0276	39.1016	29.7247	46.3878
CGAGTATTACTCCTGCCAGTGCCACCATGGTCGACTCTGCAGGTGTGTCTCATCG	135.211	174.749	111.699	142.502	120.294	149.017
TCGTGTCAGAATTTTGTTCTGCCACCATGGTCGACACAACACAGAGAACAACGTG	135.211	17.3624	42.1651	15.9018	67.9921	37.4203
TGTCACACTTACATTATATTGCCACCATGGTCGACGATCGGCCAGAGTTACTCCG	135.09	3.1632	2.73689	4.07148	0.348677	15.0567
CTGTCAGCACTTCGGGAAATGCCACCATGGTCGACGGTGTGTGTGGAAATCCAAG	134.729	6.18581	12.6581	24.1984	22.4025	116.357
CACCTCATTTCGGAAACATTGCCACCATGGTCGACGGAACAATACATGCGCACAG	134.368	4.07701	9.49357	0.768204	15.6033	91.0043
TGCTACACTATCAGGCGTATGCCACCATGGTCGACAAGGAGTACATACCAGTTGG	134.248	31.1399	58.4154	165.855	128.923	257.513
GAGTCATCTCTCTGTGTTGGGCCACCATGGTCGACGAAGTGCTTCCACGGCCTCG	134.007	40.278	119.397	34.7228	46.4613	27.1242
TGTATCAATATTATTGCCCAGCCACCATGGTCGACGGAGGTCACATGGATCAGTG	134.007	22.8453	60.5536	33.5705	25.1048	87.4615
CGTCGACTACAACTACACTCGCCACCATGGTCGACCTACAAAAGACAATGCACTG	133.886	5.55317	23.4346	8.21979	2.09206	91.5578
CACTTCATTATGCCAGCCGTGCCACCATGGTCGACCATGCACACAACCAATACAG	133.766	1.33557	84.7579	18.6674	2.44074	20.3708
CAGGCTACCTTTTCCCACCCGCCACCATGGTCGACACATTGGAGACAGAATCGAG	133.766	50.7517	143.173	46.7068	41.2311	30.1133
CATGGACATCATGTTGGTCTGCCACCATGGTCGACAATCCATCAGCCGACCACGT	133.766	508.361	646.418	667.109	171.201	201.826
CCTGTTTCAGTACTACACTCGCCACCATGGTCGACGGTGGGAGTGTGCTACACGG	133.766	69.9418	50.8034	17.8992	205.284	28.5634
CGTTCCGCTTTTCTTGCATTGCCACCATGGTCGACAATCCTCCCAATGCGCAGGG	133.766	177.842	1223.99	140.812	138.425	44.1736
CTCGGATTCTCACTGGTTTTGCCACCATGGTCGACTTACAAAGCACAGATCCCTG	133.766	23.1968	1.11186	1.61323	1.04603	1.99279
CTCTTATTTCCAGACCCCTTGCCACCATGGTCGACACAGCCGATCACATCCCCTG	133.646	128.145	107.508	134.589	64.9412	809.075
CAGTTATCATACATCGGCCAGCCACCATGGTCGACACATACCTATTGTATCTGGG	133.525	233.866	282.241	94.4891	237.449	199.612
CGAGTCACAATCAACACTGCGCCACCATGGTCGACGCTACTGTACGCATATCCGT	133.164	181.005	363.321	370.351	410.829	50.3734
CTCGGAATCAATTCCCTCTAGCCACCATGGTCGACAGGCAACAACCAGAACTCAG	133.164	402.78	232.293	480.205	231.086	13.6174
CAGGGCACTCTACGTCCTGTGCCACCATGGTCGACAGTACCACTATTACGGCCTG	133.044	61.7878	146.851	59.1517	218.795	114.696
CTGTATTTGGACGTCAGAGTGCCACCATGGTCGACAAAAGAAGGGATATGTACAG	133.044	46.4638	253.418	204.957	115.325	161.97
CAGGCAACCTGTTGTGTTCCGCCACCATGGTCGACAGCGATTCCGAAGCACCCAG	132.803	101.503	134.963	318.574	64.0695	129.421
CCAGTCTTCATCACGCGGCTGCCACCATGGTCGACGAGGCGGACAACCTTCCGAG	132.803	56.3752	99.6397	19.3588	997.827	30.8883
CATGGAATCAGTTCAATCTGGCCACCATGGTCGACTGGGGGCAGGAATACACCTG	132.682	117.811	300.288	130.902	68.6023	49.7092
CAGTCTGGTTATCCAGGACCGCCACCATGGTCGACTGGGGGCAGGAATACACCTG	132.562	383.45	279.932	102.863	192.557	44.9486
CATTTTATTCTCTCCGAAGGGCCACCATGGTCGACTTACCTGGAACATTTCAACG	132.562	146.843	376.236	67.9093	95.3633	143.924
CCGTTACTATGTCAACACGAGCCACCATGGTCGACTTTGGGGGCAAAACTACACG	132.442	52.9308	181.746	156.022	83.5954	85.358
ACGTTTTGGGAGTTCCACCTGCCACCATGGTCGACCCGTTCTGGATATCGGCACG	132.321	14.621	3.76322	26.8103	24.9304	83.6974
CCGAGCAGGTCAGTGCTTCCGCCACCATGGTCGACACTGCGATTCCAGTCCACGA	132.201	25.8679	6.92774	5.83835	2.17923	12.1782
CACTCACTTGTACCGCTTTCGCCACCATGGTCGACGACAAATGCGCACACCAACG	131.84	134.26	217.155	195.354	44.0205	39.4131
CCTTGCTTCAATCGCCTTTTGCCACCATGGTCGACACAACCGTCCTTCACCCGCG	131.84	185.855	624.523	117.612	173.205	43.2879
ACGTCCTCTGTGGTCAGCCTGCCACCATGGTCGACCAAAACTACAGATTCTACAG	131.719	109.306	14.1976	40.8685	32.6013	24.2457
CAGTGCTTCCATCTATACTAGCCACCATGGTCGACTTCCCGGGCCGAGTACACCG	131.478	0.492053	0.940804	12.0608	0.958863	22.585
CATCATATTTCTCAGTATGTGCCACCATGGTCGACAGAACACGGAGGACCCTCCG	131.478	8.2946	33.2703	21.3561	20.3976	76.169
CATTGGGCGCTACTGTGGCTGCCACCATGGTCGACAATGCGCAAGAGTTACCGCG	131.478	31.9834	60.8102	34.1851	35.3908	95.322
CGAGGCGTTTCACCGAGAGTGCCACCATGGTCGACGCACAACATCAATGTCCTCG	131.358	34.5843	14.4542	1.99733	43.1488	44.7272
CAGGGAGGCGCTCATTGCCAGCCACCATGGTCGACGGAGCCCAGTCCATTCCCCG	131.117	62.7719	198.51	127.983	113.582	176.141
CGATGCCCTGCTCAATCCGTGCCACCATGGTCGACTGGCCAGTGCATCTACCTGG	130.997	11.036	0.256583	0.460923	0.435847	4.64985
CTGTCCACACCTATATGCTTGCCACCATGGTCGACGGGAGGAACAGAATATGTGG	130.876	126.317	151.983	82.9661	175.298	86.908
CACTGCTTCAGCTGGCCTGCGCCACCATGGTCGACAAGAACGGATCACATGTCCA	130.515	45.55	23.9477	28.8077	29.8119	14.7245
CTGGGTGTATCGGTGTTACCGCCACCATGGTCGACGTATCTATACACTTACGTCA	130.395	50.0488	131.798	47.3214	26.1508	57.2375
CGATCAATGCTTCGGGATCTGCCACCATGGTCGACGCGGAACCTCTCACACACCG	130.274	484.672	289.169	101.173	89.0871	53.8055
CCTGGCTGGTTTCTTTCCTAGCCACCATGGTCGACCTTGGGCTGCCATCGCAGCG	130.034	47.5182	23.6056	2.84236	10.7218	1.43924
CGGTGTTACCACAGCACAATGCCACCATGGTCGACAAACTGGTATGTTTACAATG	130.034	103.612	308.84	149.339	52.6503	213.45
ACGTCCTTTCTTCAGGGAAGGCCACCATGGTCGACAGGAAACGATACATCACCTG	129.913	0.281173	0.598694	0.614564	0.871693	40.5202
CGGGGTCCTACAAGTTACTAGCCACCATGGTCGACACCTGCGCCTGTCGACACCG	129.913	101.925	55.6785	3.3801	18.3056	75.3941
CCTACTATCGGCCTCATCTAGCCACCATGGTCGACATGGTGGCAGGATACTCGTG	129.793	1216.28	885.981	329.713	398.538	260.392
CCTGGAGTCCGGTCAGGTTCGCCACCATGGTCGACAGAGCTGTACAAGTCCCCGG	129.793	253.688	259.063	245.365	209.381	53.1412
TGTTTTTCTTCGGGTGGTTCGCCACCATGGTCGACGGTGCATGCACATTACCCAG	129.552	34.2328	38.9151	48.9346	2.35357	36.2024
CCTGGGTCACCACATCGTCTGCCACCATGGTCGACAGACCAAGTATGGTCCAATG	129.432	0.281173	0.513166	0.691384	0.784524	28.2313
CGGTTACGTTCCACCGACTTGCCACCATGGTCGACGAACAGGAGAGATTTGCCAG	129.311	190.635	463.132	460.692	247.212	176.252
CTGGCGAATTATGCTGGGGTGCCACCATGGTCGACGCAGTCGCTATACCACTACG	129.311	132.714	29.4215	31.65	91.7021	14.8352
CTGTCAAGGGTACTGGAGTGGCCACCATGGTCGACAAGCAAAAATATCATGTACG	129.311	777.725	243.583	526.374	498.87	899.747
ACGTTCCTATACCGCCCCGCGCCACCATGGTCGACCTACCTCAGACACTCTCCAG	129.07	77.9552	205.352	80.9687	182.184	135.399
CAACGATCGCTTCGCCAGCTGCCACCATGGTCGACACCATCCCCACTTTACAGCG	129.07	10.4034	57.218	138.277	48.8148	57.0161
CCAGGTTATGCAGTCCGACCGCCACCATGGTCGACGGAGATTGTGCAGTCCAACG	128.95	116.265	91.4291	91.1859	97.6297	104.732
CCTGTTTTTTTCTGTGTTCAGCCACCATGGTCGACATTCACGAGACAGATGCACG	128.83	29.9449	6.75669	149.8	138.163	48.9342
CAATGTATTTTTCAGTTTATGCCACCATGGTCGACAGGACACTTCAGAGCCGCAG	128.709	1.54645	15.4805	7.06748	5.31733	17.603
CAGCGGAAGTTTACGTTTTGGCCACCATGGTCGACAGGAGACATTCAGGTCTCCG	128.348	15.6754	104.173	86.2694	18.5671	20.4815
TGGTGTTTCGTCTACCCTTCGCCACCATGGTCGACGAGAGGTGCCAGATTGTGTG	128.348	0.492053	0.684221	8.45025	0.523016	8.74615
CCAGACTTTGCTCACTGCTAGCCACCATGGTCGACAGGGCAACATCTCATCACCG	128.228	11.9499	30.4478	23.6607	56.6601	26.792
CTGTACTTCGTGTGCACTGCGCCACCATGGTCGACGAATCTGGTCCAGCCCACAG	128.228	104.878	216.727	266.49	281.295	136.285
CGGGGTTTCGTTCCTTCAAGGCCACCATGGTCGACGACGGCGATCACATACTGTG	128.107	172.5	171.568	133.975	216.093	53.0305
CTGTTTTATGCTGCTACCATGCCACCATGGTCGACAAAAAGAAGCCGAATCCCAG	128.107	227.82	54.3956	21.5097	113.146	55.7983
TCACATACAGAGTCACGCTTGCCACCATGGTCGACACTGCACATCCCGTACGCTG	128.107	49.627	23.8622	55.6948	50.7326	13.5067
CGGTGCCTTCCTTACCTCCAGCCACCATGGTCGACAGGAAACGAGAGACAAACTG	127.626	0.351466	11.7173	11.0621	0.261508	28.1205
CTACTTTTTCCAGCACAATTGCCACCATGGTCGACAGGTGCAGTACAGCCCAGCG	127.626	25.0947	1.88161	1.53641	14.7316	14.0603
CAGATTGTCATCCACGTACTGCCACCATGGTCGACACGAAGGGAGCAAAGATCTG	127.505	226.485	151.042	114.462	210.601	72.8477
CAGTGCTACGAATCCGATCTGCCACCATGGTCGACTCTTCATCGTACAAGGACAA	127.505	0.913812	8.63829	8.14297	45.5024	85.9116
TCACTGGCTTCCCTGTCAGCGCCACCATGGTCGACAAACTCGGTGTCAATCATCG	127.505	126.809	247.175	18.9746	67.5562	53.6947
CCGAACTACCTGTGCCACCTGCCACCATGGTCGACAAGGGGAACAGGATATACTG	127.385	145.296	111.956	34.646	77.6679	91.2257
ACGTCTGGGGCAGCGGGGTAGCCACCATGGTCGACAGGCATCCCAAAGGTCATCG	127.264	164.908	105.199	44.7095	293.586	212.786
CACAGGTCAGTTCAGGCCTTGCCACCATGGTCGACAAGGCCGGGTTCATGGACGA	127.264	217.487	245.208	158.02	255.929	91.7793
TTCTGCTATCACAACACCTTGCCACCATGGTCGACCCCCCGGACCTCAATCACCG	127.144	0.632639	6.92774	0.384102	2.00489	5.42483
CATTGGAGTCTCTCATCTTCGCCACCATGGTCGACCTCACAGTATCAGAATACCA	127.023	14.7616	10.2633	0.384102	0.697355	2.76777
TGTGTGGCTTATGTGCTGCTGCCACCATGGTCGACGTCATCTGGGATCCACTACG	127.023	157.316	149.844	283.467	244.946	113.257
CGGTACACTACAAACCTCACGCCACCATGGTCGACCTTGCGCCAAGACAATTCAG	126.903	0.702933	5.73035	13.0595	5.31733	20.4815
CCGCTACATCGACCACGTGTGCCACCATGGTCGACGAACGTGGGTCGCTTCACAG	126.783	77.5335	37.2901	18.0528	70.6943	35.4275
CCTTCTACACAAGTTCACAGGCCACCATGGTCGACAACCTCAGAGAACCACCACG	126.181	2.53056	13.941	11.7535	38.4417	23.0279
CAGTTCATATCGCTCAGGCTGCCACCATGGTCGACAAGAGACAAAGGAGACAGTG	126.06	0.562346	6.32905	0.921845	0.261508	3.43204
CCCTGCAAGTTCACTGGAAGGCCACCATGGTCGACAGTACTCCATCAAAGTCCAG	126.06	102.628	57.1325	186.904	100.158	37.531
CCATGCCACGTCAACAAGGTGCCACCATGGTCGACTCTGCTGGAGCAATTCAGTG	125.819	232.811	215.53	597.894	807.014	86.2437
CGTCGTTTTTCATCGAGGACGCCACCATGGTCGACCCTGCTGGACAACAACGCCG	125.819	13.9181	0.598694	13.4436	12.6396	2.87848
CGCTGCAACCCCCTCACTCTGCCACCATGGTCGACAATCCCTATCGATTCCTGTG	125.579	12.7934	124.528	102.863	73.3966	22.8064
TTGTGGTCCATCGGCTTCAGGCCACCATGGTCGACAGAGCTGCTCCATCTCAGAG	125.579	251.58	27.4544	25.8885	34.1704	19.8172
CAGTGCCGACTCGAATTCAGGCCACCATGGTCGACCCAGAGAAACCACTTCGACG	125.458	86.4607	159.424	365.665	100.332	63.548
CGGAGTCTCCGATGCCTACTGCCACCATGGTCGACAGAGAGAGATCCTGTCCGGG	125.458	48.7132	124.956	330.097	99.0244	63.1052
ACGTATCGCTTCACGGCCCCGCCACCATGGTCGACCCGAGGCAGACGCATCCCAG	125.338	0.351466	1.96714	1.45959	0.348677	48.4913
CGATGGTTTCACAGCGGGGTGCCACCATGGTCGACTCAGGTGTCAAAACATACCG	125.338	169.266	49.7771	52.3147	169.283	51.9234
CGGAGTCATGGTGTCGGCTCGCCACCATGGTCGACCCCCAGAGCTCACAACACGA	125.338	30.5776	84.8434	106.934	44.6307	10.2961
CGTGGGACTGGCTTGCTCAGGCCACCATGGTCGACGGCAGGCTGTCAATGCCACG	125.338	15.9566	60.8102	7.1443	28.4172	147.024
TTCCGCTCACAGCGCTTTATGCCACCATGGTCGACAAAAGTCAAACTTTACCAAG	125.338	425.555	159.937	252.586	106.085	129.864
CGGTTATCCTGGACTGGAGTGCCACCATGGTCGACGAATCCACTTCGGTACCACG	125.217	20.5959	295.584	35.3374	85.8618	47.9378
CGGTTATCAGTCGACCGCCAGCCACCATGGTCGACGAACACTCTGGTGTATCACG	125.097	98.27	80.0539	52.3915	120.294	165.845
CACCGCGGTCTACACCGTCTGCCACCATGGTCGACCAGGTGGAAAACGGACCGTG	124.856	0.562346	57.3891	15.3641	3.31244	32.6597
CAGTGGAGTCCCACAGCTATGCCACCATGGTCGACATTGTGCACAAATCTGCTTG	124.856	111.837	149.246	73.8244	148.885	157.874
CACCTCATTTCGGAAACATTGCCACCATGGTCGACGATATCCTGTGCAAAGAATG	124.736	1.26528	0.684221	1.61323	6.79921	10.0747
CCTCGGATGGATTGGAGTGCGCCACCATGGTCGACAGTGTCACTACCACCCCACG	124.615	18.0654	10.5199	14.5191	6.79921	24.5778
CGGGGGTCTATGCTGTTGTTGCCACCATGGTCGACGTGGTCGGAACTTCCCCCCG	124.615	271.965	132.14	132.208	192.47	78.9368
CAGGGTCGCCTCTGTTTTGCGCCACCATGGTCGACGAGTACTATGCGAATATCTG	124.495	122.732	26.1715	9.37209	36.6111	21.1458
CCCGGTACCATGGGCTTCCCGCCACCATGGTCGACTCGACAACCCCTACATCGTG	124.495	50.9626	75.7775	55.7716	52.3016	494.324
CCGTCGTGTTACTTTACATGGCCACCATGGTCGACAGACGGTACCAAAGGACCTG	124.495	16.8704	44.2178	199.733	28.33	38.3059
CATGTCATTTCTCAGCGGGAGCCACCATGGTCGACAGCACTGCCAGGGATCACGG	124.134	203.71	123.93	104.476	111.49	44.9486
CGCTTTGCACTCATTGGTACGCCACCATGGTCGACATTTACCACCTACAGCCAAG	124.134	6.39669	697.82	76.4363	44.1949	106.725
CGGGTACTTCAACAGTCCGTGCCACCATGGTCGACTGTGGCGGCAGCGCACACTG	124.134	122.802	42.7638	40.7148	14.2958	48.2699
CACGGTTGGGGCTCTCATCAGCCACCATGGTCGACTACCTCCTCAGTCACCACTG	123.773	10.3331	89.4619	39.4857	39.4877	149.238
CCCATGTCTCTTGCACTGTGGCCACCATGGTCGACACAGCCTCGAAGCTTCACCG	123.773	153.169	54.3101	20.5111	89.9588	40.0773
CCCGTTGTCCTTATGCACATGCCACCATGGTCGACAGAGGGCAACAGGTACTACG	123.773	81.259	546.265	192.973	351.292	194.851
CATGGCTCCTTCACTCAAGTGCCACCATGGTCGACGGCCCAGACCAACTCCAACG	123.652	43.863	96.5607	50.0869	40.3594	57.9018
CCAGGGAGTCATCAGCGTTCGCCACCATGGTCGACAGAGCAGGGCTACACTACAG	123.652	80.1343	36.6914	42.0208	31.381	83.6974
CGGGCCATTGTATTATACCAGCCACCATGGTCGACTCTGCAATCAGAAAAACGTG	123.652	272.949	177.384	173.614	276.327	53.8055
TGTCAAACCAGTGCACACACGCCACCATGGTCGACGGCCACTGTCAAATTCCACG	123.532	26.2194	136.759	143.731	28.6787	39.4131
CCGTTTCTGCCATTCAAACCGCCACCATGGTCGACTGGTGGCCACGGGATCCGAG	123.291	217.066	199.622	344.77	114.541	153.445
TGCTTATCGCCAGTCAGAACGCCACCATGGTCGACGGAGTACAGACCCTGCACCG	123.291	232.038	72.8696	159.018	143.045	49.0449
CCCAGAGCTTCAACGTGCCAGCCACCATGGTCGACCAGAGCACGAGATCCAGGAG	123.171	23.1265	68.6787	31.1891	20.2233	87.0187
CCGTGTGTTCAACTGCACCAGCCACCATGGTCGACAAATCCGGCGAAAAGCCGCG	123.171	36.2713	110.16	100.404	77.4064	77.8297
GCGTGTGCTTATCCGTGGGCGCCACCATGGTCGACGGGATGGCAGAGTTTCGACG	123.171	76.9711	264.965	138.738	81.5033	123.332
TGGTGGTCTTCCATCATGTCGCCACCATGGTCGACAAGCCCAGAACTATGCAACG	123.05	194.361	153.437	72.6721	65.4642	88.6794
CTGTTTATGGCTCCAGTACCGCCACCATGGTCGACAATTCGAAGAGTGGACAAAG	122.93	141.219	208.089	38.5639	50.2967	74.8405
ACTGTATCCTCAGGTGTCCTGCCACCATGGTCGACAGAAAAGCACTACTCCACAA	122.809	44.4956	119.14	37.4116	135.461	128.092
CAGGAGTTCATTATTTGTTTGCCACCATGGTCGACAGGGGGCGGTTTGTACCCAG	122.809	56.7267	69.8761	36.3361	58.7521	82.8117
CTTGGCACCTCACTCCGACAGCCACCATGGTCGACTCAGCATGGGAACTACCAGG	122.809	0.42176	0.598694	2.68872	3.31244	11.2925
CAGTTTTGTTCTATGCAAACGCCACCATGGTCGACGAAGGAACATTATCTCTCGG	122.689	18.5574	91.8567	14.2118	104.255	126.764
CCTGGTTTATATCGCCACTTGCCACCATGGTCGACAGAACGGTATCCAAGCCATG	122.569	332.487	80.5671	124.68	48.2046	40.6309
CCGGTACATCTGTTCACCCTGCCACCATGGTCGACCCTTACCCAGTGTCCCCGAG	122.448	15.816	314.742	38.1029	44.8922	28.4527
CGTGGTCACCACCGAACACTGCCACCATGGTCGACAGAGGACGTACACCGCACGG	122.448	63.1233	108.107	95.7183	71.2174	27.8991
CGACTCATTTGCAAGGTATGGCCACCATGGTCGACTCCCACCAGCTACACCAGTG	122.328	69.6606	113.239	98.407	261.857	37.531
CCTGTTCATTCGGACATACCGCCACCATGGTCGACAAAAACCGGCTTCAACTCCG	122.207	48.1509	40.4546	18.5137	144.265	34.8739
CGATGTTTCCTTGTTCAAGCGCCACCATGGTCGACCAAGGAAAATCATTTCATCG	122.087	444.956	82.6197	16.7469	449.532	48.3806
CTCAGGTTTGCTGTTTTATCGCCACCATGGTCGACGAAAGGGGCCAACTTCCATG	121.967	14.2695	2.22372	0.998666	33.2987	16.3852
CACGTCGGTTGTGTTTGTCTGCCACCATGGTCGACAGTCTGGTGGGAAAATACGG	121.846	125.755	467.067	170.925	57.6189	190.976
CAGTTATTGCCACAGCTTCTGCCACCATGGTCGACAGAGTCTTCGAAAACAACAG	121.846	2.88202	35.665	38.5639	9.50146	13.396
TCGTACTGGTATTCAACAGTGCCACCATGGTCGACGGTGGAGTATCCATTCCGAG	121.726	23.7591	123.502	47.3982	93.0969	88.4579
TTGTATTCGCATCAACCATAGCCACCATGGTCGACTTCTCCTTCAGGTTACATCG	121.726	56.3752	79.7973	176.61	236.839	82.8117
CGTTGCAAGTGTTACACTTAGCCACCATGGTCGACAACCTTTCTCTCATCCACAG	121.605	4.85023	11.2897	87.4217	4.53281	15.6102
CGTTGTTTCCACATTGTTCAGCCACCATGGTCGACCAGAATGTGGAGATCCAGCG	121.605	113.383	18.8161	35.1838	64.1566	53.1412
TCGCTCATTCTCGTTCCCTTGCCACCATGGTCGACAGCCCCTGTCAGTTCCTACG	121.605	134.963	119.739	134.513	131.626	122.003
CCTGGGGCTCCCTATCAATCGCCACCATGGTCGACGAGGTGCTCACGGACACTCG	121.365	111.485	239.392	15.7482	114.366	41.2951
CGGGTGTGTGTGCACTCATCGCCACCATGGTCGACTCTACCTTCAGCTCCCATCG	121.244	58.9057	29.336	41.6367	133.108	28.0098
GTGTGTTCTCTGTGTCTTATGCCACCATGGTCGACGGCCGGGCACAGAAACAAGG	121.244	1.54645	33.9545	7.1443	12.0294	28.7848
TTGCTATCACTCATTGCAGGGCCACCATGGTCGACAATACCAGGGAGGTACACCA	121.244	101.152	37.0335	10.678	56.4857	24.3564
CAGTCTTATTGTTGCAGCACGCCACCATGGTCGACAGACTTACCGAAGGTACTGG	120.883	31.7725	323.209	390.325	63.808	76.8333
TCATCTTTCTCACCATCACCGCCACCATGGTCGACTCTGCAGGTGTGTCTCATCG	120.883	21.4394	77.1459	25.2739	163.268	564.404
CGTTGGTGTTCACCGGCTCTGCCACCATGGTCGACATGGCAGTGTTATACAACAG	120.522	41.8245	86.8961	0.768204	19.3516	53.1412
ATGTACCTTTTCCTGTCTATGCCACCATGGTCGACCGGAGGACACTCTCACCCCG	120.401	205.889	162.075	167.392	363.583	64.8765
CGGTATTCAGCTTTTCGTCCGCCACCATGGTCGACAGCACCACAAGGGACCCTGG	120.401	4.49877	4.10533	7.68204	2.96376	43.5094
CTACGCCGTCTACTGGAACAGCCACCATGGTCGACAGCATGTCCGAGTGGCAGCG	120.281	25.3056	22.2372	1.45959	14.8188	53.3626
CAGTGGATCTGGCGTCACGCGCCACCATGGTCGACAAGCAAAGTGCGCTCCAGTG	120.04	55.7425	19.5003	72.288	49.7737	9.41042
CTCGGTCAGTATTGGGGGACGCCACCATGGTCGACGTCAGCAGACCAGATCGCTG	120.04	32.7567	127.094	105.09	183.927	118.903
TGGAGGTTACATTGGCAAGGGCCACCATGGTCGACGGACTTACCAAGGATCCCTG	120.04	41.9651	55.764	14.5191	74.7913	31.2205
ACGTCAGTGTTCTGGGTGGTGCCACCATGGTCGACAGGGTACCCCGAATCCATTG	119.92	73.4564	104.429	83.5038	170.939	88.5687
CATCTTACAGTACATTCACTGCCACCATGGTCGACTGGGCTTCTCAGACAGACCG	119.799	109.939	104.686	66.5265	50.8197	22.8064
CGGACATCATACTGCACCTAGCCACCATGGTCGACAAAACGGTCTCAAGCCAATG	119.799	128.566	42.0796	65.7583	197.7	44.8379
CCGAGAGGGGGCTCGCTTCAGCCACCATGGTCGACAACCTGGATCCGTGTCACTG	119.679	9.349	24.0333	161.169	44.9794	27.4563
TCGGGCTGTCTATTGGAACGGCCACCATGGTCGACATGTGGACAGAACTCATCCG	119.438	311.259	502.817	99.252	128.749	51.0377
TCGTTCATGGAACGAGCTACGCCACCATGGTCGACAACAACAGCACTATCCACCG	119.438	110.009	111.015	40.2539	86.1233	35.5382
CAACGGTACCTTCCTATTCTGCCACCATGGTCGACGGGTGGCTGCATATACCCCG	119.318	269.223	169.601	303.748	165.709	63.7694
CCCACGGATCTGCGATTCACGCCACCATGGTCGACGAACGTGGGTCGCTTCACAG	119.197	77.0414	138.127	42.9426	72.3506	201.162
CCGGTACATGTCAGCTGGGCGCCACCATGGTCGACAAACCAACGGGATTACCCCG	119.197	1198.15	248.629	189.209	304.047	109.936
CCATTCACATTGGGGACACCGCCACCATGGTCGACACGTACATGGAATGCCTGTG	118.716	84.3519	243.754	23.8143	141.476	133.407
CTTTACCAAGTACCCGAAGTGCCACCATGGTCGACGAGGATTCGGGAGATCCGAG	118.716	26.2897	87.9224	77.8959	37.9187	31.1097
CACAGAGCTACTACAACCAGGCCACCATGGTCGACAAACTTACCAGAAACCATGG	118.595	27.8361	10.0067	9.60256	227.338	47.3842
CAGTCGAGTCCTCATGCCTTGCCACCATGGTCGACACTTACGGCTATCCGCAGGA	118.595	164.275	435.25	91.109	60.3212	186.216
CATTGGAATCTACCATTTCTGCCACCATGGTCGACTCAGGTGTCAAAACATACCG	118.595	31.7023	0.513166	0.845025	4.96865	52.3662
CGCGGTACCAAGTCACTTTGGCCACCATGGTCGACCAGCCACAGAGGTACTTGTG	118.595	0.773226	12.2305	0.384102	9.93731	63.4373
CTCTATGCAGAACTGGCACCGCCACCATGGTCGACAAAAACTGGAGCACTACCGT	118.595	92.998	154.72	182.295	236.926	78.494
TTGGTGTCTCTACAGAACGTGCCACCATGGTCGACGCCTGTGCAAGCTTACTGGG	118.595	55.7425	333.558	180.221	129.795	169.277
TGGTGCTGTCTGGCCGGGCTGCCACCATGGTCGACAAACTCACAGTGTGTCAACG	118.475	1684.51	132.397	137.509	100.07	388.484
CGGTGTTCGGACTCTACACGGCCACCATGGTCGACAAGCCATGGAGACTCTACGG	118.234	128.566	134.792	193.818	109.223	184.223
CATTGTGGCTCCGGGCAAGGGCCACCATGGTCGACAGCTACCAGAACAAAGACTG	118.114	61.9284	47.3823	12.7522	95.7991	20.0387
CAGTCGGTTTACTGGATCACGCCACCATGGTCGACGAGAACGACCACGAACACCG	117.993	20.8068	29.336	137.97	84.9029	209.133
CAGTGGCCTGGAATGTTATGGCCACCATGGTCGACGTGGCTGCAAAGTACTCACG	117.993	66.8489	10.0923	2.38143	54.045	24.2457
CATCACATTTGTCAACTCCAGCCACCATGGTCGACTTCACGTCACGCACACCCAG	117.993	179.388	100.666	990.292	98.327	71.2978
CTGGTACTCTTCTGTTTTCAGCCACCATGGTCGACGTCCGAAGAGTTTATCAACG	117.873	355.262	416.862	69.3689	126.57	135.289
CACAGAGCATCAACACCTGTGCCACCATGGTCGACCAGTGTTCAGAATACCCATG	117.753	189.862	472.54	160.171	110.705	114.586
CATCGATCGCTTGTCCTTCAGCCACCATGGTCGACTGTGCGCGTCTTCGCCAGAG	117.753	30.9993	63.8892	19.5892	4.88148	50.4841
CATGGACCATTTACCCAACAGCCACCATGGTCGACAAAGGGACAGAAATGGACAC	117.753	306.76	168.661	190.745	261.77	93.6614
CCGTTTTGCTTACTCATGTAGCCACCATGGTCGACAAAATCGTCCCATTCCACAA	117.632	15.113	50.3758	196.968	48.6405	45.17
CTTCTATTGCTCCGGAGATCGCCACCATGGTCGACAGACCAAGGTTCATACACAG	117.632	218.963	103.66	190.899	308.754	56.0197
ACATTGTCTATTGGCATGTAGCCACCATGGTCGACCGACATCCACGGTCTCCACG	117.512	12.5122	2.90794	27.5017	100.419	22.1422
TCGTGGGTTTTCACGGGGTCGCCACCATGGTCGACGACGGCGGGAAGGCTCACGG	117.512	0.351466	9.83568	9.21845	12.2037	11.9568
CCAGTTATCCGAGTGTATCCGCCACCATGGTCGACAAATTCCACTCCCACCAGTG	117.391	149.443	184.398	43.0963	70.6943	120.453
CTCCGTTTCTACGTCCACCAGCCACCATGGTCGACCCCAGACATTTACACCAGGG	117.391	2.81173	3.93427	9.37209	0.348677	5.86767
CGCATCTGCATATCACAAATGCCACCATGGTCGACAAACTTTCACCAATCCCAGG	117.271	131.097	134.107	819.905	211.822	40.2987
CGTGGAAGACGAGGTTACGCGCCACCATGGTCGACGACAAAAGACAAATACCGGG	117.271	35.4981	13.77	19.7429	12.378	43.6201
CGTTCATTCTGGTACAGTCTGCCACCATGGTCGACAGCGATGGTTTCAAACAGAG	117.271	0.562346	4.78955	7.37476	16.475	23.8028
CACAGTCTTGTCATCCGCTTGCCACCATGGTCGACTCTCCAAGGTCTCTCCACGG	117.151	0.773226	0.684221	0.537743	6.36336	2.98919
CGATGGGACATTGTGCTTTGGCCACCATGGTCGACGTGCCTTCCACACTGCCGTG	117.151	202.234	218.865	83.5038	328.105	43.3986
CTACGTGGCTATTTGCAAGCGCCACCATGGTCGACCGGGGTGGACGTACCTACGT	117.03	1.47616	21.8096	0.537743	3.31244	2.98919
CTGGTTATGCTCCCTTGCTCGCCACCATGGTCGACGTGGTGGCGGAAGCTACCGG	117.03	3.86613	177.812	216.48	12.5524	37.4203
TCTACCTTACTCCGTACCGGGCCACCATGGTCGACGTACAAAGCGTACCACACGC	116.91	0.492053	15.9081	0.537743	0.261508	0.332132
TGTGTATGTCCCTGTGCCTAGCCACCATGGTCGACACAGCACAGGAGACCATCGG	116.91	115.14	121.449	4.76287	72.089	104.179
CACGTCACCAAGTCGGAACTGCCACCATGGTCGACAGGATGTTGTGTCCACATCG	116.789	190.003	15.8226	5.45425	5.57884	5.97838
CGTTGGAGATGCTGCATCTGGCCACCATGGTCGACGATTCCACTCATACTCTACG	116.789	0.562346	8.55277	19.3588	11.0705	4.87128
CACCGGGACTTCTACAATATGCCACCATGGTCGACCTCGCAGGGACCATACGATG	116.669	5.27199	0.940804	1.84369	67.2076	13.6174
AGTTGTTTATCTGTATCTTTGCCACCATGGTCGACACCTCGCTACTGCTCCAGTG	116.549	76.8305	355.282	124.142	38.3545	173.484
TTGTATTCGCATCAACCATAGCCACCATGGTCGACGACAGCGTTGTATACCGCCG	116.549	3.51466	22.6648	95.7183	177.041	24.5778
CCATTCACTGTCTCAATCTGGCCACCATGGTCGACGGGGAAGTACCGGATCACGT	116.428	44.355	972.621	127.368	135.723	410.294
CAGGGGTTTCAACTATTCATGCCACCATGGTCGACAAATGCCCCCATTTCCCGAG	116.308	152.818	63.6326	76.59	183.753	45.5021
CTCGGCAACTTTCATTGCATGCCACCATGGTCGACAATGCTGGAGAAATCAACTG	116.308	113.032	268.728	157.943	113.494	88.3472
CATCGATCACAGTTGGTTTTGCCACCATGGTCGACAAGCTTACAGAAGCTATGGG	116.067	37.7475	82.1066	106.089	51.6043	27.3456
CTTTTCAAGGTACAACCAGCGCCACCATGGTCGACAGAAAAGCACTACTCCACAA	116.067	29.9449	1.02633	0.845025	10.1988	59.2303
CCGGCCTATCTGTTCATGCAGCCACCATGGTCGACTGTGCAAGAGAAGCACCCTG	115.947	0.562346	1.45397	0.307282	0.261508	8.96758
TGTCATTACCTCTCGTGGTCGCCACCATGGTCGACGCCGCAGAACCAGACCACCG	115.947	4.2176	7.61196	34.7997	29.2017	90.7829
CAGGTTTCCACAGGCATCTGGCCACCATGGTCGACCAAAAGCAAGATCCCTTGTG	115.826	3.93642	4.19086	17.976	16.2135	26.6813
CCAGATGGTCAAACTTCTCCGCCACCATGGTCGACAGTGCTCAGATACCCAGAGG	115.826	53.1417	112.041	34.2619	76.709	41.738
CTGCTCAGTGTCGATTTTACGCCACCATGGTCGACTCTCAGCCAAAACTGCATGG	115.826	15.3239	186.023	72.5185	115.238	100.083
CAGTGTTCAGAGACCTGCTTGCCACCATGGTCGACACAGAAGGGACAAGTCCCGG	115.706	55.8128	100.409	61.6868	288.531	43.1772
CCGTGGGTTACGTGGACGACGCCACCATGGTCGACAAGGCGAAGACAGTGCCAAG	115.706	64.8807	183.2	121.914	60.8442	102.74
CGTTGCGCACAGAGGCTTACGCCACCATGGTCGACGCAGGAGTCACAGTGCACCA	115.706	10.1925	40.9677	115.307	45.0666	68.1979
GGTCTGTATCTCCACGGTGTGCCACCATGGTCGACTCTCCAAGGTCTCTCCACGG	115.706	12.5825	131.713	457.773	33.9089	25.3528
CCGGGAAGTTCATCGTCTTGGCCACCATGGTCGACAAATGCAAGAAATGGTACCG	115.585	0.984106	46.6126	24.7362	16.5622	63.6587
CCTTGTCCATTCCTGTCAGCGCCACCATGGTCGACAGGAAACGAGAGACAAACTG	115.585	32.4755	6.84221	2.15097	11.2448	6.31052
CTCGTTACACAGCTGTGTGTGCCACCATGGTCGACTCTACAGCAGTTATACACAG	115.585	247.221	59.6128	124.756	49.7737	129.532
CATCGACTACAAGCGGAACCGCCACCATGGTCGACGCAGCTTCACAAAATCACAG	115.465	14.1992	99.2976	41.1758	17.4339	181.566
CTACGACCATCAGAGCTTGCGCCACCATGGTCGACGAGGATGCAAGATTCAAGAG	115.345	32.7567	409.763	108.778	64.331	191.64
TGTGCCTATGTTCTACATCCGCCACCATGGTCGACGGGTACACGCAACGACAATG	115.104	104.104	482.034	19.2051	180.353	16.9388
TGTGTACTCTTCCCAGGTTTGCCACCATGGTCGACGAATCGCACCCCCATCTCCG	115.104	21.9315	25.8294	24.2753	75.2271	25.4635
CACGGGACACACGCAGTCAGGCCACCATGGTCGACCATCACAGCTCAACTCCTCG	114.983	84.5628	99.4687	358.751	183.056	223.968
CCAGCGATCAGACCCTGGACGCCACCATGGTCGACAAAGACATCCTACGACCCTG	114.983	42.668	51.7442	7.68204	77.8422	53.0305
ACGGTATGCCTTTCGTTCCCGCCACCATGGTCGACGCATCGAACAGAAAACCGAG	114.622	0.351466	0.427638	0.537743	0.174339	2.65706
CCAAACACTACATTCGCTTTGCCACCATGGTCGACAACATCACCACCATTCAGTG	114.622	0.562346	0.342111	0.691384	13.9471	15.1674
CGTCACTTGGGTCACAGTATGCCACCATGGTCGACCAAGTATACATCAATCGCAG	114.381	23.4779	2.82241	6.22246	27.0225	35.6489
TTCACGGCTATCCCAGCACAGCCACCATGGTCGACGGGAACTGTCAACATACTGG	114.381	45.4797	1.36844	13.4436	58.3163	12.5103
TCAGGAGGTTTGCTGTGCCCGCCACCATGGTCGACGTATCAGACTTGCATCACCG	114.261	63.6857	99.2121	107.549	125.175	78.1618
CAGTCTGTCATTCCAGTGGGGCCACCATGGTCGACACAAGAGATACCATATACTG	113.9	78.6581	79.1131	63.4537	120.468	71.8513
TCGTTTTTTCTCCTCAAACTGCCACCATGGTCGACAGGGCAACATCTCATCACCG	113.779	281.876	25.6583	677.019	86.5592	51.702
CTGTCTTTTCACAGCTTGCTGCCACCATGGTCGACTGGCGACGAAGAGATCTGCG	113.539	167.368	32.7571	7.29794	24.4946	12.5103
CACAGTCAGATTGCTGTACTGCCACCATGGTCGACGGAACGAGAAGACAGCAGTG	113.418	73.2456	321.413	121.837	20.2233	22.2529
CATCTTACAGTACATTCACTGCCACCATGGTCGACGGCACACATCCTCTACGCCG	113.298	54.2664	86.3829	42.7122	192.993	80.7082
CCACACATCTACTGCTCACCGCCACCATGGTCGACCCGAGGTGTCATCCTCACGT	113.298	137.845	201.845	62.6855	155.336	58.8982
CCCTTATCTCCACAGCGAGTGCCACCATGGTCGACATGCGGAGAGAATGTACTGG	113.298	114.367	165.068	106.243	188.373	265.042
CCATCTTCAGTTTTTCCTTTGCCACCATGGTCGACATTTCTGCAGACTACATCGG	113.177	46.3233	1.28291	5.99199	65.8129	9.29971
CTCGGAGCACAACGGTCAGTGCCACCATGGTCGACTCGACTTGCAGATCGCCCTG	113.177	267.325	159.851	355.218	334.73	172.045
ACATACAAGATCACTGTTACGCCACCATGGTCGACAAGATCCACAAGAACCTTGG	113.057	100.871	98.1858	74.3622	118.637	116.911
CAGTCCAATGTACTTCTTCCGCCACCATGGTCGACGTTCGGACTACACCACCACG	113.057	798.953	265.734	296.604	121.95	265.927
CCCGCTACACTACACTGTCAGCCACCATGGTCGACGTTCTTCACGATATACTCGG	112.816	12.3013	101.094	92.415	28.6787	9.85326
CGTATCCCTTCTTCAAGCCTGCCACCATGGTCGACAAACTGGGATTACCATGCGG	112.816	185.644	228.359	126.062	220.015	88.0151
TTGGGGTCCCTCTCCATCACGCCACCATGGTCGACAGCCGGTTACCCGGACAAGG	112.816	189.229	686.274	94.9501	65.4642	118.903
CATGGATCTCTCCTACTCCAGCCACCATGGTCGACGCAAGTGTACTATTCCATCG	112.696	1433.77	381.368	345.692	176.344	191.419
CCGAGCTTCAGACATGCTGTGCCACCATGGTCGACATGTATCCGGGAGGTCAACG	112.455	28.047	47.2968	145.344	43.5847	59.8946
CTCAAAGCGCTTTTCTACTTGCCACCATGGTCGACGGAACCCAGGAAACCATCGG	112.455	1.68704	16.2503	3.84102	68.2536	33.324
TTGGGGTCCCTCTCCATCACGCCACCATGGTCGACCTTGGCGGGAAGGAACCTCG	112.455	0.773226	3.76322	76.1291	0.523016	15.0567
CACAAGATCATCACCCATCTGCCACCATGGTCGACGCTGCGCAGCGACTCCTACG	112.335	12.8637	169.772	217.095	163.443	179.905
CGTTTTTCTTTACCAAGCTCGCCACCATGGTCGACAGACGCCTGTTCATACCGTG	112.335	41.1216	97.3305	19.8965	27.5455	74.5084
CGGCGGATGTCTACACCTCCGCCACCATGGTCGACCAGCAAGCACCAGCTCATGG	112.214	33.1081	52.9416	59.459	310.41	20.8136
CACTGTTGGTCATTGGAGTTGCCACCATGGTCGACTTTCAGGTATCATCGTACGG	112.094	2.46026	37.7177	4.91651	13.9471	104.068
CTGTGCGCTTCACCTGGGAGGCCACCATGGTCGACGCACCTATGCAAACACACGG	112.094	26.5708	43.0204	80.5846	84.0312	66.3158
CGTCGTTCCCTGGCGTGTCAGCCACCATGGTCGACGGGGTTACAACATTGGAACA	111.973	66.2162	60.3825	13.2899	54.3065	29.8919
CGTTTTCTCCTTGGCCACCCGCCACCATGGTCGACACCTCACACCTACCTCAATG	111.973	810.411	198.253	234.763	106.782	270.577
ACGTCCTCTGTGGTCAGCCTGCCACCATGGTCGACTATGCCAACACCCTTCTCGG	111.853	60.1007	446.454	60.0736	59.4495	117.686
CGTGCAGGACAAATGTCACAGCCACCATGGTCGACATGCGTCCAGCCTTCCACTG	111.853	137.845	57.0469	170.388	38.3545	25.3528
TTGTCGATTCAACACCTCCAGCCACCATGGTCGACAATGGGAGCAGACATACACG	111.853	24.8838	61.4089	21.2793	117.766	130.971
CATCGATCGCTTGTCCTTCAGCCACCATGGTCGACGCTCTCGGAACATCACCGAA	111.612	11.3172	44.902	1.53641	55.5269	11.6246
CCATGGACTTCTCATGCATGGCCACCATGGTCGACATTTGCCAGAGACATACCCG	111.612	41.5433	109.048	81.9674	82.1135	19.9279
CGACGACTTCTATTGTCCCAGCCACCATGGTCGACAGTTTACAAGTCCACCTGTG	111.492	105.721	216.898	135.204	131.887	50.4841
CGCTTCACTTTGCACTACAAGCCACCATGGTCGACCTGCACCTTGTACACGACCG	111.371	245.745	100.666	18.7442	44.4564	44.6165
CCGGGTCTATTGCTCACTGCGCCACCATGGTCGACAGATGTGGCGCGCTACACGT	111.251	2.74144	16.5068	19.8197	47.9431	32.7704
CCGTTCTGGTATCAAAGACTGCCACCATGGTCGACAATGCGCAAGAGTTACCGCG	111.251	401.585	103.745	511.624	121.688	103.293
CCTTTATCTGCACTCAAGGCGCCACCATGGTCGACTGGGATTCCAGGCCCCAATG	111.251	187.261	184.654	97.7924	194.475	171.491
ACGTTATCTTGTTGTGGGATGCCACCATGGTCGACAAAGTCGGGCAAATGCCCCG	111.131	4.92053	0.513166	5.45425	9.58863	232.714
ATGTGTTACCAACTACCAGCGCCACCATGGTCGACACAAACATACCAGATCTCCA	111.131	17.7842	1.28291	1.07549	1.04603	1.32853
TCATGGGCAACACTTGCATCGCCACCATGGTCGACGGAACGAGAAGACAGCAGTG	111.131	1.26528	1.36844	10.3708	9.6758	230.5
ACTGGGAGGTCTTCTTCAGGGCCACCATGGTCGACGGCTATCAGAAATCCTACTG	111.01	1.47616	17.4476	30.1136	18.0441	4.64985
CATTGGGATTGTCATCGACAGCCACCATGGTCGACAGCTACACTCATACCCACCG	111.01	11.9499	242.129	12.7522	99.7217	41.738
GGGTGTTCCCTCGAGCAACCGCCACCATGGTCGACCGTGGGGCCATCATACTCCG	111.01	17.6436	29.336	81.1224	30.6836	74.5084
CGACGTCAGGATCTTCTTCTGCCACCATGGTCGACTGGCCAGAAAGAAATACATG	110.89	12.0904	214.589	26.8103	127.006	41.6273
CACAAGATCCACTATGCAGCGCCACCATGGTCGACCATCATCGGTTCCATCACCG	110.769	194.993	112.811	124.295	222.195	27.3456
CTGGTGTCAATTTGGGGATTGCCACCATGGTCGACAAACTGGTATGTTTACAATG	110.769	18.2762	7.78302	16.5164	17.8697	93.5506
CACGCCATTTTCTGGGGACCGCCACCATGGTCGACGGGCCGCGTCAACCTCATCG	110.649	46.6747	338.775	13.7509	26.0636	43.9522
CTGTACGGGTCACATTCTTCGCCACCATGGTCGACGCAGGAGAGATGGATCAAAG	110.649	0.42176	0.684221	0.460923	4.2713	54.0269
CGAGGGTATTTCAGAAACGGGCCACCATGGTCGACACTCTCTATCAGATTCTGTG	110.408	0.0702933	2.05266	0.307282	0.174339	65.3194
CGCGGGCTACACCACAGCCTGCCACCATGGTCGACCTTCAGTTCGCAGCACACCG	110.408	61.9284	12.2305	23.8143	24.4946	27.0134
CGACGCAGGTACGAACTCACGCCACCATGGTCGACAAAGTTACAAGAATTTCACA	110.288	4.35818	14.7108	3.53374	0.610185	11.1818
CATGTCAAGTACATCTGTCCGCCACCATGGTCGACCATCCAGAAGCTCAACACGG	110.167	26.7817	226.05	86.423	32.8628	109.382
CGAGGCATCTCAGTTTATCAGCCACCATGGTCGACGGGACCAGCATCATGTACGT	110.167	486.429	217.069	328.484	262.118	118.239
CTGTCATCAGGTCCACCTTTGCCACCATGGTCGACAGTCATACTGGATCTCACTG	110.167	32.7567	144.713	180.374	85.7746	122.557
TGTCAAGCTACCTCTTCATCGCCACCATGGTCGACACTGGAAAACGATTTCGGTG	110.167	0.281173	0.684221	0.230461	0.348677	24.7992
CACGGGTCGCTTCATCTGTGGCCACCATGGTCGACGTCTTGCCGGTCCGACACCG	110.047	68.9577	9.92121	4.76287	36.524	35.7596
CGCTGTGTCAACCTGTCTCTGCCACCATGGTCGACCACCGTCAACCCTTCCACAG	109.926	87.2339	23.7767	19.2051	7.14789	12.0675
CGGTCAGACCACGGTCTTTAGCCACCATGGTCGACAGGGCTTCCGATACAAGATG	109.926	402.007	169.516	214.329	142.522	288.955
ACGTCAGTGCTCGACTATTTGCCACCATGGTCGACAAGGCATCACAGATTTCCAG	109.806	2.60085	9.40804	19.7429	0.871693	75.5048
CAGGCAACCTGTTGTGTTCCGCCACCATGGTCGACGATGGAAGAAGGATGCCACG	109.806	14.9725	127.18	56.1557	236.926	130.196
CGATCACGTGTACATGGTGCGCCACCATGGTCGACCAATGGATACAGTCAATTCG	109.806	3.37408	43.7902	17.7455	2.52791	7.30691
CCAGGACACGGCAACGAAGTGCCACCATGGTCGACAGTCAGATGTGTCGTCCACG	109.686	27.4144	9.92121	3.84102	7.40939	91.89
CGGAAATCTTCTTTGGGCTGGCCACCATGGTCGACATCACTGCCCGAGAGCACAG	109.686	204.342	31.7308	61.1491	145.66	44.6165
CTCGTATCTCCTCCTCGCTGGCCACCATGGTCGACAGATACATACCGCTTCTGGG	109.686	41.473	3.67769	0.614564	5.05582	29.3384
GCGTGTGTTGTCCATCTTCTGCCACCATGGTCGACGGACTCACCTCTCAGAAATG	109.686	80.4858	172.338	296.066	239.193	74.6191
CAGTGTTCAGAGACCTGCTTGCCACCATGGTCGACAAAAACTTCTCGTTCCAGAG	109.565	0.140587	3.079	1.69005	2.96376	35.5382
CCCCGAAGTTTGGACCTTATGCCACCATGGTCGACTGCCGGGCTTCTCACCACCG	109.445	53.0011	43.1059	51.3161	14.2086	69.0836
CAGGGCAGAGTATGTATCATGCCACCATGGTCGACGGATGGACAGGCCTTCCACG	109.324	432.093	229.642	223.24	383.371	143.924
CCTTTGTCCTTCATTCCTCTGCCACCATGGTCGACAACTACGAAGACCCAAAGGT	109.324	156.402	206.293	158.942	47.5945	75.6155
CGTCGTTCCTACTGCTATTTGCCACCATGGTCGACGGGCCAGAAAGACTCATACG	109.084	70.715	4.87508	3.61056	15.8648	38.3059
CGTTGGATCCTACTGCTTCTGCCACCATGGTCGACTCCTTCGCAGATATGCACGG	109.084	35.3575	93.7383	52.4684	46.8099	17.2709
CATCGATGCCTTACTGTGTTGCCACCATGGTCGACAGTGCTTCATCCAGTCAGAG	108.963	0.492053	0.513166	0.691384	57.6189	9.189
CGTTGGCACTTCATGTCAGTGCCACCATGGTCGACAAAAAGAAGCAGATCCAGTG	108.963	1352.3	99.2976	37.4116	336.125	11.2925
CTGGGATCGTTACTATGGGTGCCACCATGGTCGACCAAGCAGCTGCACTACAACG	108.963	138.829	350.407	86.5766	18.4799	48.3806
CAGAGTTGTCCTCTTCACCAGCCACCATGGTCGACTGTGGCTGGAGTTGTCAACG	108.843	55.4614	152.496	46.2459	43.4103	59.8946
TGGTCAGGCACTTGGGGTTAGCCACCATGGTCGACAGTCCAAAGAAACATCACCG	108.843	3.23349	29.4215	2.996	2.2664	22.8064
CACTTATGCTGTACGCTGCCGCCACCATGGTCGACGCAACACCAGTGGACCGCAG	108.722	56.4455	186.023	115.768	149.234	201.604
CCCGGCCTCTTTACCAGGCCGCCACCATGGTCGACTCTCGGAGCAGACTACGCCG	108.722	10.4034	87.4948	1099.68	244.772	74.3977
GTGTGGACATTCATGCCAATGCCACCATGGTCGACAGAACAACGATATCGACACG	108.722	31.1399	60.4681	65.9119	61.6287	33.7668
TGGTGCTCTTTCCGTCATCGGCCACCATGGTCGACGGTCGGCGGGAATGCCAATG	108.722	2.0385	3.59216	2.45825	3.48677	1.99279
CACTTCAGGTTCGTGCGCCCGCCACCATGGTCGACGAGGAAGGGAAGAAGCATGG	108.602	0.632639	0.171055	0.384102	0.610185	2.54635
CCTTGCTCATTCACGAACAGGCCACCATGGTCGACACCTCGCTACTGCTCCAGTG	108.602	416.769	208.859	203.805	110.531	111.929
ACAGGATCACTCCGAGGTCCGCCACCATGGTCGACGTGCAACATGGCATACAATG	108.361	71.6288	134.621	46.0154	120.73	94.547
CGCCTTTCATTTACTACATCGCCACCATGGTCGACAAGACTGTCAGCAATACCCG	108.241	111.134	18.474	36.797	29.8119	9.07829
CATTGGGTATATTGGGGTGTGCCACCATGGTCGACTCGTACGGAAGCAAACAGCG	108.12	222.619	132.226	330.635	311.282	68.9728
CCGACTTCTTTTACCCCTTGGCCACCATGGTCGACATGGGAAGGAGTATCCCTTG	108.12	111.766	22.9214	56.7703	15.1675	169.166
TGTCATATTTCTCCTCTTCAGCCACCATGGTCGACGCTGGCGGCTGCTCTCTACG	108.12	6.11551	10.5199	2.6119	2.17923	6.86407
CAGGAGTTTGTCCATGTCCAGCCACCATGGTCGACACATGGGAGAATGCAGACGT	108	9.4193	20.2701	0.614564	12.7267	26.1278
ACAGGTTGTCTGCGAAGTGTGCCACCATGGTCGACGTGCGTGGAGACAAAACACG	107.88	338.813	466.04	691.922	228.122	330.029
TGTGTCAAACTACCGGGCTCGCCACCATGGTCGACAAAGTGGCATCGAAGCACAG	107.88	31.632	8.21066	82.4283	38.1802	152.449
ACGAGGATACTTACAACACCGCCACCATGGTCGACTCTTCCGTCAGGGCACACGG	107.639	240.403	552.936	202.729	171.724	67.9764
CCATTTTCTCTGTCAGTTCTGCCACCATGGTCGACAAAGAACAGGACTTCCAGGG	107.639	36.5525	62.2641	60.0736	70.2585	45.2807
CGGTCAAATTTCTTGCCTTCGCCACCATGGTCGACTGTTTGGAGGTGGACAAGAG	107.518	220.44	7.18432	133.437	72.2634	24.3564
CTGCATTATCCCATCATCATGCCACCATGGTCGACACGAAGGGAGCAAAGATCTG	107.518	362.713	114.778	265.261	409.173	81.4832
TTGTATCACCTCCTCCACAGGCCACCATGGTCGACGCTGGTACTCACGAATCGAG	107.518	13.7775	3.33558	0.768204	66.9461	10.6282
CACTGTGCCATCCGGCCTACGCCACCATGGTCGACTGTGGAGGGCATATGCCGCG	107.278	1100.93	691.748	79.2787	487.015	29.6705
CCGAGGAGTCTCTTCAGGGGGCCACCATGGTCGACCAGATCGCCAACCCGCAGAG	107.278	164.346	187.22	138.43	268.394	81.7046
CCGTCATCTCCTGTTCCTTAGCCACCATGGTCGACTTACCTGCACACACTCATCG	107.278	296.919	474.08	261.19	230.04	74.0655
CCTACCGTTCCTACGGGACGGCCACCATGGTCGACACTCACCCAAATCCGCGCTG	107.278	119.147	441.152	94.3355	433.319	200.165
TTCGGTACTTATCCGACACCGCCACCATGGTCGACAGGAAAGAGGAGACTCTTCG	107.278	128.355	117.857	37.3347	71.9147	152.892
ACGATGTTCCTCCTTGTATTGCCACCATGGTCGACGAGCCCAACACAAATCATGG	107.157	72.3318	303.538	99.7898	354.866	108.164
CAGGGGTGTCAGCAGTACCGGCCACCATGGTCGACGTGGCGCTCCACATACTGCG	107.157	62.7016	110.673	79.6628	94.7531	31.4419
CGTTCCGTTATCCTCAGGACGCCACCATGGTCGACACAGGGCAGAAATCCCCCAG	107.157	4.63935	17.8753	11.4462	4.00979	40.0773
CTCTGTACCTACACCCTGTTGCCACCATGGTCGACGAGAGCTCGAGAGCGCTGGG	107.157	543.789	212.707	315.502	204.935	30.5562
TGGTGGACGATCATGCACCTGCCACCATGGTCGACGAGTCACTTACAGTACAGCG	107.157	44.5659	48.9218	26.964	27.9814	27.4563
CGTCTACTCTCAAGGTATTTGCCACCATGGTCGACGACGGCGATCACATACTGTG	107.037	48.432	21.4674	10.7549	25.0176	58.2339
ACGTCTTCCACACCCAGTTAGCCACCATGGTCGACGAAAGCGCATTGGAACCGTG	106.796	9.77076	43.7902	4.37877	24.7561	39.7452
CGATGGGAAATTCATCGACCGCCACCATGGTCGACAGCCACTACAGAGGCCACGG	106.796	59.3275	76.3762	83.6575	505.059	61.3338
CAGTTACTTTGTACTTCGACGCCACCATGGTCGACGGAGGTGGTACAATACACCT	106.676	0.843519	9.75015	42.6353	44.9794	24.7992
CACAGTACATTTACGGCTTTGCCACCATGGTCGACTGGAGCACATCTGTTCCATG	106.555	73.2456	1.79608	60.765	91.092	10.5175
CTGGTTTGTCATTTTCCTCAGCCACCATGGTCGACTGCCCTATCAGAAACAACAA	106.435	13.5666	2.73689	0.384102	12.7267	3.32132
TCGGCAACTTTCTATTCTCTGCCACCATGGTCGACCGGAACGAAAGTGCTACCAA	106.435	64.3183	40.198	20.5879	96.8451	17.3816
CACTATTCCCACTGCACCTTGCCACCATGGTCGACAGAATGGTGCTGTACCGAAG	106.314	0.492053	7.86854	0.537743	5.31733	42.2915
ACGTTCTTTCGGTTCACATCGCCACCATGGTCGACCCGGTGGATCACGCTCCGCG	106.074	63.3342	153.351	222.395	85.6003	56.6839
CGAGCAACTCTACATCATGTGCCACCATGGTCGACAGAAGAAGGACATTGCCGAG	105.953	67.2003	120.081	57.4617	205.545	274.563
CACAGCCTATGCGACATCAAGCCACCATGGTCGACAGTGCTCACCATCTACGATG	105.833	34.2328	129.403	72.1344	81.9392	154.552
CGTGGAACTCAGCTTGCTTAGCCACCATGGTCGACCCACGGCCAAGAATCCACAG	105.833	63.053	79.9684	10.8317	34.0832	144.81
CCCAGAGCTTCAACGTGCCAGCCACCATGGTCGACAGAGTCTTCGAAAACAACAG	105.712	46.745	200.477	177.532	171.026	58.566
CGGCGAGATATTGTGTTCATGCCACCATGGTCGACGACGGCGGGAAGGCTCACGG	105.592	1.19499	25.4017	6.99066	57.5318	12.7317
CTGCGATGTCGATCTCACAGGCCACCATGGTCGACAAGGAAATTCCGTGCCCACG	105.592	373.538	80.7381	46.1691	120.991	49.9306
ACTCTGTCTTCGCTGTCACTGCCACCATGGTCGACGGTGCAGCGATTTCGTACCG	105.472	50.5408	148.562	197.659	81.852	36.2024
CCCGTCAGAGTCGTACTCCTGCCACCATGGTCGACGGAAGAAAAGAGGTTCTGTG	105.351	162.94	179.18	90.8018	158.212	98.0898
CTTGGGCAGCGACTTTATTGGCCACCATGGTCGACCCACTATGCTCATCCCGGCG	105.351	84.4222	82.9618	72.288	414.752	90.34
CAGTTGGCTATCCTCACCTTGCCACCATGGTCGACGAGGACCCACGTGCACATCG	105.231	0.281173	0.513166	0.768204	3.1381	11.8461
CTTTGGTCCTACAAATCCATGCCACCATGGTCGACACACTACAAGTGGATCCCCG	105.231	45.3391	233.576	188.21	90.0459	5.0927
CCCTGGAAGTATCAACATTAGCCACCATGGTCGACACAGATCAGAAGATTCTGTG	105.11	33.8111	108.278	197.352	33.3859	45.5021
CGATGGCACACACCGTTTATGCCACCATGGTCGACTGTGTTCAAGAACGGCCGCG	105.11	9.20842	76.1196	44.0181	74.617	34.0989
TGGTACTTCACTGCTTCTTGGCCACCATGGTCGACAGTTGTGGAAGCATACGGAG	105.11	19.0495	3.16452	17.0541	138.338	11.7353
CCTGGCCAATATACATCACCGCCACCATGGTCGACAGAAAATGTCAGCTACCGAG	104.87	91.1001	35.494	51.1624	54.2193	108.275
CGGAGTGGTGTCCGCGCTCAGCCACCATGGTCGACCTCACGGCTACATCTCGGCG	104.87	9.63018	75.0078	36.4897	49.5994	47.7164
ACGTTCGTGTCTCTGCTGTAGCCACCATGGTCGACATGGAAAGATGCTTGCATCG	104.749	4.63935	12.7436	198.35	21.3565	62.5516
TGGATATATGCACCCCCAAAGCCACCATGGTCGACGTTGGTCACTCCCCACACCG	104.749	0.984106	0.684221	0.537743	21.0078	21.4779
CAGCGAGTTCTTCAAGACCTGCCACCATGGTCGACAACTTCCAACGAGAGCACCG	104.629	314.984	33.869	49.4724	45.7639	37.1988
CCGACCATTACTCGCATCTGGCCACCATGGTCGACCCACTGCCCTTACGTCCGGG	104.629	673.339	63.0339	71.2894	406.122	32.4383
CGACGACTTCTATTGTCCCAGCCACCATGGTCGACCCAGGAACTACACACCCTCG	104.629	24.5323	123.074	39.4857	427.827	26.017
CGATGGTATCGTGTTCAGCCGCCACCATGGTCGACCCCATCAGACCAGAGCAGGG	104.508	4.28789	16.1647	154.947	3.57394	70.9656
CGCGCTATGTCAAACCCACAGCCACCATGGTCGACGACGACATATCACACCATGG	104.508	96.7235	54.139	145.959	42.4515	30.6669
TCGTCGTCTTATCTTCATTCGCCACCATGGTCGACAGTCCAGGCGTCACAGACGT	104.388	23.1265	25.4872	9.14163	27.807	58.566
CTCTGTCGGTCACCCTGCCTGCCACCATGGTCGACGGTACGCCTCATCCACGGCG	104.147	11.2469	47.81	11.984	32.0783	16.828
CTGTTCTGTCAATGTGCAGAGCCACCATGGTCGACAAGACAAGTCAGATGCAGAG	104.147	2.67114	14.1976	1.61323	27.7199	37.1988
CACGGATCTGGATCATCTGCGCCACCATGGTCGACACAACATGTTTCATGGACTG	104.027	19.9633	103.317	195.662	155.336	120.343
CCGGTTTTCATACAAGAACCGCCACCATGGTCGACAAAGGCAAACCGGTTCACGG	104.027	47.5182	147.279	201.577	180.005	27.567
TGTGTGTCTCTACAAGCTGCGCCACCATGGTCGACCGTGGGACACCGACTCCCCG	104.027	364.26	68.4221	465.686	134.066	108.718
ATCATCAAACTCCGTGGACTGCCACCATGGTCGACGCCCTCCTCGCAGTACATCG	103.906	91.0298	198.339	178.608	145.834	69.1943
CATTGCACCAGGCCCATCTGGCCACCATGGTCGACAATCCTCCCAATGCGCAGGG	103.906	53.7743	63.6326	81.6601	40.0107	95.9863
CGACGTCAGGATCTTCTTCTGCCACCATGGTCGACTGTCACAGCTACGTCTACAG	103.906	36.4119	19.2437	7.29794	91.9637	32.9918
CTACGACCATCAGAGCTTGCGCCACCATGGTCGACCTGCTACCGACTCTACACTG	103.666	78.9393	89.1198	53.0829	27.1968	29.1169
CTGTGGGTGTATGGCCTCATGCCACCATGGTCGACAGGTGCACAGGTGTACAGAG	103.666	1.19499	25.2307	8.91117	9.58863	11.5139
CTGTGCAGTCTCAAACCAAGGCCACCATGGTCGACATGCTGTCATTGCAAATGTG	103.545	41.3324	42.6783	1.84369	0.871693	30.1133
CGGGGACCCTCGCTCAGCCCGCCACCATGGTCGACAGTTATGGCAGAGAACATGT	103.425	1.47616	29.507	0.998666	0.435847	14.5031
CTCCGAATTCGCTTTGCTACGCCACCATGGTCGACGCTGTTACTACTGCAAGACA	103.425	19.893	19.2437	19.666	96.4093	43.8415
TTGTGGACTTTTGTTACTCTGCCACCATGGTCGACTCTCGGACGGAAGCGCAGAG	103.425	14.4101	18.9871	62.5318	53.6091	7.63905
CAGTGCCACGTCTACCATTTGCCACCATGGTCGACACCTCGCACAGCAATCACCG	103.304	86.1795	72.2709	71.0589	279.726	33.2132
CGATATTTTGCCTTTGCTCAGCCACCATGGTCGACAGGCCCCCGAGCGGTCACAG	103.304	54.407	66.9682	15.2104	21.8795	31.8847
CTCTTATGGCTTCCACCAGGGCCACCATGGTCGACGAAGTTACAAAAAACTACCG	103.304	79.8531	56.4483	70.9053	95.4504	166.177
CCGTCATCTCCTGTTCCTTAGCCACCATGGTCGACGAGCGTCCAGGGGATCCGCG	103.184	103.542	104.857	70.3675	121.601	74.1762
TGGTCATCGAAACCTCATTCGCCACCATGGTCGACCAGGAGGGTCAGATTCGGTG	103.184	47.3074	295.755	33.5705	29.2889	51.8127
CGAACAGGACTCATTGTTCTGCCACCATGGTCGACGAAATGGTATTACTCCGGGA	103.064	0.632639	0.171055	0.307282	3.22527	11.8461
CTTGTGTTTCTGTGGATCCAGCCACCATGGTCGACGAAACACAGGACCTACCTGG	103.064	54.1961	181.233	311.353	251.658	96.097
CCGAGTCTTTTCCAGCCTGTGCCACCATGGTCGACAGGGTCGCTCCGCTTCATGG	102.943	105.37	45.8428	100.404	117.417	42.9558
CCTTGTGGAGTTTATTCAGTGCCACCATGGTCGACGTATGCTTTCAATGTCACAG	102.943	35.006	4.27638	0.384102	0.697355	102.74
TCTACCTTACTCCGTACCGGGCCACCATGGTCGACGCTGGCTCACCCATTCCCCG	102.943	0.843519	8.21066	62.5318	41.4926	54.6911
CCGTGTCGCCATCACGTCCTGCCACCATGGTCGACTTATCATATACAAAGCACTG	102.702	10.0519	5.81588	5.68471	1.22037	30.4455
TCAGGACATCTTGTGTCTGTGCCACCATGGTCGACAAAGTGCGGCATGCTCAGAG	102.462	2.81173	5.38824	77.2814	33.1244	17.3816
CACTGTTTCAACTGTGGTTCGCCACCATGGTCGACAGAGACTTGCAGCACCACTG	102.341	97.075	131.37	191.667	27.7199	52.6983
CTGTCAGATTGTGTCGACTCGCCACCATGGTCGACCACCAGTGGAAAACTCAAGG	102.341	57.0781	99.041	42.1744	404.814	28.8955
CGGGATGCATATTCCATCACGCCACCATGGTCGACAGGGGAAGCGAGCGTCCACG	102.221	0.913812	54.6522	25.5044	22.4025	95.4327
TCGTTCTCACTCAGGTCTCCGCCACCATGGTCGACGGGCGAGGGATTTGTACACG	102.221	197.735	79.9684	89.3422	145.834	76.6119
CCGTGGGTTACGTGGACGACGCCACCATGGTCGACAAGACCGAGTCCTCCCTCAG	102.1	11.6687	3.84874	6.68338	17.7825	26.9027
CGGTACAGCTATGCCACCCTGCCACCATGGTCGACTTTGGAAATACTGCTTTACG	102.1	82.454	96.1331	399.927	54.4808	136.064
CAGTGTCATGTATTCAGGAAGCCACCATGGTCGACAGAAATCGGGCAGTGCACCG	101.98	0.492053	0.427638	0.460923	0.348677	2.65706
CGAGGAGCCATACTCAGGTTGCCACCATGGTCGACGAGGTGCTCACGGACACTCG	101.98	6.88874	1.45397	34.5692	105.126	7.30691
CACCTGTTTCTATGGTCCCCGCCACCATGGTCGACATTCTCCACAAAGTCCACGA	101.86	13.7775	62.4352	0.460923	4.44564	18.8208
CCCTGGTTGTCTACCAGACTGCCACCATGGTCGACACGGAGGTCACTTATGCACG	101.86	53.0011	50.1192	85.2707	39.4877	524.548
CGCTGTCTACCGTATGTGCTGCCACCATGGTCGACAGATACATACCGCTTCTGGG	101.86	13.7072	10.862	2.53507	74.3555	32.7704
ATGTCCTTACTCACACCACAGCCACCATGGTCGACGAGAGAGAGCAATCCCAATG	101.739	2.67114	47.1257	18.6674	32.7757	46.1664
CATGGCTATGGCCAATGCCTGCCACCATGGTCGACAGCCACGACAAGGATCCCAG	101.739	2.74144	14.4542	4.22512	0.348677	66.5372
CCAGGTTCACTGCTTCTGTTGCCACCATGGTCGACAACCTCGAAGATCAGACACA	101.739	75.3544	1.62503	5.76153	70.52	24.6885
CGCTGCCGACGAATCAACAGGCCACCATGGTCGACAAGTCCCCCCACGAACTCCG	101.498	168.563	86.0408	58.7676	72.5249	65.6515
CTGGATGGTCAGATCCCTGTGCCACCATGGTCGACAGAAGACATATTTATCCCGG	101.498	54.1258	67.4813	13.2899	31.904	12.621
TGCTGTTATTCACGATGTTCGCCACCATGGTCGACAGCAAATCCTGTGTACAGTG	101.498	2.24938	45.5007	389.096	1.83056	23.9135
CGGTTTTACCTCTCTGCTTCGCCACCATGGTCGACGATACCCGTCTGTCTCGCCG	101.258	203.358	93.8238	154.409	66.8589	86.3544
CTCGGCGCTCAGGTTGTACTGCCACCATGGTCGACCAAACTGGAGGTATTGCGAG	101.258	0.632639	2.82241	0.230461	10.3732	14.7245
CACGTCGGTTGTGTTTGTCTGCCACCATGGTCGACGGGATGGCAGAGTTTCGACG	101.137	8.64607	3.16452	19.4356	129.534	35.3168
CCAACTCGGGAATACACAAAGCCACCATGGTCGACAGGTCCACCAGAACCCACGT	101.137	3.0929	19.2437	4.83969	17.8697	31.3312
CGTGTTATGCCATGTTCATCGCCACCATGGTCGACAGATGCGGATCTTCGCATCG	101.017	121.256	51.4021	135.588	421.987	49.9306
CGTGTTTATCGAATCCCTGTGCCACCATGGTCGACAGCTGGCAAGGAGCTCACGG	101.017	24.0403	17.7898	91.6468	47.333	74.6191
CCCATGTCTCCTCTTACGTTGCCACCATGGTCGACTGGAACTGCTTCATCCACTG	100.896	11.3172	29.7636	127.138	21.8795	71.6299
ACGTGCACTACGTGTTCCGGGCCACCATGGTCGACGTGGGGGTCATACTCCAAAG	100.776	253.337	14.1121	21.2793	36.524	38.3059
CCGGGGATGCCACTCATCTTGCCACCATGGTCGACCAGAGAGCGGAACAATATGG	100.776	60.3116	140.779	366.741	149.757	279.102
CCGGTTCATCTCCTTTGCCCGCCACCATGGTCGACCCTACTCCATCGGATTCCTG	100.776	55.1802	128.976	18.4369	60.9314	56.0197
CTCAGCTACTATTACCATTGGCCACCATGGTCGACGGCAGGTTCAATTTCCACCG	100.776	257.625	52.3429	24.5825	161.612	61.2231
CTGGGGTTGGTTATACCACCGCCACCATGGTCGACAAAGGGACAGAAATGGACAC	100.656	70.223	43.5336	104.706	46.5484	37.531
CCGGCATATCACGGAAGTACGCCACCATGGTCGACACTGGCAAGCTACAATCATG	100.535	0.281173	0.256583	0.153641	0.348677	1.54995
ATGTCATGTCATTCGGCAAAGCCACCATGGTCGACAAAACGTGGACGTTACCGGG	100.415	9.55988	103.574	183.908	25.8021	72.6263
CACCACTCAAGTCCCACAGCGCCACCATGGTCGACAACAACCAGATCAGTCACAA	100.294	13.2151	63.8892	6.83702	28.5044	134.956
CATTGGCAGATCTCATGGCCGCCACCATGGTCGACAAGCAACGACAAAATACCTG	100.294	80.9778	179.694	20.3574	186.194	24.9099
AGGGGTGGTCTCTACTGTCTGCCACCATGGTCGACTCTACTGTGTACCCAAACTG	100.174	46.253	8.12513	223.855	24.4074	18.2673
AGTCATATCCTCTGTGCTCCGCCACCATGGTCGACCTTGCGGTTACAGATCACAA	100.174	5.69375	13.0857	2.68872	5.05582	7.30691
ATGTACTTCTTTCTCAAACAGCCACCATGGTCGACAGAGTGGGAAGATCATCACG	100.174	1262.4	371.96	361.44	154.9	136.839
CCGTCCAGAATTACTTCCACGCCACCATGGTCGACACAGCACAGAGGATATCAAG	100.054	27.1332	15.1384	79.1251	74.0068	56.5732
TGGCTGTACATTACCACCCTGCCACCATGGTCGACGCAAGTCCATCTCTTACACG	100.054	35.2872	122.048	67.9093	69.0381	25.4635
ACAGGCGCTCTACTGTTTGTGCCACCATGGTCGACGATGGGCATCAGCATATGTG	99.9332	223.954	137.186	401.925	224.025	326.708
CGTCGTGGGCTGCGAGCTCAGCCACCATGGTCGACGGCCAACAAAAATTTCCGTG	99.9332	136.791	135.818	91.1859	69.2996	61.6659
CATGGAGTGTACAATCTGCAGCCACCATGGTCGACAAATGCACACCAGCACACCA	99.8128	158.511	55.6785	101.403	93.2712	80.7082
CTGGGTCGCTCTACATGGCAGCCACCATGGTCGACGACAGCCTATCAGAACCACA	99.6924	2.67114	20.099	116.076	130.754	45.945
ACGTTTTGCATCTACCTTGTGCCACCATGGTCGACCAATCTTGCAGAGACAACAG	99.572	96.0206	28.9083	18.5905	25.1048	117.021
CCGCGAGATGCGGCATCTACGCCACCATGGTCGACTGGATGTGCATATTTCCACG	99.572	0.42176	8.9804	4.99333	36.4368	12.5103
CCGTCAGAAATCTTTTCAATGCCACCATGGTCGACAGACCGGGTGGAACACATCG	99.572	86.6013	87.3237	106.55	151.762	191.751
CCATCCATCACTGCATTTCTGCCACCATGGTCGACGTATGCAGGGAGTTCCAGCG	99.4516	332.206	581.075	97.562	177.738	44.2843
CCGTCATCCTTGCATCCAGGGCCACCATGGTCGACGGTCTACAGTCCCACCACCG	99.4516	0.913812	3.33558	63.9914	60.4955	9.74255
CTGGAACATCACCTCTATGTGCCACCATGGTCGACCAAATACGTCAAGAGCCAGG	99.4516	1.68704	49.9482	290.612	2.35357	9.07829
CAGCGATCTCCTTCATCTTCGCCACCATGGTCGACGCACATCAAGCATTCCCGAG	99.3312	131.8	94.6791	22.2779	6.01468	12.7317
CCGTGGTCCTATACAGCTCCGCCACCATGGTCGACGGAGGGACTGGCAATCACTG	99.3312	148.811	120.081	165.241	102.598	99.3076
CCGTTTTCCAACTTCAATTTGCCACCATGGTCGACGGTGTCCAGTCCACACAGCG	99.2108	447.135	130.943	152.489	412.485	410.626
CCTGGTGTATCACAGAAATCGCCACCATGGTCGACGCTCGAGGCGCACTACCAGG	99.2108	25.0947	25.2307	41.944	206.679	202.379
TCGCTATATTCAACCACAGTGCCACCATGGTCGACGTGGTTGCAGAAGCGCATTG	99.0904	50.4706	83.9882	147.879	103.819	61.9981
CATTCTGCCTCTCATTCTCAGCCACCATGGTCGACTCGGACGGCGAGGTCCGACG	98.97	0.562346	0.769749	8.37343	0.697355	11.7353
CGTGTATCACAGAATGGGCCGCCACCATGGTCGACAGGATGGCACACGTCCACAG	98.97	21.4394	181.746	60.0736	66.9461	50.7056
ATGTCCTTACTCACACCACAGCCACCATGGTCGACACATCTCACCAACTCCATCG	98.8496	88.8507	42.6783	25.5044	60.8442	61.1124
CGGAGTTTCACGGCTTCCTTGCCACCATGGTCGACTTCAGAACCACACCTACCGG	98.8496	204.975	316.538	796.705	278.593	26.792
CACAGCAAACTTTATCTCGTGCCACCATGGTCGACAAAAGACGAACATACTTCTG	98.7292	155.137	16.0792	17.8992	52.0401	25.1314
CTGTCATGTCGTCAGTCAGCGCCACCATGGTCGACCGAGTGGAGCTACTACCCGG	98.7292	185.644	248.629	72.9794	192.557	79.0475
CCAAGAATCGACTATCTGTAGCCACCATGGTCGACCTACCCTTACCGGACCACAG	98.4884	4.63935	0.427638	0.537743	7.06072	2.87848
CCCAGACATGTGCATCTTCAGCCACCATGGTCGACAAGTACCGCGAAAACAACCG	98.4884	11.1063	0.513166	0.921845	4.79431	105.175
CGCGGATGCTCGGTCCCTGGGCCACCATGGTCGACGAAGGACAACAACTTCAGGG	98.4884	72.1912	158.397	275.324	167.627	204.815
CATCTTACAGTACATTCACTGCCACCATGGTCGACGACACTCCCAGAGTTCCGAG	98.368	115.14	386.328	48.7042	121.253	50.5948
CCGTGTACAGACGCTACAATGCCACCATGGTCGACGTCACACTACACATGGACGA	98.368	13.8478	0.855277	0.845025	28.1557	8.85687
CCATACGATCCTATCCGGATGCCACCATGGTCGACAAAGTATATCCATTTCAGAG	98.2476	0.21088	7.78302	6.7602	40.0107	10.2961
CGACGATTGGAGACCACTACGCCACCATGGTCGACAGCACCAACAGGCTACGACG	98.2476	26.0788	0.855277	9.7562	0.610185	6.53194
CGACGCCGTGGTACTCGATGGCCACCATGGTCGACGGGCCGGGATGGATACCCAG	98.2476	0.140587	0.256583	0.537743	0.261508	0.442843
CGGGGATTGTCACCTCAAAGGCCACCATGGTCGACAGGTACGGGAGACCCTTTCG	98.2476	176.577	83.9882	133.821	96.5836	70.3014
CACGCCGGTTTACACACAGTGCCACCATGGTCGACAGTTTACCGAATTGTCCCCG	98.1272	1.54645	57.4746	53.3134	89.6973	23.6921
CCAGGTTCCGACCTGCGAACGCCACCATGGTCGACAACAGAGCTACAATGCAACG	98.0068	0.21088	18.0463	0.230461	2.78942	8.41402
CGAAGGTACCTCCTATTCCAGCCACCATGGTCGACAGGGGAGGCAACCTTCATCG	98.0068	0.281173	0.427638	0.614564	0.523016	11.9568
CGTGTCATCCTCACTGTCATGCCACCATGGTCGACACTGGCAAGCTACAATCATG	98.0068	30.2964	8.72382	19.9733	6.97355	65.7622
CTACGCACTTTCTCGGTGCTGCCACCATGGTCGACAGGGTCGCTCCGCTTCATGG	97.8864	35.6387	143.002	17.2078	1.48188	19.0423
CGCCGTTGCATTACGCCAAGGCCACCATGGTCGACGATCAAACAAGAGCCCCGCG	97.766	36.0604	82.021	157.559	98.327	78.494
CGGACAATATTTACACACTGGCCACCATGGTCGACAGAGAGCAAAATGTCCACTG	97.766	367.423	71.159	36.7202	61.4544	73.0691
CGGAGCAGTCTACTGCGTCTGCCACCATGGTCGACGAACCCGGACCTGCACAACG	97.766	61.0145	141.463	77.3582	43.6718	28.1205
TGTGTGGTTTCTTTGCAGTCGCCACCATGGTCGACGGAGGAGCAGAGTCCCACGT	97.6456	22.2127	3.25005	3.84102	1.30754	16.828
CAGTTACTCAGCCAGCTCTTGCCACCATGGTCGACGAGGTGCGCTCAGTTCTCTG	97.5251	220.861	32.9281	5.53107	243.9	34.4311
TTGGTGTCCTTCAGCACTGTGCCACCATGGTCGACAGGAAAGAGGAGACTCTTCG	97.5251	15.8863	52.0008	47.3982	176.605	203.044
CAGGGAGCAGTCCCTGCCTAGCCACCATGGTCGACTTGGTGCATACAGTCCAGAG	97.4047	39.083	57.7312	15.5177	8.45543	29.1169
CATGGAACCACTGCCTACACGCCACCATGGTCGACAAAACGGTCTCAAGCCAATG	97.4047	64.5995	74.238	242.599	79.9343	53.1412
CCAGATGGTCAAACTTCTCCGCCACCATGGTCGACAGAGTGGGAAGATCATCACG	97.4047	0.492053	0.427638	1.38277	0.523016	32.9918
TGTCTGTGCCATCCGTCAGTGCCACCATGGTCGACTGGTGGGTGTGCTTACAACG	97.4047	20.5959	90.8304	137.739	303.175	64.4337
CAGTGGCACTGTCACCGCTCGCCACCATGGTCGACTGTATCCCATGGATTCACAG	97.2843	1.0544	6.92774	4.1483	170.503	7.1962
CCGAACTTTGGATCATGCCAGCCACCATGGTCGACAGAACATCAAGCGTCCTCCG	97.2843	1.12469	0.684221	1.45959	9.6758	64.7658
CCGAGAGGTCATTCGTCAGAGCCACCATGGTCGACACGAGCAGTACGGAGCTCTG	97.2843	8.2946	4.78955	10.9853	272.666	48.0485
CTGTGCGGCTTATTACCCTAGCCACCATGGTCGACGTTCCCGTTCCTATCATACG	97.2843	8.43519	151.726	48.3201	192.208	142.817
CCAACGTACTTTTCCTGCCAGCCACCATGGTCGACATTTGCCAGAGACATACCCG	97.1639	37.0445	78.2578	52.3147	50.1224	46.9414
CGGTGCTACCTACCAGTTCTGCCACCATGGTCGACACAGGACGGTCATTTCCATG	97.1639	806.474	205.608	144.038	181.835	32.6597
TGTCTTTTTCACGATCCTTTGCCACCATGGTCGACTTCCAGTTACTGCAACAAGG	97.1639	167.579	113.666	75.0536	152.285	70.6335
CCTTGGGCTCTACAGGCCCGGCCACCATGGTCGACAATACGCACTGTATACACCG	96.9231	5.83434	0.427638	1.84369	0.523016	10.0747
ATGTTACAAGTCTGGACTGCGCCACCATGGTCGACCATCAGAAATTATGGCACCG	96.8027	6.81845	54.3101	15.825	39.2262	6.97478
CCGATTGCTACTTTCTCTGCGCCACCATGGTCGACTCACTTGCTCATCAAACACG	96.6823	52.2279	95.3633	280.779	235.357	59.1196
TGTTTACTCCTTACTCGACGGCCACCATGGTCGACATGTATCCGGGAGGTCAACG	96.6823	114.227	55.4219	153.641	43.759	24.3564
CAGTGCCACGTCTACCATTTGCCACCATGGTCGACAGGAGTGTTGTTATTCACGG	96.5619	117.741	384.96	264.8	83.9441	171.159
CTCTGCGACACTACATCAATGCCACCATGGTCGACTGCCACATCAACTCACACTG	96.5619	137.986	77.4025	40.1003	47.856	88.7901
CGTGTCAGCATCAGTGGCTTGCCACCATGGTCGACATCACCAGAGACCTCAAATG	96.4415	0.21088	18.5595	4.22512	0.784524	0.664265
CTCCTCTATGTGGTCCTCATGCCACCATGGTCGACCTTCAGTTCGCAGCACACCG	96.4415	168.001	70.1327	179.145	146.706	120.896
CTCAGGCAGTCTTTCATTTTGCCACCATGGTCGACGCAGACCGTTCTCATCACGG	96.3211	17.3624	163.614	39.793	78.1037	274.009
CAGTGTGCGCATGCGTACGGGCCACCATGGTCGACGAAAAACAAAATGTACCGGG	96.2007	32.6161	83.9026	4.99333	56.2242	4.87128
CCGTCCTCTTATATTACACTGCCACCATGGTCGACAGCCAGCAGGAAACACTCAG	96.2007	203.007	247.432	220.321	150.977	32.1061
CGAGTGTCCCTATGGATGGGGCCACCATGGTCGACAGAAACCGGATGGATCTGTG	96.2007	4.85023	1.88161	0.537743	0.348677	15.9424
CGGCTGTTCATTACACGAGTGCCACCATGGTCGACGATCCCGGTACAAGTCAGTG	96.2007	280.962	458.086	25.1971	42.6258	101.19
ACATTGTCTATTGGCATGTAGCCACCATGGTCGACGCTGGTCATCAAGATGTACG	96.0803	47.1668	136.759	242.753	79.0626	34.0989
ACGTGGTCACATTCTTTCAGGCCACCATGGTCGACGAAGTTGGGGATGTTCAATG	96.0803	17.5733	34.8953	10.0635	49.0763	624.852
CGCTGGGACCTCATTATGTTGCCACCATGGTCGACCACAGCTGTCTTCGACACCG	96.0803	18.9792	81.3368	118.303	375.438	90.0079
ACACGGATTGCTTATCATCAGCCACCATGGTCGACGGATCAGCGTTCTATCCATG	95.9599	217.628	83.9026	93.5673	267.61	23.36
ATGTTCTCTTCAAGCAGCAAGCCACCATGGTCGACACACCAAAACAAGTTTCCAG	95.9599	26.9926	28.2241	7.75886	12.9882	11.4032
CCTCGATCCACTTACAGGACGCCACCATGGTCGACGGTGTGCGACACTCCACACG	95.9599	2.95232	28.4807	98.6375	92.661	37.0881
CGGAGGAGTGGAGGTGTCTGGCCACCATGGTCGACGCACCAAAACATCCACACCG	95.8395	0.42176	15.7371	23.123	3.92262	6.08909
CGTGTTTATCGAATCCCTGTGCCACCATGGTCGACGCTGTTTACCAACCGCACGA	95.8395	83.2975	388.21	81.1224	295.068	51.2591
CAGTGCGCGTCCTCACCCAAGCCACCATGGTCGACCTATGGATGCATGCACAGTG	95.7191	162.096	183.029	57.8458	124.827	91.3364
CGTTGGCACTCGCGTCACACGCCACCATGGTCGACACCTACGCTCCAGTCCAGAG	95.7191	161.815	6.07246	13.4436	40.8824	16.2745
CTGGTATGTTGCCATACTCAGCCACCATGGTCGACAGACGGTACCAAAGGACCTG	95.7191	46.3233	66.8826	63.3	425.735	54.359
AGCTCATCGCTCTTCATTTTGCCACCATGGTCGACAAATCCGGCGAAAAGCCGCG	95.5987	51.1735	39.5138	14.9032	86.995	27.6777
CAGGGCACTCTACGTCCTGTGCCACCATGGTCGACCATTCCTCAGGGATACACAG	95.5987	2.46026	22.0661	0.384102	0.610185	5.20341
CCATCATCGCTCTGTCACAAGCCACCATGGTCGACGCCATTCATTATCACTACGT	95.5987	7.38079	8.55277	15.825	13.6856	4.20701
CCCGGTTATGGCACACAATAGCCACCATGGTCGACAAACGGATGGGAAACCCGTG	95.5987	0.492053	0.256583	0.384102	6.79921	3.87488
CGAGGGTCTCATTTGCAGCTGCCACCATGGTCGACCTACTGCACTGGATACAGTG	95.5987	0.21088	0.427638	0.614564	0.261508	16.2745
CTGTGTTATTGCGCTTGGCTGCCACCATGGTCGACATCACCTTACACATGCACCG	95.5987	0.562346	0.256583	4.83969	10.4603	37.6417
CTGTTGTTTCCCATTCATACGCCACCATGGTCGACCAGCGGGGAACGGATCACTG	95.5987	150.076	427.553	547.576	271.009	89.6758
CCGACAATTCATATACTTCTGCCACCATGGTCGACCAGAGGCCTCGATTTCCATG	95.4783	22.9156	5.38824	105.859	40.6209	175.477
TGTCATTGCTACATATCCTAGCCACCATGGTCGACGCTCAACGGACACATCCCGG	95.3579	0.843519	8.12513	0.614564	6.88638	56.2411
CCAGCTTCGCTACTATCGTGGCCACCATGGTCGACAAATTATCCTGCAGTCAGAG	95.2375	119.569	36.7769	27.1176	425.038	60.6695
TGTATCATCCAAGCGTTTTCGCCACCATGGTCGACGGTCAGGCTTCCGCATACGT	95.2375	80.8372	116.574	49.3187	48.0303	27.4563
ACTCAAGCTGTCAGGTCTGTGCCACCATGGTCGACAGAGAGTTGGTGCACAAGTG	95.1171	196.821	252.991	705.826	209.817	16.828
CCATTGTTACTGTCATCTTTGCCACCATGGTCGACACTCAGGGGATCCAGACACG	95.1171	3919.34	38.8296	22.8157	82.0264	99.1969
CGGTACTCCTCCCCGCTGGAGCCACCATGGTCGACAAGAGACAAAGGAGACAGTG	95.1171	86.2498	30.4478	48.7042	56.2242	80.5975
GCGTGTGCTTATCCGTGGGCGCCACCATGGTCGACAGAGGAGGAAAGGATCCGTG	94.9967	63.6857	82.1066	1.69005	9.41429	24.0242
CCGGGCTGTCATGTACATCAGCCACCATGGTCGACAACACAATCAGGTCAATTCG	94.8763	0.42176	0.256583	0.230461	0.261508	1.32853
CACGCGACACTGGTCACATCGCCACCATGGTCGACAAGGGAACCTACCCACCCCG	94.7559	58.7652	40.4546	37.5652	27.4583	64.9872
CTTGGCAATCACACAGCTCTGCCACCATGGTCGACACAGACAGAAAGGATCCACA	94.6355	0.281173	9.75015	2.6119	0.348677	3.21061
CAAGGATTTCTCCAACATTTGCCACCATGGTCGACGATACCAGATTCTACCAACG	94.5151	190.916	713.044	559.637	193.952	213.229
CCAGGTTCACTGCTTCTGTTGCCACCATGGTCGACACTGCCGATTGGGAACGCAG	94.5151	83.0866	159.509	149.032	144.091	173.373
CGATGCTTCCTACCTCCTCAGCCACCATGGTCGACCAGAATCAGAACATTCCCAG	94.5151	101.785	170.542	36.9506	193.777	78.494
AAGTGGGATTCAACGTTATCGCCACCATGGTCGACCTGTACCAAAAGCTACACGA	94.3947	0.562346	0.684221	1.61323	11.5935	26.6813
CGCGGACATGTCAGGCTCCAGCCACCATGGTCGACAGTACGGAGAGAAATTATGG	94.3947	200.265	16.4213	3.84102	25.3663	2.98919
CTGTCTTACACAGCTGCTCAGCCACCATGGTCGACCAGTCAATACACTCACACTC	94.3947	9.77076	23.0069	12.829	14.1214	124.882
CAGTCACATTCTCGGTCTGTGCCACCATGGTCGACCCCCCATCCCATACTCACTG	94.2743	1.75733	0.342111	0.460923	20.2233	2.54635
CCTGTGGACTACATTGCCCAGCCACCATGGTCGACAAGAGGGCGTACCTTCCGAG	94.2743	2.24938	0.513166	4.53241	0.0871693	6.31052
CAGTTACTCAGCCAGCTCTTGCCACCATGGTCGACGCACCAAGAAGCTTACCGTG	94.1539	27.4847	7.52643	0.614564	4.61998	17.7137
CCACGTTATTTCCATTGCGGGCCACCATGGTCGACTGGTGCAGCCCAAACCACGA	94.1539	1.0544	0.940804	1.15231	14.5573	11.1818
CCGAGGAGGAGTTCTTTCCTGCCACCATGGTCGACACAGACCACCAGGATCGGAG	94.1539	229.367	114.35	84.5025	72.6992	51.702
TGTGTCATTTGGCAGCCACAGCCACCATGGTCGACTCTGTCTACGATGGACATGG	94.1539	0.632639	0.598694	9.60256	39.8364	2.43564
TGTTCTTCTATCTTTGCTCTGCCACCATGGTCGACTGGAGGTTCACTGGACACCG	94.1539	0.492053	0.256583	0.230461	0.261508	2.43564
CACAGCTATCAGTTACTGCCGCCACCATGGTCGACGAACGTGGGTCGCTTCACAG	94.0335	271.965	410.789	122.682	237.013	54.9126
CAGGGTCACCGGTTGTCTTTGCCACCATGGTCGACAATGTACCGAGCAATCGAAG	93.9131	1.68704	26.1715	3.14964	2.09206	14.5031
CGAGTTTCCATTTCCACATTGCCACCATGGTCGACGAATACGGAAGGAATACAGG	93.9131	255.235	87.1527	20.4342	32.6013	47.7164
CGTGTTCTTTCAGTGGTTTAGCCACCATGGTCGACAATTCCACTCAGGTGCACTG	93.9131	131.73	67.6524	163.551	452.496	83.0331
CTGGTACTGTTGTCTTCATGGCCACCATGGTCGACTCCCATGGAGCACACCCACG	93.9131	57.8513	62.6918	60.765	74.617	60.3374
TGGTCATATGTCACCCCAGCGCCACCATGGTCGACGATCGCAAAACATACACCAG	93.9131	11.8093	71.6722	166.163	31.8168	32.1061
TGTCAAATTTCTGTTCCATTGCCACCATGGTCGACGAAAAGAACAAACCTCCCGG	93.9131	1.75733	98.5279	55.9253	69.474	109.272
CACCGTGCAAGGTCCTCATCGCCACCATGGTCGACGAGAAAAACAAGAAGATGGG	93.7927	53.4229	195.26	491.881	309.974	102.629
CAGTTTTTCTGCCATCAGCTGCCACCATGGTCGACACATTCACGAAGGAACCTGG	93.7927	16.8704	20.9543	0.614564	12.378	11.8461
CACCGTTTGCTATGTCAGGAGCCACCATGGTCGACGAACCGAGCACACTCCACGT	93.6723	1.82762	0.427638	32.1878	2.2664	9.63184
CAGGGTCACCGGTTGTCTTTGCCACCATGGTCGACCCAATGTCCAGCTTCCACCG	93.6723	184.731	132.653	108.547	163.53	167.063
CGTCAAGTATTCGAGACAATGCCACCATGGTCGACAAAACCCACCAACATTCTGG	93.5519	0.281173	0.513166	0.384102	3.1381	8.96758
CAGGTCTGCTACGAACTTTTGCCACCATGGTCGACTCAAGTGGCGAGATCCATCG	93.4315	63.1233	9.15146	7.83569	43.6718	24.6885
CTCGGCTGCTGTTACATCTGGCCACCATGGTCGACGTCGCATCACCGAGTCCGCG	93.4315	0.281173	0.256583	0.460923	0.261508	2.10351
CAGCTGGTATTCCCGATCCAGCCACCATGGTCGACAAAGCTACAGAAGCTCACTG	93.3111	267.747	96.9884	117.074	169.021	117.686
CGAGTCTTACTTCACACCCCGCCACCATGGTCGACTCTGTGTGTCAGTCTCAATG	93.3111	35.6387	78.1723	99.8666	123.345	22.585
TCGTCGACATCACAGCCTTCGCCACCATGGTCGACAGTCAGCCCAGACCGCCGTG	93.3111	119.639	132.226	36.5665	96.6708	44.6165
CGCAGGCATCGAATGTCACCGCCACCATGGTCGACAGTACCACTATTACGGCCTG	93.1907	155.559	30.7044	17.6687	51.6914	92.7757
CGCCGACTTCACGCGTTCCTGCCACCATGGTCGACGAACACTCTGGTGTATCACG	93.1907	4.99082	1.11186	10.7549	9.76297	384.277
TGTATTCTTGTTACCGCTCCGCCACCATGGTCGACGGTTTACAAAATGGACAGTG	93.1907	53.212	28.0531	33.8778	17.2595	15.8316
CTGCGAGACTGCCATGGACTGCCACCATGGTCGACCAGCAGATCGAGATCCTCTG	93.0703	33.319	14.1976	22.8925	5.4045	13.1746
GCGTCATGCTCTACCGCTACGCCACCATGGTCGACGGTGTTGGATATGCCCGATG	93.0703	50.8923	0.427638	0.614564	11.0705	27.4563
CGCTTCATTGGGCAGCCTTTGCCACCATGGTCGACACACACAAGGTGTACCACGT	92.9499	4.85023	71.2445	5.91517	27.6327	51.4805
CAGGGTCAATTTTCTGTGGTGCCACCATGGTCGACAGTATATCCAGCCTACCATG	92.8295	93.2791	317.821	89.1885	15.952	39.0809
CGTGTTTATCGAATCCCTGTGCCACCATGGTCGACGGTGTGCGACACTCCACACG	92.8295	131.167	23.2635	42.4817	65.4642	48.7128
CTCGGGTTTATTCTTCTTTGGCCACCATGGTCGACCCATCACAGAGAGTCTCATG	92.8295	0.140587	0.256583	0.614564	2.44074	29.0062
CTCTGCGTTTTTTCTCACTAGCCACCATGGTCGACACTCGGCGAAGACGTCGGGG	92.8295	0.281173	0.256583	0.230461	0.348677	6.64265
TGTGGAGTTTCCGGCTACCAGCCACCATGGTCGACGCAGTTCCAGAAACACGAGG	92.8295	167.157	693.202	226.313	263.6	51.5912
CCCGGATTCCGTCAATCAGTGCCACCATGGTCGACGGTCTGGGTTTCTCTCTACG	92.7091	258.89	388.039	111.774	22.0538	23.5814
TCGTTCATGGAACGAGCTACGCCACCATGGTCGACTGTTCACAAAGGAAGTACGA	92.7091	64.6698	84.1592	103.631	113.843	22.4743
CTGGATTCTCAATTACTACTGCCACCATGGTCGACCCCACACATTGTGCACATCG	92.5887	22.3533	0.171055	3.3801	24.8433	13.6174
TGGATATCAGTGGGCACCTAGCCACCATGGTCGACGGGATGTCGAAAGAGTACAC	92.3479	62.7719	55.593	46.9373	99.8089	263.935
TGTCACACTTACATTATATTGCCACCATGGTCGACAAACTCTGTACAGATACACA	92.3479	52.0873	152.068	154.255	76.709	3.98559
CACCACTCAAGTCCCACAGCGCCACCATGGTCGACAAAACCCACCAACATTCTGG	92.1071	44.2145	69.705	34.646	33.2987	79.1582
CACGGAATCCCACCTCAGATGCCACCATGGTCGACGCACCTCCGTATCCACTCAG	92.1071	32.3349	179.694	117.766	77.6679	54.5804
CAGTGGAAACCTCTCCTATTGCCACCATGGTCGACAGGTGTCTCCAGTATCACAG	92.1071	32.1943	23.4346	134.743	9.93731	26.792
ACGTTCGTGTCTCTGCTGTAGCCACCATGGTCGACAAAGTTACAGATATGGGACA	91.9867	1104.24	174.134	89.8799	199.705	127.428
CATGTTTGGTGTTCATCACCGCCACCATGGTCGACGCTCGAGAGGTGGATCACCG	91.9867	79.3611	106.824	87.6521	99.4602	44.8379
CAGTTCTATTTTTTGGCCATGCCACCATGGTCGACACAGGACGAAATCAGTCTCG	91.8663	20.0336	30.79	17.976	2.70225	6.64265
CTCTATTTTCTGGCTCTGGCGCCACCATGGTCGACAGAAGATCATCATTTCCATG	91.8663	37.9584	2.05266	0.768204	41.0568	15.8316
CACAGAGTTTGGGATTCATGGCCACCATGGTCGACAAACTGGAGAACAACATGCG	91.7459	0.21088	32.5005	2.68872	17.7825	11.2925
CCTGGTATCAAACCTACCATGCCACCATGGTCGACGTTGGCAATACTGCTCGCTG	91.7459	0.632639	0.171055	2.68872	11.2448	1.43924
CTGTTTACAAGTGCCTGCTCGCCACCATGGTCGACAAGAACCGAGCTCCTCACAA	91.7459	64.1074	486.909	36.7202	71.4789	116.689
CGAGCGCTTCATTCCATTCTGCCACCATGGTCGACGTACACGAGCGGGTTCCCGG	91.6255	17.2218	121.278	12.5986	97.804	92.1114
CGCCGATCTCATTGCGGAAGGCCACCATGGTCGACAGATGCTATTGGTCCCTGTG	91.6255	60.9442	67.7379	7.06748	26.8482	32.2168
CGTGGAACTCAGCTTGCTTAGCCACCATGGTCGACGCCAGCCGAAAGTATCAAGG	91.6255	51.0329	113.239	25.1203	12.4652	39.3023
CCACATTCAACCTGCACTCTGCCACCATGGTCGACAGGCCAACTTCAGGACAGCG	91.5051	3.58496	21.1253	4.30194	47.9431	25.4635
CCGGGCTGTCAGCAGAAAGTGCCACCATGGTCGACTTGTGTGCATTACTTCAGGG	91.1439	81.5402	62.6062	29.3454	62.7619	23.2493
CCGGGTCGCTACCTGTACCCGCCACCATGGTCGACGTATTGGGAGCGGAACACAC	91.1439	19.5415	18.5595	53.3902	23.7972	4.87128
CCGTTATCCCGAAGCTCCTGGCCACCATGGTCGACAGGAAACGAGAGACAAACTG	91.1439	88.8507	89.804	140.812	109.136	194.851
CGTCACTTGGGTCACAGTATGCCACCATGGTCGACGAGATCACGATACACCCCGG	91.1439	48.3618	162.588	308.05	271.794	85.0259
CCAGTGTGGTCTGGTATTCCGCCACCATGGTCGACACCTCGCGTCGATTCCAGCG	91.0235	2.17909	0.256583	2.30461	0.261508	7.97118
CTGTGGCACAAATCAAGCCTGCCACCATGGTCGACAGAAACCGGATGGATCTGTG	91.0235	0.773226	0.427638	6.45292	0.0871693	4.20701
CCAGGTTCACTGCTTCTGTTGCCACCATGGTCGACCCACGGAAAGGCGGTCACCG	90.9031	0.21088	0.513166	0.460923	0.697355	6.86407
CGATGCACCTGGCAGCATTAGCCACCATGGTCGACAAAAGAATGTGGATGCGCGG	90.9031	104.807	58.5009	215.789	71.3045	156.324
AGTCGATCATTGGTCACTCTGCCACCATGGTCGACCTGCACGAGAGTCTGCACCG	90.7827	31.2805	49.0073	143.424	133.631	80.3761
CAGTTATCATGCGCTGTTCCGCCACCATGGTCGACCATCACAGACTTCTGTACAG	90.7827	0.773226	194.746	1.38277	0.435847	10.8497
CATCAAGATCTCGGATATGGGCCACCATGGTCGACGATGCTGCTCGATCCCGCCG	90.7827	77.8146	65.4287	3.3801	77.1449	42.8451
CCCGTTATTGTGCAAGGTTAGCCACCATGGTCGACGTGGCTACCTATACAGCACA	90.7827	112.329	96.9028	89.1885	21.8795	30.8883
CGGTACCAATTCCAGAGCAAGCCACCATGGTCGACTTACAAAGCACAGATCCCTG	90.7827	201.531	102.975	181.527	290.797	50.927
CCTTCGTACCTTACCACCTTGCCACCATGGTCGACGGAGGAGGAGCGTTGCACAG	90.5419	46.4638	40.7967	20.5879	47.5945	5.75696
CGCACGTTTCATTGTGGTGCGCCACCATGGTCGACAGGACAAGTATCAGCCACCG	90.5419	105.651	18.645	143.654	33.996	108.497
CGTCATACTTCTGCTCAATCGCCACCATGGTCGACACATCTCACCAACTCCATCG	90.5419	240.262	69.9616	53.3902	71.6532	43.5094
CCAGGCGTCTACGGCCGACCGCCACCATGGTCGACGAGAAGCATTGGTATGCACG	90.3011	14.9022	1.02633	26.964	8.28109	58.0125
CCCACATCTACATACCGTGTGCCACCATGGTCGACGCACAATATCAATGTCCTGG	90.1807	9.48959	36.3493	194.893	45.0666	25.6849
ACGTGTGTCGCGCTGGTCTAGCCACCATGGTCGACATTGCCATGGAAAAACACCG	89.9399	76.7602	162.674	13.3668	51.9529	92.0007
CCTACGACTTACTGCCTTCTGCCACCATGGTCGACAATGCTCTTTCTACACAACG	89.9399	16.4486	372.901	96.4865	191.511	84.3616
CGCAGAATATCAAGAAACCCGCCACCATGGTCGACAGGACCCCACCTACACCGTG	89.9399	9.98164	0.256583	3.7642	0.523016	26.017
CCCAGATTCACGAAGCGCACGCCACCATGGTCGACTCGGCTGGCAAAATTCTCCG	89.8195	2.17909	0.342111	0.153641	3.22527	3.43204
CCGAGGAAAGATCTACGAGAGCCACCATGGTCGACACCTGGACAGCATCCCAGTG	89.8195	16.8704	13.5989	14.7495	6.18902	13.8389
CTGCAGAAACTCTGTGCGTTGCCACCATGGTCGACAATACCTTTCCAAAATCCCG	89.8195	138.548	14.3686	30.2673	44.1949	99.0862
TGTGTGTATCACTCTGGTCAGCCACCATGGTCGACAGGTGCGCCTATGTCCTCAG	89.6991	19.6118	39.6848	29.4991	241.285	161.527
ACACGCCACTTTTTGGCATTGCCACCATGGTCGACGGGAAGAGTTGGTATCACGT	89.5787	57.9919	42.5072	79.2787	71.3917	33.1025
CACAGGTGCGTTCCTCATCAGCCACCATGGTCGACAGAGGTCAGAAACTTCACCA	89.5787	297.833	137.614	164.78	179.569	149.902
CGCCGATCTCATTGCGGAAGGCCACCATGGTCGACAGTACTCCATCAAAGTCCAG	89.5787	32.4052	16.7634	22.9693	42.8873	10.2961
CGCGGAAGTCGCAGGCGCTAGCCACCATGGTCGACAAGGCTGGGAAGATCAAAGG	89.4583	533.948	10.0067	44.0949	27.4583	29.6705
CGTGCATCCTTCTCATCGCTGCCACCATGGTCGACGGTGCAGCGATTTCGTACCG	89.4583	4.28789	76.6328	48.5505	114.541	36.9774
ACGTGGCTCTATCAGGTTCCGCCACCATGGTCGACTGCCGGCCGTTACCACTCCG	89.3379	6.60757	68.9353	84.1184	48.5533	9.63184
CGGGGGACCACATGCATCAAGCCACCATGGTCGACATGCCTGGGAAAAGGAATCG	89.3379	191.479	78.2578	39.1016	50.8197	156.213
CTCAAGGATGTCTCCACTGCGCCACCATGGTCGACAGGGGAAGCGAGCGTCCACG	89.3379	7.3105	422.763	441.487	127.79	57.2375
CAGTCTACTGTCCGTCCAGAGCCACCATGGTCGACTCCATGCTCTTCATGCAGTG	89.097	0.140587	0.256583	0.153641	0.348677	2.65706
CCTCGTCCACATGTCGTCAGGCCACCATGGTCGACTACTGCCGATGTCCCCATGG	88.9766	0.21088	0.427638	0.307282	0.261508	13.2853
ACGGGCTCCTACAACGTTTTGCCACCATGGTCGACCCAAAGACATACCAAAACTG	88.8562	3119.68	385.559	196.66	38.4417	151.674
GGTTTCATTCTCAGGGTATGGCCACCATGGTCGACTGTGGTCAAAAGGTGTTACG	88.8562	4.92053	0.769749	1.07549	40.7081	12.2889
CCAGGGATTCCAATCACTTCGCCACCATGGTCGACAGGGCACAAAAGTGGCACCG	88.7358	1.68704	23.8622	3.14964	1.83056	14.2817
CTCGTGGCTTTACCATCCGCGCCACCATGGTCGACAGTGGCCAAGAGTACCTCGG	88.7358	148.248	76.9749	97.4851	54.3937	65.4301
CTGTTCTACGCCTGGAGCTTGCCACCATGGTCGACACAAGAATACCCCATTACTG	88.6154	36.6228	51.8298	103.708	118.202	141.71
TTGTTATTACCTATGGGCTCGCCACCATGGTCGACACTTGTCAGACAAGTCGCAG	88.6154	22.8453	81.7644	101.557	104.08	20.9243
CGCGGCGTCGATGTCAGCGTGCCACCATGGTCGACGAAAGAACTGCTGTGCCATG	88.495	148.881	40.7112	30.4209	52.6503	78.494
CTGTCATCAGGTCCACCTTTGCCACCATGGTCGACGGGACAGCTCTGTCACAGAG	88.495	4.00672	0.769749	1.38277	21.618	3.76417
ATGTTATCGAGGTCACCAAAGCCACCATGGTCGACTGTCAGTACCCGTTTCAGAG	88.3746	7.2402	10.3488	7.1443	9.6758	30.7776
CCATCAACACTGGAAACACTGCCACCATGGTCGACGAACCGCTATCACAGCTGCG	88.3746	13.1448	8.38171	2.68872	81.2418	15.7209
CTTGGGACCTCAGAGTTCCTGCCACCATGGTCGACGATTACGGGGACAAATGCGG	88.2542	363.697	24.0333	72.6721	178	411.512
TGTATCATCCTCCAGGCCATGCCACCATGGTCGACAATTTCAAATGTCTCAACAG	88.2542	94.8959	95.7055	187.288	21.095	38.9702
CCACGGTTGCTATCTCCTCAGCCACCATGGTCGACCATCACGGCTCACTTCACGA	88.1338	94.193	28.7373	66.296	90.2203	23.36
CGTCTACTCTCAAGGTATTTGCCACCATGGTCGACTTCCAGTTACTGCAACAAGG	88.0134	36.7634	275.656	346.307	545.157	48.2699
CTATTGTCAGAGTTCACACAGCCACCATGGTCGACTCCTGGAGAAACCTGCATTG	88.0134	2.74144	2.82241	15.9018	9.50146	28.2313
CTGTCTGGACTCAACATGGCGCCACCATGGTCGACGGAGATCTTTCTGCACCCCG	88.0134	57.3593	123.502	53.2366	130.667	30.6669
CAGTTCATATCGCTCAGGCTGCCACCATGGTCGACCAAGAACGAAGTGTGTACGG	87.893	24.0403	56.9614	67.8325	164.489	36.5346
CTGCTCTATACTGTTGCTATGCCACCATGGTCGACCCTTACTACCAGTTGCCACG	87.7726	96.7235	23.6056	72.1344	48.379	32.8811
TGTTGGTCATACTGGCCAGCGCCACCATGGTCGACATGTTCCCAGAACCCAACAG	87.7726	95.5988	130.002	38.4102	299.863	143.371
CACGGGATTTGCCTATACTCGCCACCATGGTCGACAGAGTGGGAGAAGTTCCAAG	87.6522	14.7616	0.940804	0.307282	0.435847	23.5814
CACTTCATCATCATCCATTTGCCACCATGGTCGACCCGCTGGAGCGAGATCCCGG	87.6522	2.38997	8.0396	3.30328	0.348677	9.85326
CAGGGTCAAGAGTTGTCTTTGCCACCATGGTCGACGGGAACTCTCCGCTGCAGTG	87.6522	300.293	63.8892	122.759	80.1958	54.4697
CTGTCCACACCTATATGCTTGCCACCATGGTCGACAAGTACTCGGCGTTGCACTG	87.5318	129.48	2.56583	61.61	9.41429	85.2473
CAGTATCATCAGACACTGTAGCCACCATGGTCGACGACGCGGGCCACGTGCAGGT	87.4114	23.1265	70.988	36.6434	54.8295	17.9352
CCTTGGACTGCTCTTTTATTGCCACCATGGTCGACCTGCCACGGAGAAGTCAGAG	87.4114	0.351466	2.13819	0.230461	0.348677	4.76057
CGTCATTCGTGGTCCAGGACGCCACCATGGTCGACATTGGATGCCATCATCGAGG	87.4114	120.061	264.623	211.179	98.5885	157.763
GCGTGGTGCCAGCCCTCATCGCCACCATGGTCGACAATTCGAAGAGTGGACAAAG	87.4114	236.748	233.662	27.9626	189.157	109.493
ACCTGGAATGGTCACATGCCGCCACCATGGTCGACACCGAGACAACTATTCAGAG	87.291	62.2798	7.61196	10.5244	2.52791	36.5346
CAATGCTCACTCGTCGGCGCGCCACCATGGTCGACAAAGCGCGTGTCCCACCAAG	87.291	110.36	244.353	15.2873	126.831	39.8559
CAATGTTCCCTCTACACTGGGCCACCATGGTCGACTGTGTGCGTGCCTACCAGCG	87.291	0.492053	2.4803	7.1443	23.187	2.76777
CAGTTACTTCCTCGGTTTGGGCCACCATGGTCGACTATTCATGGAAGACACAGCG	87.291	586.808	638.378	64.0683	554.571	113.921
CAGTTCTGCCATTTGGATTAGCCACCATGGTCGACGAGAATCCAGAGTCACAAAG	87.1706	3.72554	27.3689	0.614564	35.6523	2.87848
CCTGCTACTGGTGGTCATCTGCCACCATGGTCGACCTTGCAACAGAACTCCCACG	87.1706	2.53056	0.513166	11.2926	0.348677	1.66066
CGGGTCATCATGTCATACATGCCACCATGGTCGACATCACACGGTCATATTACAG	87.1706	97.4967	66.7971	184.292	355.651	74.287
CACGCAGTCATCTATATCGAGCCACCATGGTCGACCCTCTGTGGATTACATCCGG	87.0502	16.4486	68.5932	8.83435	31.2066	65.7622
CGCGCTATGTCAAACCCACAGCCACCATGGTCGACCGTGGTCTCGTTATTCACGT	87.0502	29.9449	69.8761	26.5031	36.0009	54.9126
CGTTTCAGGTCAACAATTCCGCCACCATGGTCGACCCGACGCATCCACGCCTCGG	87.0502	3.1632	0.513166	7.68204	32.0783	36.6453
CTCATCAGTTCTATGGCCCAGCCACCATGGTCGACACAAGAATACCCCATTACTG	87.0502	1.75733	56.6193	13.5204	25.2791	32.4383
CGTTGGAACACCTCACTTTAGCCACCATGGTCGACCAGAGCTTCTACGTCACGAG	86.9298	1059.67	272.32	71.5967	489.979	135.842
CACTGTCGGGGTCGTCATCTGCCACCATGGTCGACGTGGATACTATATCACAACG	86.689	0.281173	0.256583	0.460923	8.62977	8.85687
CATGGATTGCAACACGGTCAGCCACCATGGTCGACGAAAATCATCAACAAGCTCG	86.689	11.5984	2.05266	68.9079	0.697355	10.7389
CGATCGTTTCTCCTGCCTTAGCCACCATGGTCGACCAGCGCTTACCGAACAACTG	86.689	0.351466	0.256583	0.384102	0.261508	0.442843
CGTCGGAGTCCTCTTCGTCTGCCACCATGGTCGACACTTTGGGGTCACATACGTG	86.689	445.027	224.168	442.102	129.969	42.513
CGGAGGACTCTCCAATGGGAGCCACCATGGTCGACCTGTCTCCTCCAAAGCGATG	86.5686	131.519	49.2639	10.2939	45.4152	30.5562
CTTGGCAATCACACAGCTCTGCCACCATGGTCGACCAGCAAGCACCAGCTCATGG	86.5686	12.7231	1.02633	2.996	74.3555	4.98199
CATGTCAAGTACATCTGTCCGCCACCATGGTCGACGCGCAGTTCTCGGATCATGG	86.3278	128.988	161.989	12.9827	163.181	67.0908
CCGGGTCGCTACCTGTACCCGCCACCATGGTCGACAAGGTTATCAGACCGCCACG	86.3278	40.4889	54.0535	65.8351	108.613	92.5542
CGTCAATCTTTTGCAGTTCCGCCACCATGGTCGACGTGGAAGAGGACCTCCACAG	86.3278	45.55	27.711	7.37476	2.2664	5.42483
ACGTGCTCAACGCCTCACACGCCACCATGGTCGACAATTCGCAGAGACCTACATG	86.2074	71.6288	382.822	18.1296	178.784	201.937
CACTCAATCACTTGGACTCCGCCACCATGGTCGACCGATCTCATTCTCCACGCCG	86.087	29.9449	6.07246	0.614564	5.14299	23.0279
CGGTTGTTACCTGTGGAGCCGCCACCATGGTCGACCCGGGATCTTACCTCCAACG	86.087	9.349	0.684221	0.460923	13.6856	7.97118
TGTTTTTCTTTGTCAACAATGCCACCATGGTCGACAAGGAAGAAAGGGAACCTCG	86.087	28.2579	288.485	36.1824	59.7982	92.5542
CACGACTCATTCGTGTTGCAGCCACCATGGTCGACCTACCAACAGAAGATCAAGG	85.9666	122.24	1143.08	240.832	1024.94	64.2123
CGGTACTCCTCCCCGCTGGAGCCACCATGGTCGACGGAGGAACCGAATCCCTCGG	85.9666	218.05	769.834	596.664	205.022	201.937
CGTGGACTCCTTGTGTCACCGCCACCATGGTCGACGAAGACACAGGAGATATGGG	85.9666	1.54645	0.342111	0.307282	0.348677	2.32493
CTGGGCGTCATGGCAGCCTGGCCACCATGGTCGACCGAGTACGGGACCTACGCCG	85.9666	227.188	147.963	85.1171	107.567	149.017
TGGAGGTTACATTGGCAAGGGCCACCATGGTCGACTATGGAATTCGAAATCCACA	85.9666	4.77994	8.80935	100.404	52.9118	47.6057
CACATCATTGCTCATACTGTGCCACCATGGTCGACAACTTCCAACGAGAGCACCG	85.8462	12.3716	12.8291	0.384102	13.8599	42.2915
CGAGGATCACCAGAGCACCAGCCACCATGGTCGACGAGAAAAACAAGAAGATGGG	85.8462	175.382	167.634	103.016	164.837	95.2113
CGCGGTTGGGGTTCTCAATGGCCACCATGGTCGACGGAACTTCAGATCCACTGGG	85.8462	119.639	73.6393	136.049	33.2115	83.8081
CTGTTGTACGTGTACAGCCCGCCACCATGGTCGACAAGACTCTACACATCACATG	85.8462	2.60085	1.88161	24.0448	97.281	0.664265
CCACGTTATTTCCATTGCGGGCCACCATGGTCGACAAGAGAGAAGTACATCTGCG	85.7258	188.386	145.996	97.2547	142.871	84.6938
CCGGGCAATCTGTACTACACGCCACCATGGTCGACAGGGCACAAAAGTGGCACCG	85.7258	7.94314	16.2503	166.393	15.8648	34.6525
CGTGGTCTACACCGATCCGTGCCACCATGGTCGACACTCAGACAGGAAATCGGCG	85.7258	288.765	146.081	115.999	335.428	113.479
CACTGGTCCAATGGGTGCTAGCCACCATGGTCGACCCTGCAACAAATGCTCTGGG	85.6054	2.46026	1.62503	78.5873	14.1214	17.8244
CATCGATGCCTTACTGTGTTGCCACCATGGTCGACAGCCGGTTACCCGGACAAGG	85.3646	0.984106	7.61196	15.5946	23.8844	28.2313
CCGAGGAGGAGTTCTTTCCTGCCACCATGGTCGACGGCAAGGAAAAAGTACATTG	85.3646	25.7976	61.1523	38.5639	83.8569	22.6957
CGACGACTTCTATTGTCCCAGCCACCATGGTCGACCCTCATCACATGGATCGGGG	85.3646	26.2194	44.902	33.0328	40.6209	30.3348
CGTCGAGCAGAGACTGCACAGCCACCATGGTCGACACCTACGCTCCAGTCCAGAG	85.3646	20.2445	31.9018	0.921845	37.9187	31.4419
CTGGAGAATGCATCCATCCTGCCACCATGGTCGACGAAGTATTCCTACCTCAACG	85.3646	36.3416	3.079	12.4449	5.57884	8.30331
GTGTGGGGTTCTTCATGCCAGCCACCATGGTCGACAAATACCAGTGCTATCGATG	85.3646	3.93642	3.93427	6.60656	25.0176	86.7973
CTGCTATTGTTATCGAGTCTGCCACCATGGTCGACAGGTGCGCCTATGTCCTCAG	85.2442	66.7786	142.66	189.055	270.486	303.348
CAGGCTTCTATTGTTTGTATGCCACCATGGTCGACATATGGCAGCAATTGCATTG	85.1238	0.562346	0.855277	0.537743	26.8482	5.86767
ACGTGTGGCGGTTCCCTTATGCCACCATGGTCGACTCGGCTGGCAAAATTCTCCG	85.0034	29.4529	156.687	51.5465	33.6474	23.0279
CAGTGCGTTATCTCCACCTTGCCACCATGGTCGACACTTCAAACAGAGTCATCCG	85.0034	66.1459	254.787	747.156	66.1615	49.1556
CCGTTGGTTATCCACATCTTGCCACCATGGTCGACCAGATGTGGAACATTTACTG	85.0034	295.724	226.05	135.281	412.311	78.1618
CACAGACGTTTGCTTATCCAGCCACCATGGTCGACGGATGGACAGGCCTTCCACG	84.883	230.632	155.062	41.7135	62.9363	18.378
CACTCCATTCATGTGCCAGAGCCACCATGGTCGACAGTGGGTGCCACGAACACCG	84.883	109.236	38.8296	108.547	96.9323	220.093
CACTTCGATCCTCATCACCCGCCACCATGGTCGACGGTCAAGCGATATGTCCACA	84.883	17.2921	61.8365	0.691384	10.7218	1.66066
[truncated: 260,779+ more rows]
