# Supplementary material for: NANP targeting radiosensitizes glioblastoma through TNFR1 sialylation-driven mesenchymal shift
Source: Nat Commun. 2026 Mar 18;17:4130. doi: 10.1038/s41467-026-70853-x (PMC13149966; doi:10.1038/s41467-026-70853-x)
Supplement: Supplementary file 4 — Supplementary Data 2 [file 41467_2026_70853_MOESM4_ESM.xlsx]

## Sheet: Supplementary Data 2
Supplementary Data 2: CRISPR screening results (omit common essential genes) from MAGeCKFlute analysis.
id	Score	FDR	LogFDR	EntrezID	Symbol	HumanGene	Rank (Negative Selection )
NHEJ1	-2.8372	0.002475	2.60642	79840	NHEJ1	NHEJ1	1
PRKDC	-2.6202	0.002475	2.60642	5591	PRKDC	PRKDC	2
DCLRE1C	-2.0579	0.213771	0.670051	64421	DCLRE1C	DCLRE1C	3
NANP	-1.889	0.915685	0.0382539	140838	NANP	NANP	4
RNF8	-1.8423	0.906504	0.0426303	9025	RNF8	RNF8	5
RPL36A-HNRNPH2	-1.8018	0.97101	0.0127763	100529097	RPL36A-HNRNPH2	RPL36A-HNRNPH2	6
UFD1L	-1.783	0.943633	0.0251969	7353	UFD1L	UFD1L	7
RAD51D	-1.7762	0.906504	0.0426303	5892	RAD51D	RAD51D	8
ERCC6L2	-1.7525	0.885806	0.0526614	375748	ERCC6L2	ERCC6L2	9
VPS51	-1.7458	0.885806	0.0526614	738	VPS51	VPS51	10
PPM1H	-1.7388	0.885806	0.0526614	57460	PPM1H	PPM1H	11
ARRB2	-1.7348	0.906504	0.0426303	409	ARRB2	ARRB2	12
SLC31A1	-1.7283	0.937914	0.027837	1317	SLC31A1	SLC31A1	13
C7orf49	-1.7047	0.885806	0.0526614	78996	C7orf49	C7orf49	14
RNF168	-1.7041	0.885806	0.0526614	165918	RNF168	RNF168	15
PEX13	-1.6979	0.943633	0.0251969	5194	PEX13	PEX13	16
OCM	-1.6931	0.885806	0.0526614	654231	OCM	OCM	17
DENND5A	-1.6928	0.906504	0.0426303	23258	DENND5A	DENND5A	18
KRT2	-1.6809	0.906504	0.0426303	3849	KRT2	KRT2	19
FABP3	-1.6778	0.885806	0.0526614	2170	FABP3	FABP3	20
XRCC4	-1.6725	0.906504	0.0426303	7518	XRCC4	XRCC4	21
MRPL42	-1.6502	0.885806	0.0526614	28977	MRPL42	MRPL42	22
ZNF449	-1.6475	0.885806	0.0526614	203523	ZNF449	ZNF449	23
MED13	-1.6199	0.087459	1.0582	9969	MED13	MED13	24
RPL17-C18orf32	-1.6099	1	0	100526842	RPL17-C18orf32	RPL17-C18orf32	25
TAS2R8	-1.5943	0.906504	0.0426303	50836	TAS2R8	TAS2R8	26
SRF	-1.5812	0.909004	0.0414342	6722	SRF	SRF	27
SCO2	-1.5519	0.909004	0.0414342	9997	SCO2	SCO2	28
RSRC2	-1.55	0.885806	0.0526614	65117	RSRC2	RSRC2	29
RAD50	-1.5459	0.956321	0.0193963	10111	RAD50	RAD50	30
HMGB2	-1.5434	0.915685	0.0382539	3148	HMGB2	HMGB2	31
SPG7	-1.5406	0.885806	0.0526614	6687	SPG7	SPG7	32
PAMR1	-1.5197	0.885806	0.0526614	25891	PAMR1	PAMR1	33
MRPL24	-1.517	0.858671	0.0661732	79590	MRPL24	MRPL24	34
MAN1A1	-1.507	0.885806	0.0526614	4121	MAN1A1	MAN1A1	35
ADRA1B	-1.5002	0.926481	0.0331635	147	ADRA1B	ADRA1B	36
MBD3L5	-1.4868	0.89958	0.0459602	284428	MBD3L5	MBD3L5	37
DROSHA	-1.4632	0.926481	0.0331635	29102	DROSHA	DROSHA	38
TRAIP	-1.4599	0.918823	0.0367681	10293	TRAIP	TRAIP	39
AVL9	-1.4465	0.906504	0.0426303	23080	AVL9	AVL9	40
PRKAR1A	-1.439	0.943633	0.0251969	5573	PRKAR1A	PRKAR1A	41
ATRX	-1.4245	0.937914	0.027837	546	ATRX	ATRX	42
SULT1A3	-1.406	0.943633	0.0251969	6818	SULT1A3	SULT1A3	43
USP17L22	-1.4059	0.956321	0.0193963	100287513	USP17L22	USP17L22	44
GP2	-1.402	0.937914	0.027837	2813	GP2	GP2	45
C1S	-1.3875	0.906504	0.0426303	716	C1S	C1S	46
MDC1	-1.386	0.956321	0.0193963	9656	MDC1	MDC1	47
PACRG	-1.3839	0.926481	0.0331635	135138	PACRG	PACRG	48
OTUD5	-1.3775	0.885806	0.0526614	55593	OTUD5	OTUD5	49
ATP5C1	-1.3659	0.953699	0.0205887	509	ATP5C1	ATP5C1	50
NAE1	-1.3623	0.915685	0.0382539	8883	NAE1	NAE1	51
SEPHS1	-1.3579	0.943633	0.0251969	22929	SEPHS1	SEPHS1	52
ALG12	-1.3558	0.943633	0.0251969	79087	ALG12	ALG12	53
TTC7A	-1.3549	0.956321	0.0193963	57217	TTC7A	TTC7A	54
TP53BP1	-1.3514	0.915685	0.0382539	7158	TP53BP1	TP53BP1	55
CTC1	-1.344	0.943633	0.0251969	80169	CTC1	CTC1	56
DHX40	-1.3434	0.937914	0.027837	79665	DHX40	DHX40	57
ARPC4	-1.3379	0.937914	0.027837	10093	ARPC4	ARPC4	58
ZNRD1	-1.3345	0.937914	0.027837	30834	ZNRD1	ZNRD1	59
ATM	-1.3286	0.923076	0.0347625	472	ATM	ATM	60
ARF6	-1.3284	0.943633	0.0251969	382	ARF6	ARF6	61
USP17L29	-1.3264	0.956321	0.0193963	728405	USP17L29	USP17L29	62
SMCHD1	-1.3253	0.947333	0.0234973	23347	SMCHD1	SMCHD1	63
ZWINT	-1.3216	0.965726	0.0151461	11130	ZWINT	ZWINT	64
COX6C	-1.3172	0.906504	0.0426303	1345	COX6C	COX6C	65
PPIAL4D	-1.3166	0.943633	0.0251969	645142	PPIAL4D	PPIAL4D	66
OSBPL8	-1.3143	0.98332	0.00730513	114882	OSBPL8	OSBPL8	67
ZNF511	-1.3103	0.937914	0.027837	118472	ZNF511	ZNF511	68
MMADHC	-1.3011	0.906504	0.0426303	27249	MMADHC	MMADHC	69
RPE	-1.2988	0.98332	0.00730513	6120	RPE	RPE	70
NDUFS1	-1.2984	0.987944	0.00526767	4719	NDUFS1	NDUFS1	71
C20orf196	-1.2897	0.885806	0.0526614	149840	C20orf196	C20orf196	72
MEAF6	-1.2835	0.937914	0.027837	64769	MEAF6	MEAF6	73
DEAF1	-1.2747	0.937914	0.027837	10522	DEAF1	DEAF1	74
PPP2R4	-1.2744	0.951165	0.0217441	5524	PPP2R4	PPP2R4	75
CDKL4	-1.2705	0.906504	0.0426303	344387	CDKL4	CDKL4	76
CHMP2B	-1.267	0.915685	0.0382539	25978	CHMP2B	CHMP2B	77
DIEXF	-1.2612	0.956321	0.0193963	27042	DIEXF	DIEXF	78
SAMD15	-1.2542	0.906504	0.0426303	161394	SAMD15	SAMD15	79
C12orf45	-1.2536	0.943633	0.0251969	121053	C12orf45	C12orf45	80
BRINP3	-1.2519	0.943633	0.0251969	339479	BRINP3	BRINP3	81
LIG4	-1.2514	0.904508	0.0435876	3981	LIG4	LIG4	82
TCEA1	-1.2448	0.937914	0.027837	6917	TCEA1	TCEA1	83
RPEL1	-1.2434	0.926481	0.0331635	729020	RPEL1	RPEL1	84
FOXM1	-1.243	0.926481	0.0331635	2305	FOXM1	FOXM1	85
PTCHD2	-1.2426	0.906504	0.0426303	57540	PTCHD2	PTCHD2	86
TIGD2	-1.2421	0.915685	0.0382539	166815	TIGD2	TIGD2	87
QRICH2	-1.2351	0.915685	0.0382539	84074	QRICH2	QRICH2	88
GPR142	-1.2337	0.915685	0.0382539	350383	GPR142	GPR142	89
MIER1	-1.2256	0.972439	0.0121376	57708	MIER1	MIER1	90
LRRC16B	-1.2236	0.943633	0.0251969	90668	LRRC16B	LRRC16B	91
ETV4	-1.2229	0.213771	0.670051	2118	ETV4	ETV4	92
RERG	-1.2191	0.664398	0.177572	85004	RERG	RERG	93
THAP1	-1.2186	0.956321	0.0193963	55145	THAP1	THAP1	94
TFB2M	-1.2163	0.977872	0.00971799	64216	TFB2M	TFB2M	95
MAGEA12	-1.2087	0.956321	0.0193963	4111	MAGEA12	MAGEA12	96
CHRAC1	-1.2081	0.956321	0.0193963	54108	CHRAC1	CHRAC1	97
GMEB1	-1.2047	0.965726	0.0151461	10691	GMEB1	GMEB1	98
CFD	-1.2042	0.885806	0.0526614	1675	CFD	CFD	99
VPS35	-1.1984	0.956321	0.0193963	55737	VPS35	VPS35	100
UBXN11	-1.1967	0.906504	0.0426303	91544	UBXN11	UBXN11	101
COA6	-1.1929	0.926481	0.0331635	388753	COA6	COA6	102
CCDC141	-1.1853	0.943633	0.0251969	285025	CCDC141	CCDC141	103
ATF4	-1.1844	0.926481	0.0331635	468	ATF4	ATF4	104
BRCA2	-1.1824	0.885806	0.0526614	675	BRCA2	BRCA2	105
USP3	-1.1812	0.956321	0.0193963	9960	USP3	USP3	106
EIF4E2	-1.18	0.885806	0.0526614	9470	EIF4E2	EIF4E2	107
PMVK	-1.1761	0.960367	0.0175628	10654	PMVK	PMVK	108
SMC6	-1.1745	0.965726	0.0151461	79677	SMC6	SMC6	109
ALPI	-1.1705	0.937914	0.027837	248	ALPI	ALPI	110
MLEC	-1.1683	0.937914	0.027837	9761	MLEC	MLEC	111
LGI1	-1.1631	0.937914	0.027837	9211	LGI1	LGI1	112
DEFB105A	-1.1629	0.926481	0.0331635	245908	DEFB105A	DEFB105A	113
YPEL5	-1.1623	0.99866	0.000582345	51646	YPEL5	YPEL5	114
ST6GALNAC1	-1.1515	0.926481	0.0331635	55808	ST6GALNAC1	ST6GALNAC1	115
RAD9A	-1.1511	0.937914	0.027837	5883	RAD9A	RAD9A	116
ERAS	-1.1458	0.937914	0.027837	3266	ERAS	ERAS	117
DCAF8L1	-1.1448	0.885806	0.0526614	139425	DCAF8L1	DCAF8L1	118
RBSN	-1.1439	0.937914	0.027837	64145	RBSN	RBSN	119
FMNL3	-1.1419	0.213771	0.670051	91010	FMNL3	FMNL3	120
C11orf53	-1.1409	0.54593	0.262863	341032	C11orf53	C11orf53	121
FNIP1	-1.1407	0.937914	0.027837	96459	FNIP1	FNIP1	122
SEC31A	-1.1402	0.956321	0.0193963	22872	SEC31A	SEC31A	123
CRYBB2	-1.1331	0.915685	0.0382539	1415	CRYBB2	CRYBB2	124
CC2D2B	-1.1265	0.956321	0.0193963	387707	CC2D2B	CC2D2B	125
MOGAT2	-1.1258	0.943633	0.0251969	80168	MOGAT2	MOGAT2	126
CDK13	-1.1229	0.956321	0.0193963	8621	CDK13	CDK13	127
UCK2	-1.1223	0.885806	0.0526614	7371	UCK2	UCK2	128
DES	-1.1219	0.956321	0.0193963	1674	DES	DES	129
FKBPL	-1.1196	0.885806	0.0526614	63943	FKBPL	FKBPL	130
GFPT1	-1.1187	0.915685	0.0382539	2673	GFPT1	GFPT1	131
ZW10	-1.117	0.937914	0.027837	9183	ZW10	ZW10	132
RNF7	-1.1163	0.937914	0.027837	9616	RNF7	RNF7	133
RNASEL	-1.1139	0.885806	0.0526614	6041	RNASEL	RNASEL	134
WDR26	-1.1105	0.937914	0.027837	80232	WDR26	WDR26	135
C20orf27	-1.1094	0.947333	0.0234973	54976	C20orf27	C20orf27	136
C9orf69	-1.1034	0.926481	0.0331635	90120	C9orf69	C9orf69	137
CIRH1A	-1.1024	0.986555	0.0058787	84916	CIRH1A	CIRH1A	138
BEST3	-1.1023	0.937624	0.0279713	144453	BEST3	BEST3	139
NAA60	-1.0965	0.906504	0.0426303	79903	NAA60	NAA60	140
RTN4IP1	-1.0961	0.974463	0.0112346	84816	RTN4IP1	RTN4IP1	141
NHLRC4	-1.0949	0.937914	0.027837	283948	NHLRC4	NHLRC4	142
GPR143	-1.0901	0.906504	0.0426303	4935	GPR143	GPR143	143
MMP25	-1.0897	0.937914	0.027837	64386	MMP25	MMP25	144
UTP3	-1.0884	0.973133	0.0118278	57050	UTP3	UTP3	145
TMEM138	-1.0853	0.937914	0.027837	51524	TMEM138	TMEM138	146
MRPL46	-1.0853	0.951384	0.0216442	26589	MRPL46	MRPL46	147
TARS2	-1.0848	0.949501	0.0225046	80222	TARS2	TARS2	148
INSIG1	-1.0827	0.937914	0.027837	3638	INSIG1	INSIG1	149
B3GALT4	-1.082	0.938882	0.027389	8705	B3GALT4	B3GALT4	150
OR10J1	-1.0817	0.937914	0.027837	26476	OR10J1	OR10J1	151
ADAMDEC1	-1.075	0.915685	0.0382539	27299	ADAMDEC1	ADAMDEC1	152
PLAU	-1.0742	0.937914	0.027837	5328	PLAU	PLAU	153
MGEA5	-1.0739	0.915685	0.0382539	10724	MGEA5	MGEA5	154
PRR5L	-1.0713	0.926481	0.0331635	79899	PRR5L	PRR5L	155
UGP2	-1.0712	0.963548	0.0161266	7360	UGP2	UGP2	156
CLCC1	-1.0693	0.943633	0.0251969	23155	CLCC1	CLCC1	157
FITM1	-1.0659	0.906504	0.0426303	161247	FITM1	FITM1	158
RAD1	-1.065	0.906504	0.0426303	5810	RAD1	RAD1	159
WDR72	-1.065	0.947814	0.0232769	256764	WDR72	WDR72	160
VSTM1	-1.0635	0.955301	0.0198598	284415	VSTM1	VSTM1	161
CHCHD1	-1.0631	0.937914	0.027837	118487	CHCHD1	CHCHD1	162
SCAMP2	-1.0628	0.906504	0.0426303	10066	SCAMP2	SCAMP2	163
CAMTA1	-1.0621	0.956321	0.0193963	23261	CAMTA1	CAMTA1	164
METTL1	-1.06	0.915685	0.0382539	4234	METTL1	METTL1	165
CLDN9	-1.0576	0.937914	0.027837	9080	CLDN9	CLDN9	166
LMF1	-1.0549	0.937624	0.0279713	64788	LMF1	LMF1	167
PTGES3	-1.0537	0.885806	0.0526614	10728	PTGES3	PTGES3	168
TAS2R5	-1.0535	0.943633	0.0251969	54429	TAS2R5	TAS2R5	169
NMNAT1	-1.0517	1	0	64802	NMNAT1	NMNAT1	170
FAM72C	-1.0507	0.937914	0.027837	554282	FAM72C	FAM72C	171
RHO	-1.0466	0.937624	0.0279713	6010	RHO	RHO	172
NEB	-1.0458	0.938882	0.027389	4703	NEB	NEB	173
PTCD1	-1.0458	0.98332	0.00730513	26024	PTCD1	PTCD1	174
LRRC28	-1.0446	0.664398	0.177572	123355	LRRC28	LRRC28	175
C8G	-1.0441	0.965726	0.0151461	733	C8G	C8G	176
JUN	-1.0391	0.956321	0.0193963	3725	JUN	JUN	177
WDR44	-1.0368	0.885806	0.0526614	54521	WDR44	WDR44	178
TDG	-1.0366	0.937914	0.027837	6996	TDG	TDG	179
GPR107	-1.0363	0.937914	0.027837	57720	GPR107	GPR107	180
NDUFS2	-1.0351	0.979436	0.00902394	4720	NDUFS2	NDUFS2	181
NDUFAB1	-1.0326	0.937914	0.027837	4706	NDUFAB1	NDUFAB1	182
ARL4A	-1.0326	0.965726	0.0151461	10124	ARL4A	ARL4A	183
FAM120B	-1.0282	0.937914	0.027837	84498	FAM120B	FAM120B	184
TXNDC8	-1.027	0.906504	0.0426303	255220	TXNDC8	TXNDC8	185
SLC35D3	-1.0269	0.943633	0.0251969	340146	SLC35D3	SLC35D3	186
MRPL32	-1.0253	0.961536	0.0170345	64983	MRPL32	MRPL32	187
ZNF251	-1.0245	0.937624	0.0279713	90987	ZNF251	ZNF251	188
B3GALTL	-1.0238	0.906504	0.0426303	145173	B3GALTL	B3GALTL	189
EHD1	-1.0225	0.885806	0.0526614	10938	EHD1	EHD1	190
DNAJC7	-1.0195	0.943633	0.0251969	7266	DNAJC7	DNAJC7	191
IQCH	-1.0192	0.970817	0.0128626	64799	IQCH	IQCH	192
CEP41	-1.0176	0.956321	0.0193963	95681	CEP41	CEP41	193
PRAMEF9	-1.0157	0.937914	0.027837	343070	PRAMEF9	PRAMEF9	194
IL5	-1.0142	0.906504	0.0426303	3567	IL5	IL5	195
RPS3A	-1.0112	0.956321	0.0193963	6189	RPS3A	RPS3A	196
ANKRD54	-1.0105	0.937914	0.027837	129138	ANKRD54	ANKRD54	197
CHTF18	-1.0101	0.885806	0.0526614	63922	CHTF18	CHTF18	198
GTF2H4	-1.0096	0.956321	0.0193963	2968	GTF2H4	GTF2H4	199
PUS10	-1.0078	0.956321	0.0193963	150962	PUS10	PUS10	200
SLAMF6	-1.0072	0.915685	0.0382539	114836	SLAMF6	SLAMF6	201
OR10AG1	-1.0069	0.956321	0.0193963	282770	OR10AG1	OR10AG1	202
DNAJB2	-1.0046	0.960367	0.0175628	3300	DNAJB2	DNAJB2	203
RFWD3	-1.0033	0.9214	0.0355518	55159	RFWD3	RFWD3	204
SLC22A7	-1.0032	0.943633	0.0251969	10864	SLC22A7	SLC22A7	205
RELA	-1.0028	0.885806	0.0526614	5970	RELA	RELA	206
KAT2A	-1.0028	0.943633	0.0251969	2648	KAT2A	KAT2A	207
EAPP	-1.0023	0.906504	0.0426303	55837	EAPP	EAPP	208
COMMD3-BMI1	-1.0013	0.977872	0.00971799	100532731	COMMD3-BMI1	COMMD3-BMI1	209
KCTD10	-0.9991	0.906504	0.0426303	83892	KCTD10	KCTD10	210
FAM227A	-0.99789	0.949501	0.0225046	646851	FAM227A	FAM227A	211
SDHA	-0.99759	0.943633	0.0251969	6389	SDHA	SDHA	212
FBXL12	-0.99747	0.885806	0.0526614	54850	FBXL12	FBXL12	213
C3orf38	-0.99669	0.981471	0.00812253	285237	C3orf38	C3orf38	214
DNA2	-0.99668	0.98332	0.00730513	1763	DNA2	DNA2	215
PELO	-0.9966	0.943633	0.0251969	53918	PELO	PELO	216
PARG	-0.99243	0.965726	0.0151461	8505	PARG	PARG	217
GRB14	-0.99165	0.943633	0.0251969	2888	GRB14	GRB14	218
TTYH3	-0.99131	0.937914	0.027837	80727	TTYH3	TTYH3	219
RPH3A	-0.98994	0.891056	0.050095	22895	RPH3A	RPH3A	220
MRPS27	-0.98972	0.986555	0.0058787	23107	MRPS27	MRPS27	221
CUL2	-0.98966	0.956321	0.0193963	8453	CUL2	CUL2	222
SP6	-0.98936	0.885806	0.0526614	80320	SP6	SP6	223
IL1F10	-0.9881	0.956321	0.0193963	84639	IL1F10	IL1F10	224
KPNA2	-0.98709	0.937914	0.027837	3838	KPNA2	KPNA2	225
NIPA2	-0.98593	0.909004	0.0414342	81614	NIPA2	NIPA2	226
UGGT1	-0.98488	0.885806	0.0526614	56886	UGGT1	UGGT1	227
KRTAP9-4	-0.98479	0.937914	0.027837	85280	KRTAP9-4	KRTAP9-4	228
MTF1	-0.98394	0.984119	0.00695238	4520	MTF1	MTF1	229
ARF1	-0.98163	0.956321	0.0193963	375	ARF1	ARF1	230
IKBKAP	-0.97778	0.956321	0.0193963	8518	IKBKAP	IKBKAP	231
GPR45	-0.97621	0.885806	0.0526614	11250	GPR45	GPR45	232
KIF1BP	-0.97604	0.915685	0.0382539	26128	KIF1BP	KIF1BP	233
JAKMIP3	-0.97546	0.906504	0.0426303	282973	JAKMIP3	JAKMIP3	234
NFKBID	-0.9753	0.937914	0.027837	84807	NFKBID	NFKBID	235
CTAG1A	-0.97461	0.943633	0.0251969	246100	CTAG1A	CTAG1A	236
C7orf72	-0.97395	0.926481	0.0331635	100130988	C7orf72	C7orf72	237
CHRNB1	-0.97394	0.943633	0.0251969	1140	CHRNB1	CHRNB1	238
LRRC75B	-0.97275	0.960016	0.0177215	388886	LRRC75B	LRRC75B	239
RRAGD	-0.96821	0.885806	0.0526614	58528	RRAGD	RRAGD	240
HAUS2	-0.9666	0.937914	0.027837	55142	HAUS2	HAUS2	241
CHID1	-0.96597	0.937914	0.027837	66005	CHID1	CHID1	242
NUP35	-0.9652	1	0	129401	NUP35	NUP35	243
HMCES	-0.96438	0.885806	0.0526614	56941	HMCES	HMCES	244
ERICH2	-0.96428	0.956321	0.0193963	285141	ERICH2	ERICH2	245
TTN	-0.9637	0.885806	0.0526614	7273	TTN	TTN	246
PLA2G4F	-0.96367	0.915685	0.0382539	255189	PLA2G4F	PLA2G4F	247
C15orf59	-0.96244	0.906504	0.0426303	388135	C15orf59	C15orf59	248
TEN1	-0.96179	0.906504	0.0426303	100134934	TEN1	TEN1	249
OPRM1	-0.95982	0.937914	0.027837	4988	OPRM1	OPRM1	250
STIP1	-0.95964	0.213771	0.670051	10963	STIP1	STIP1	251
ICOS	-0.95938	0.937624	0.0279713	29851	ICOS	ICOS	252
MANSC4	-0.95935	0.937624	0.0279713	100287284	MANSC4	MANSC4	253
NFE2L2	-0.95932	0.956321	0.0193963	4780	NFE2L2	NFE2L2	254
CHKA	-0.95702	0.926481	0.0331635	1119	CHKA	CHKA	255
GLB1	-0.95667	0.937914	0.027837	2720	GLB1	GLB1	256
ZGRF1	-0.95652	0.911969	0.0400199	55345	ZGRF1	ZGRF1	257
C10orf76	-0.95624	0.943633	0.0251969	79591	C10orf76	C10orf76	258
UHRF2	-0.95599	0.943633	0.0251969	115426	UHRF2	UHRF2	259
PPP4R2	-0.95585	0.885806	0.0526614	151987	PPP4R2	PPP4R2	260
C15orf57	-0.95446	0.906504	0.0426303	90416	C15orf57	C15orf57	261
PRKAG1	-0.95306	0.956321	0.0193963	5571	PRKAG1	PRKAG1	262
EMX2	-0.95295	0.909004	0.0414342	2018	EMX2	EMX2	263
C14orf169	-0.95246	0.915685	0.0382539	79697	C14orf169	C14orf169	264
HIGD1A	-0.95082	0.906504	0.0426303	25994	HIGD1A	HIGD1A	265
SPAG16	-0.94833	0.885806	0.0526614	79582	SPAG16	SPAG16	266
BARHL1	-0.94793	0.956321	0.0193963	56751	BARHL1	BARHL1	267
HOXA5	-0.94657	0.965726	0.0151461	3202	HOXA5	HOXA5	268
SUV420H1	-0.94589	0.885806	0.0526614	51111	SUV420H1	SUV420H1	269
SSUH2	-0.94539	0.915685	0.0382539	51066	SSUH2	SSUH2	270
LSS	-0.94486	0.956321	0.0193963	4047	LSS	LSS	271
CARD18	-0.94427	0.943633	0.0251969	59082	CARD18	CARD18	272
STAP1	-0.94181	0.985895	0.00616934	26228	STAP1	STAP1	273
MRPL3	-0.93781	1	0	11222	MRPL3	MRPL3	274
FAT4	-0.93769	0.915685	0.0382539	79633	FAT4	FAT4	275
RICTOR	-0.93673	1	0	253260	RICTOR	RICTOR	276
MLH3	-0.93368	0.911659	0.0401676	27030	MLH3	MLH3	277
MRPL51	-0.93338	0.987669	0.00538858	51258	MRPL51	MRPL51	278
C18orf21	-0.93279	0.965726	0.0151461	83608	C18orf21	C18orf21	279
ABHD5	-0.93272	0.943633	0.0251969	51099	ABHD5	ABHD5	280
GFRA3	-0.93156	0.937914	0.027837	2676	GFRA3	GFRA3	281
USP21	-0.93137	0.664398	0.177572	27005	USP21	USP21	282
KRTAP10-1	-0.92989	0.974534	0.011203	386677	KRTAP10-1	KRTAP10-1	283
BMP1	-0.92931	0.953699	0.0205887	649	BMP1	BMP1	284
ITSN2	-0.92906	0.926481	0.0331635	50618	ITSN2	ITSN2	285
MAU2	-0.92813	0.218964	0.659627	23383	MAU2	MAU2	286
ZNF737	-0.92768	0.956321	0.0193963	100129842	ZNF737	ZNF737	287
HBA2	-0.92719	0.909004	0.0414342	3040	HBA2	HBA2	288
SLC30A6	-0.92672	0.906504	0.0426303	55676	SLC30A6	SLC30A6	289
MAP2K2	-0.92605	0.956321	0.0193963	5605	MAP2K2	MAP2K2	290
SNCG	-0.92503	0.943633	0.0251969	6623	SNCG	SNCG	291
ZNF425	-0.92459	0.915685	0.0382539	155054	ZNF425	ZNF425	292
SPRR2B	-0.92324	0.956321	0.0193963	6701	SPRR2B	SPRR2B	293
FCHSD1	-0.92253	0.956321	0.0193963	89848	FCHSD1	FCHSD1	294
TGFB2	-0.92208	0.951384	0.0216442	7042	TGFB2	TGFB2	295
ZBTB1	-0.92002	0.956321	0.0193963	22890	ZBTB1	ZBTB1	296
C9orf142	-0.91991	0.885806	0.0526614	286257	C9orf142	C9orf142	297
ZNF586	-0.91905	0.906504	0.0426303	54807	ZNF586	ZNF586	298
ZNF611	-0.91902	0.915685	0.0382539	81856	ZNF611	ZNF611	299
SPAG9	-0.91739	0.915685	0.0382539	9043	SPAG9	SPAG9	300
KLRC4	-0.9173	0.937624	0.0279713	8302	KLRC4	KLRC4	301
TMCO1	-0.91714	0.909004	0.0414342	54499	TMCO1	TMCO1	302
CCAR1	-0.9165	0.915685	0.0382539	55749	CCAR1	CCAR1	303
MORN1	-0.91556	0.938882	0.027389	79906	MORN1	MORN1	304
MRPL37	-0.91537	0.937914	0.027837	51253	MRPL37	MRPL37	305
PDE3A	-0.91466	0.937914	0.027837	5139	PDE3A	PDE3A	306
HIGD2A	-0.91421	0.956321	0.0193963	192286	HIGD2A	HIGD2A	307
RSPH10B	-0.91298	0.943633	0.0251969	222967	RSPH10B	RSPH10B	308
PRKRA	-0.912	0.97101	0.0127763	8575	PRKRA	PRKRA	309
ENPP1	-0.91188	0.956321	0.0193963	5167	ENPP1	ENPP1	310
HIST1H2AI	-0.91094	0.992438	0.00329662	8329	HIST1H2AI	HIST1H2AI	311
RNF19A	-0.9109	0.972504	0.0121086	25897	RNF19A	RNF19A	312
PDE6B	-0.91034	0.926481	0.0331635	5158	PDE6B	PDE6B	313
BIRC2	-0.90986	0.918823	0.0367681	329	BIRC2	BIRC2	314
CDC42SE1	-0.90972	0.937914	0.027837	56882	CDC42SE1	CDC42SE1	315
CYP39A1	-0.90946	0.885806	0.0526614	51302	CYP39A1	CYP39A1	316
IL13RA2	-0.90856	0.951785	0.0214611	3598	IL13RA2	IL13RA2	317
MTRF1L	-0.90708	0.985895	0.00616934	54516	MTRF1L	MTRF1L	318
RNF17	-0.90655	0.956321	0.0193963	56163	RNF17	RNF17	319
MNX1	-0.90629	0.926481	0.0331635	3110	MNX1	MNX1	320
RNF10	-0.90616	0.985895	0.00616934	9921	RNF10	RNF10	321
SAA4	-0.90567	0.821611	0.0853338	6291	SAA4	SAA4	322
REV1	-0.90319	0.943633	0.0251969	51455	REV1	REV1	323
EP300	-0.90269	0.885806	0.0526614	2033	EP300	EP300	324
RTN4R	-0.90148	0.943633	0.0251969	65078	RTN4R	RTN4R	325
GPHN	-0.90128	0.906504	0.0426303	10243	GPHN	GPHN	326
DPH7	-0.90081	0.965726	0.0151461	92715	DPH7	DPH7	327
IGDCC4	-0.89989	0.885806	0.0526614	57722	IGDCC4	IGDCC4	328
AKT3	-0.89847	0.937914	0.027837	10000	AKT3	AKT3	329
NUMB	-0.89822	0.926481	0.0331635	8650	NUMB	NUMB	330
LRRC3B	-0.89819	0.885806	0.0526614	116135	LRRC3B	LRRC3B	331
POLE3	-0.89637	0.978726	0.00933887	54107	POLE3	POLE3	332
SP5	-0.89636	0.943633	0.0251969	389058	SP5	SP5	333
ADAM18	-0.89251	0.937914	0.027837	8749	ADAM18	ADAM18	334
ATHL1	-0.89243	0.943633	0.0251969	80162	ATHL1	ATHL1	335
CDK18	-0.8907	0.956321	0.0193963	5129	CDK18	CDK18	336
GRK6	-0.89035	0.885806	0.0526614	2870	GRK6	GRK6	337
KYNU	-0.88961	1	0	8942	KYNU	KYNU	338
NPAS2	-0.88928	0.926481	0.0331635	4862	NPAS2	NPAS2	339
HSF4	-0.88917	0.915685	0.0382539	3299	HSF4	HSF4	340
KIF25	-0.88736	0.937914	0.027837	3834	KIF25	KIF25	341
ADAM2	-0.88616	0.943633	0.0251969	2515	ADAM2	ADAM2	342
METTL10	-0.88609	1	0	399818	METTL10	METTL10	343
EPSTI1	-0.88529	0.986441	0.00592889	94240	EPSTI1	EPSTI1	344
ISCA2	-0.88513	0.965726	0.0151461	122961	ISCA2	ISCA2	345
CAPN1	-0.88357	0.959372	0.018013	823	CAPN1	CAPN1	346
C15orf43	-0.88257	0.915685	0.0382539	145645	C15orf43	C15orf43	347
ZKSCAN8	-0.8822	0.937914	0.027837	7745	ZKSCAN8	ZKSCAN8	348
MCM9	-0.88107	0.937914	0.027837	254394	MCM9	MCM9	349
ACOT7	-0.88084	0.943633	0.0251969	11332	ACOT7	ACOT7	350
USP17L18	-0.88034	0.926481	0.0331635	100287364	USP17L18	USP17L18	351
TMIGD3	-0.87999	0.906504	0.0426303	57413	TMIGD3	TMIGD3	352
UNC80	-0.87947	0.937914	0.027837	285175	UNC80	UNC80	353
IP6K1	-0.87729	0.956321	0.0193963	9807	IP6K1	IP6K1	354
NIPSNAP3B	-0.87727	0.951384	0.0216442	55335	NIPSNAP3B	NIPSNAP3B	355
B4GAT1	-0.87621	0.915685	0.0382539	11041	B4GAT1	B4GAT1	356
E2F7	-0.87341	0.906504	0.0426303	144455	E2F7	E2F7	357
CDH2	-0.87297	0.937624	0.0279713	1000	CDH2	CDH2	358
SYVN1	-0.87292	0.987669	0.00538858	84447	SYVN1	SYVN1	359
SOHLH1	-0.87271	0.937624	0.0279713	402381	SOHLH1	SOHLH1	360
COLCA1	-0.87253	0.906504	0.0426303	399948	COLCA1	COLCA1	361
AIFM1	-0.87213	0.956321	0.0193963	9131	AIFM1	AIFM1	362
NUPR1	-0.87162	0.961536	0.0170345	26471	NUPR1	NUPR1	363
RGPD1	-0.87083	0.943633	0.0251969	400966	RGPD1	RGPD1	364
ASAH2B	-0.87075	0.960016	0.0177215	653308	ASAH2B	ASAH2B	365
PEX7	-0.87072	0.915685	0.0382539	5191	PEX7	PEX7	366
MST1R	-0.86978	0.956321	0.0193963	4486	MST1R	MST1R	367
DYNLL2	-0.86746	0.947333	0.0234973	140735	DYNLL2	DYNLL2	368
ALG3	-0.86713	0.955301	0.0198598	10195	ALG3	ALG3	369
HMX1	-0.86712	0.986555	0.0058787	3166	HMX1	HMX1	370
DAZAP1	-0.86685	0.965726	0.0151461	26528	DAZAP1	DAZAP1	371
WFDC11	-0.86637	0.286068	0.543531	259239	WFDC11	WFDC11	372
XIAP	-0.86596	0.943633	0.0251969	331	XIAP	XIAP	373
ALAD	-0.86569	0.965726	0.0151461	210	ALAD	ALAD	374
TAF9	-0.86416	0.885806	0.0526614	6880	TAF9	TAF9	375
MROH2A	-0.86408	0.885806	0.0526614	339766	MROH2A	MROH2A	376
USP7	-0.86279	0.992894	0.00309711	7874	USP7	USP7	377
DICER1	-0.86207	1	0	23405	DICER1	DICER1	378
ST6GAL2	-0.86182	0.926481	0.0331635	84620	ST6GAL2	ST6GAL2	379
COX16	-0.86117	0.988183	0.00516262	51241	COX16	COX16	380
ZDHHC15	-0.85937	0.885806	0.0526614	158866	ZDHHC15	ZDHHC15	381
MAGEA11	-0.85906	0.885806	0.0526614	4110	MAGEA11	MAGEA11	382
PIFO	-0.85797	0.937914	0.027837	128344	PIFO	PIFO	383
CADPS2	-0.85773	0.906504	0.0426303	93664	CADPS2	CADPS2	384
ESYT1	-0.85553	0.943633	0.0251969	23344	ESYT1	ESYT1	385
TSEN15	-0.85541	0.926481	0.0331635	116461	TSEN15	TSEN15	386
RASSF5	-0.85532	0.885806	0.0526614	83593	RASSF5	RASSF5	387
MRPL48	-0.85422	0.937914	0.027837	51642	MRPL48	MRPL48	388
ARL14EP	-0.85388	0.915685	0.0382539	120534	ARL14EP	ARL14EP	389
ADAMTSL5	-0.85377	0.937914	0.027837	339366	ADAMTSL5	ADAMTSL5	390
CWF19L1	-0.85321	0.915685	0.0382539	55280	CWF19L1	CWF19L1	391
KLHL34	-0.85302	0.943633	0.0251969	257240	KLHL34	KLHL34	392
ELMSAN1	-0.85207	0.943633	0.0251969	91748	ELMSAN1	ELMSAN1	393
VAC14	-0.85112	0.943633	0.0251969	55697	VAC14	VAC14	394
EBAG9	-0.85083	0.937914	0.027837	9166	EBAG9	EBAG9	395
COX5B	-0.85054	0.956321	0.0193963	1329	COX5B	COX5B	396
SMDT1	-0.85021	0.937624	0.0279713	91689	SMDT1	SMDT1	397
AOC3	-0.85013	0.91691	0.0376733	8639	AOC3	AOC3	398
POLR3D	-0.85002	0.987669	0.00538858	661	POLR3D	POLR3D	399
SIK1	-0.84995	0.988566	0.00499433	150094	SIK1	SIK1	400
ZNF736	-0.84958	0.956321	0.0193963	728927	ZNF736	ZNF736	401
QRSL1	-0.84946	1	0	55278	QRSL1	QRSL1	402
CEP290	-0.84933	0.915685	0.0382539	80184	CEP290	CEP290	403
CCDC58	-0.84902	0.926481	0.0331635	131076	CCDC58	CCDC58	404
MAX	-0.84878	0.937914	0.027837	4149	MAX	MAX	405
FEN1	-0.84875	1	0	2237	FEN1	FEN1	406
IFT81	-0.84825	0.943633	0.0251969	28981	IFT81	IFT81	407
ORAOV1	-0.848	1	0	220064	ORAOV1	ORAOV1	408
CFHR2	-0.84794	0.98945	0.00460615	3080	CFHR2	CFHR2	409
ADORA1	-0.84764	0.943633	0.0251969	134	ADORA1	ADORA1	410
FBXO2	-0.8473	0.965726	0.0151461	26232	FBXO2	FBXO2	411
KIAA1644	-0.84704	0.956321	0.0193963	85352	KIAA1644	KIAA1644	412
DERL1	-0.84617	0.926481	0.0331635	79139	DERL1	DERL1	413
HECW2	-0.84502	0.943633	0.0251969	57520	HECW2	HECW2	414
ATP5L	-0.84357	0.918823	0.0367681	10632	ATP5L	ATP5L	415
ERI2	-0.84328	0.956321	0.0193963	112479	ERI2	ERI2	416
TTC26	-0.843	0.943633	0.0251969	79989	TTC26	TTC26	417
TIGD5	-0.84285	0.937914	0.027837	84948	TIGD5	TIGD5	418
ELMOD1	-0.84254	0.926481	0.0331635	55531	ELMOD1	ELMOD1	419
FAM46A	-0.84206	0.926481	0.0331635	55603	FAM46A	FAM46A	420
TNFSF12-TNFSF13	-0.84167	0.986555	0.0058787	407977	TNFSF12-TNFSF13	TNFSF12-TNFSF13	421
CSF1	-0.84078	0.956321	0.0193963	1435	CSF1	CSF1	422
MYL6	-0.84065	0.926481	0.0331635	4637	MYL6	MYL6	423
TNFRSF8	-0.83917	0.915685	0.0382539	943	TNFRSF8	TNFRSF8	424
TMEM178A	-0.83875	0.906504	0.0426303	130733	TMEM178A	TMEM178A	425
RPTOR	-0.83732	0.956321	0.0193963	57521	RPTOR	RPTOR	426
PPA1	-0.83633	0.937624	0.0279713	5464	PPA1	PPA1	427
SLC29A1	-0.83589	0.885806	0.0526614	2030	SLC29A1	SLC29A1	428
DPP8	-0.83578	0.951384	0.0216442	54878	DPP8	DPP8	429
C11orf44	-0.83548	0.909004	0.0414342	283171	C11orf44	C11orf44	430
C16orf58	-0.83334	0.906504	0.0426303	64755	C16orf58	C16orf58	431
AGK	-0.83288	0.956321	0.0193963	55750	AGK	AGK	432
CHD1L	-0.83275	0.915685	0.0382539	9557	CHD1L	CHD1L	433
MRPS31	-0.83249	1	0	10240	MRPS31	MRPS31	434
SNX27	-0.83218	0.937624	0.0279713	81609	SNX27	SNX27	435
FANK1	-0.83112	0.97101	0.0127763	92565	FANK1	FANK1	436
DHX29	-0.83075	0.943633	0.0251969	54505	DHX29	DHX29	437
POMT2	-0.83015	0.937914	0.027837	29954	POMT2	POMT2	438
RFWD2	-0.83007	1	0	64326	RFWD2	RFWD2	439
MALRD1	-0.82978	0.943633	0.0251969	340895	MALRD1	MALRD1	440
HSPG2	-0.82921	1	0	3339	HSPG2	HSPG2	441
ALDH3B1	-0.82856	0.906504	0.0426303	221	ALDH3B1	ALDH3B1	442
TRDMT1	-0.82842	0.937914	0.027837	1787	TRDMT1	TRDMT1	443
SUMO3	-0.82836	0.956321	0.0193963	6612	SUMO3	SUMO3	444
USP17L26	-0.82807	0.97101	0.0127763	728379	USP17L26	USP17L26	445
CCDC88C	-0.82783	0.949501	0.0225046	440193	CCDC88C	CCDC88C	446
ME2	-0.82666	0.97101	0.0127763	4200	ME2	ME2	447
OR52B6	-0.82657	0.915685	0.0382539	340980	OR52B6	OR52B6	448
FAM131C	-0.82608	0.937624	0.0279713	348487	FAM131C	FAM131C	449
FAM206A	-0.82516	0.963548	0.0161266	54942	FAM206A	FAM206A	450
TRIM72	-0.8249	0.937914	0.027837	493829	TRIM72	TRIM72	451
CACNB3	-0.82421	1	0	784	CACNB3	CACNB3	452
USP9X	-0.82415	1	0	8239	USP9X	USP9X	453
RGPD6	-0.82255	0.956321	0.0193963	729540	RGPD6	RGPD6	454
GPR89A	-0.8221	1	0	653519	GPR89A	GPR89A	455
WDR1	-0.82209	0.996215	0.00164692	9948	WDR1	WDR1	456
LCT	-0.82207	0.988183	0.00516262	3938	LCT	LCT	457
ARHGAP11A	-0.82108	0.937914	0.027837	9824	ARHGAP11A	ARHGAP11A	458
SLC10A4	-0.82022	0.906504	0.0426303	201780	SLC10A4	SLC10A4	459
MAPRE1	-0.82014	0.915685	0.0382539	22919	MAPRE1	MAPRE1	460
C5orf28	-0.81865	0.906504	0.0426303	64417	C5orf28	C5orf28	461
CECR1	-0.81863	0.885806	0.0526614	51816	CECR1	CECR1	462
SERTM1	-0.8184	0.937914	0.027837	400120	SERTM1	SERTM1	463
NME5	-0.81829	1	0	8382	NME5	NME5	464
ATP2A3	-0.81754	0.937914	0.027837	489	ATP2A3	ATP2A3	465
VMA21	-0.8174	0.915685	0.0382539	203547	VMA21	VMA21	466
CCDC80	-0.81679	0.956321	0.0193963	151887	CCDC80	CCDC80	467
SLC36A4	-0.81598	0.926481	0.0331635	120103	SLC36A4	SLC36A4	468
KLHDC9	-0.81575	0.937914	0.027837	126823	KLHDC9	KLHDC9	469
WNT3A	-0.81544	0.972439	0.0121376	89780	WNT3A	WNT3A	470
EML3	-0.81519	0.885806	0.0526614	256364	EML3	EML3	471
RMND5A	-0.81446	0.956321	0.0193963	64795	RMND5A	RMND5A	472
TKFC	-0.81389	0.213771	0.670051	26007	TKFC	TKFC	473
CHST15	-0.81371	0.937914	0.027837	51363	CHST15	CHST15	474
MTL5	-0.81343	0.956321	0.0193963	9633	MTL5	MTL5	475
ARHGAP31	-0.81244	0.654173	0.184307	57514	ARHGAP31	ARHGAP31	476
N6AMT2	-0.81234	0.906504	0.0426303	221143	N6AMT2	N6AMT2	477
AKR1C3	-0.81186	0.906504	0.0426303	8644	AKR1C3	AKR1C3	478
FAM192A	-0.81177	0.937914	0.027837	80011	FAM192A	FAM192A	479
USP17L25	-0.81083	0.951384	0.0216442	728373	USP17L25	USP17L25	480
MAPKBP1	-0.81058	0.956321	0.0193963	23005	MAPKBP1	MAPKBP1	481
MAP7D2	-0.81027	0.955301	0.0198598	256714	MAP7D2	MAP7D2	482
PLXNB1	-0.80998	0.965726	0.0151461	5364	PLXNB1	PLXNB1	483
COL9A1	-0.80983	0.97101	0.0127763	1297	COL9A1	COL9A1	484
CYTIP	-0.80799	0.965726	0.0151461	9595	CYTIP	CYTIP	485
ARL8B	-0.80768	0.953699	0.0205887	55207	ARL8B	ARL8B	486
RBMY1F	-0.80756	0.965726	0.0151461	159163	RBMY1F	RBMY1F	487
KLHL17	-0.80696	0.937914	0.027837	339451	KLHL17	KLHL17	488
PCYT1A	-0.80688	1	0	5130	PCYT1A	PCYT1A	489
SLC25A17	-0.80566	0.986555	0.0058787	10478	SLC25A17	SLC25A17	490
GLS2	-0.80557	0.956321	0.0193963	27165	GLS2	GLS2	491
MYOZ3	-0.80529	0.937914	0.027837	91977	MYOZ3	MYOZ3	492
ANLN	-0.80506	0.97101	0.0127763	54443	ANLN	ANLN	493
STAT5B	-0.80414	0.956321	0.0193963	6777	STAT5B	STAT5B	494
DCAF17	-0.80411	0.943633	0.0251969	80067	DCAF17	DCAF17	495
AMOTL1	-0.80402	0.943633	0.0251969	154810	AMOTL1	AMOTL1	496
PPP2R1B	-0.80355	0.926481	0.0331635	5519	PPP2R1B	PPP2R1B	497
CEP126	-0.80316	0.915685	0.0382539	57562	CEP126	CEP126	498
FBXL13	-0.80276	0.956321	0.0193963	222235	FBXL13	FBXL13	499
CCDC6	-0.80273	0.885806	0.0526614	8030	CCDC6	CCDC6	500
TRIM46	-0.80244	0.906504	0.0426303	80128	TRIM46	TRIM46	501
OR1E1	-0.80231	0.926481	0.0331635	8387	OR1E1	OR1E1	502
HNRNPLL	-0.80159	0.906504	0.0426303	92906	HNRNPLL	HNRNPLL	503
GALNT1	-0.8014	0.943633	0.0251969	2589	GALNT1	GALNT1	504
KIF27	-0.80089	0.943633	0.0251969	55582	KIF27	KIF27	505
GRP	-0.79992	0.974445	0.0112427	2922	GRP	GRP	506
DIP2B	-0.79978	0.938882	0.027389	57609	DIP2B	DIP2B	507
TCF20	-0.79963	0.956321	0.0193963	6942	TCF20	TCF20	508
FAM187B	-0.79958	1	0	148109	FAM187B	FAM187B	509
FOS	-0.79922	0.97101	0.0127763	2353	FOS	FOS	510
POM121	-0.7988	0.921366	0.0355678	9883	POM121	POM121	511
C9orf91	-0.79868	0.92713	0.0328594	203197	C9orf91	C9orf91	512
S1PR2	-0.79834	0.885806	0.0526614	9294	S1PR2	S1PR2	513
KIR3DL2	-0.79714	0.956321	0.0193963	3812	KIR3DL2	KIR3DL2	514
FANCA	-0.797	0.885806	0.0526614	2175	FANCA	FANCA	515
SETSIP	-0.7969	0.963249	0.0162614	646817	SETSIP	SETSIP	516
SRRM3	-0.79657	0.943633	0.0251969	222183	SRRM3	SRRM3	517
KLRF2	-0.79632	0.906504	0.0426303	100431172	KLRF2	KLRF2	518
CGA	-0.79594	0.937914	0.027837	1081	CGA	CGA	519
ZNHIT1	-0.79539	0.947909	0.0232334	10467	ZNHIT1	ZNHIT1	520
C10orf88	-0.79458	0.937914	0.027837	80007	C10orf88	C10orf88	521
SH2B1	-0.79407	0.906504	0.0426303	25970	SH2B1	SH2B1	522
ISLR	-0.79363	0.962666	0.0165244	3671	ISLR	ISLR	523
DLD	-0.79353	0.949501	0.0225046	1738	DLD	DLD	524
ABCB9	-0.79286	0.909004	0.0414342	23457	ABCB9	ABCB9	525
GAA	-0.79267	0.97101	0.0127763	2548	GAA	GAA	526
ZC3H18	-0.79003	0.956241	0.0194326	124245	ZC3H18	ZC3H18	527
STRAP	-0.78963	0.926481	0.0331635	11171	STRAP	STRAP	528
C14orf178	-0.78962	0.943633	0.0251969	283579	C14orf178	C14orf178	529
MAP1LC3B2	-0.78945	0.951785	0.0214611	643246	MAP1LC3B2	MAP1LC3B2	530
HIST2H2AC	-0.78738	0.943633	0.0251969	8338	HIST2H2AC	HIST2H2AC	531
KCNN4	-0.78711	0.943633	0.0251969	3783	KCNN4	KCNN4	532
CLRN1	-0.78696	0.956321	0.0193963	7401	CLRN1	CLRN1	533
DSCR4	-0.78656	0.885806	0.0526614	10281	DSCR4	DSCR4	534
BRCA1	-0.78546	0.963548	0.0161266	672	BRCA1	BRCA1	535
CLPB	-0.785	0.943633	0.0251969	81570	CLPB	CLPB	536
RASSF2	-0.7841	0.906504	0.0426303	9770	RASSF2	RASSF2	537
RARB	-0.78376	0.937914	0.027837	5915	RARB	RARB	538
MIPOL1	-0.78324	0.937914	0.027837	145282	MIPOL1	MIPOL1	539
SOX3	-0.78308	0.98332	0.00730513	6658	SOX3	SOX3	540
UBE2N	-0.78308	1	0	7334	UBE2N	UBE2N	541
NPFFR1	-0.78138	0.906504	0.0426303	64106	NPFFR1	NPFFR1	542
KLHDC3	-0.78056	0.915685	0.0382539	116138	KLHDC3	KLHDC3	543
CLDN15	-0.78046	0.965726	0.0151461	24146	CLDN15	CLDN15	544
EBF2	-0.78021	0.937914	0.027837	64641	EBF2	EBF2	545
CNEP1R1	-0.78019	0.956321	0.0193963	255919	CNEP1R1	CNEP1R1	546
C2orf27B	-0.77995	0.924046	0.0343064	408029	C2orf27B	C2orf27B	547
SLC38A8	-0.77942	0.937914	0.027837	146167	SLC38A8	SLC38A8	548
CD3EAP	-0.77923	1	0	10849	CD3EAP	CD3EAP	549
POLR2J2	-0.77913	0.926481	0.0331635	246721	POLR2J2	POLR2J2	550
FANCB	-0.77908	0.885806	0.0526614	2187	FANCB	FANCB	551
YEATS2	-0.77871	0.937914	0.027837	55689	YEATS2	YEATS2	552
HIVEP2	-0.77853	0.943633	0.0251969	3097	HIVEP2	HIVEP2	553
KCNA6	-0.77838	0.937914	0.027837	3742	KCNA6	KCNA6	554
VPS4A	-0.77797	0.965726	0.0151461	27183	VPS4A	VPS4A	555
SLC29A4	-0.77793	0.915685	0.0382539	222962	SLC29A4	SLC29A4	556
FETUB	-0.77779	0.956321	0.0193963	26998	FETUB	FETUB	557
CPLX4	-0.77706	0.955301	0.0198598	339302	CPLX4	CPLX4	558
AP1B1	-0.77635	0.956321	0.0193963	162	AP1B1	AP1B1	559
GATSL3	-0.77632	0.885806	0.0526614	652968	GATSL3	GATSL3	560
TRAK1	-0.77574	0.943633	0.0251969	22906	TRAK1	TRAK1	561
EML5	-0.77536	0.906504	0.0426303	161436	EML5	EML5	562
MADCAM1	-0.77514	0.943633	0.0251969	8174	MADCAM1	MADCAM1	563
C5orf63	-0.77493	0.915685	0.0382539	401207	C5orf63	C5orf63	564
PKD2L2	-0.77441	0.885806	0.0526614	27039	PKD2L2	PKD2L2	565
COG2	-0.77381	0.965726	0.0151461	22796	COG2	COG2	566
SLC19A2	-0.77337	0.89958	0.0459602	10560	SLC19A2	SLC19A2	567
HEXIM1	-0.7732	1	0	10614	HEXIM1	HEXIM1	568
CELA3B	-0.77172	0.906504	0.0426303	23436	CELA3B	CELA3B	569
TMEM87A	-0.77149	0.937914	0.027837	25963	TMEM87A	TMEM87A	570
TMEM5	-0.77111	0.906504	0.0426303	10329	TMEM5	TMEM5	571
MAGEA6	-0.77098	0.977872	0.00971799	4105	MAGEA6	MAGEA6	572
CCL7	-0.77021	0.956321	0.0193963	6354	CCL7	CCL7	573
LGMN	-0.76949	0.965726	0.0151461	5641	LGMN	LGMN	574
ADAMTSL3	-0.7693	0.943633	0.0251969	57188	ADAMTSL3	ADAMTSL3	575
SSBP3	-0.76902	0.943633	0.0251969	23648	SSBP3	SSBP3	576
TSHB	-0.76836	0.956321	0.0193963	7252	TSHB	TSHB	577
CLEC1A	-0.76784	0.953699	0.0205887	51267	CLEC1A	CLEC1A	578
FBP2	-0.76779	0.956321	0.0193963	8789	FBP2	FBP2	579
MECR	-0.76703	0.967493	0.0143522	51102	MECR	MECR	580
FAM160A1	-0.76698	0.943633	0.0251969	729830	FAM160A1	FAM160A1	581
OBFC1	-0.76639	0.926481	0.0331635	79991	OBFC1	OBFC1	582
MED7	-0.76634	1	0	9443	MED7	MED7	583
RBM5	-0.76471	0.937914	0.027837	10181	RBM5	RBM5	584
TDP1	-0.76463	0.965726	0.0151461	55775	TDP1	TDP1	585
C5orf30	-0.7646	0.885806	0.0526614	90355	C5orf30	C5orf30	586
RNF13	-0.76433	0.97101	0.0127763	11342	RNF13	RNF13	587
KIF22	-0.76419	0.98332	0.00730513	3835	KIF22	KIF22	588
ZNF704	-0.76311	0.951785	0.0214611	619279	ZNF704	ZNF704	589
GKN2	-0.76274	0.915685	0.0382539	200504	GKN2	GKN2	590
FAM25C	-0.76236	0.956321	0.0193963	644054	FAM25C	FAM25C	591
CCT8L2	-0.7614	0.956321	0.0193963	150160	CCT8L2	CCT8L2	592
GNPDA1	-0.76088	0.965726	0.0151461	10007	GNPDA1	GNPDA1	593
LDLRAD3	-0.76048	0.937914	0.027837	143458	LDLRAD3	LDLRAD3	594
CUTC	-0.75997	0.943633	0.0251969	51076	CUTC	CUTC	595
CPNE2	-0.75982	0.956321	0.0193963	221184	CPNE2	CPNE2	596
PBOV1	-0.75879	0.990951	0.00394782	59351	PBOV1	PBOV1	597
TSGA10	-0.75869	0.943633	0.0251969	80705	TSGA10	TSGA10	598
PRPSAP2	-0.75824	0.915685	0.0382539	5636	PRPSAP2	PRPSAP2	599
GRB2	-0.75794	1	0	2885	GRB2	GRB2	600
CMA1	-0.75793	0.965726	0.0151461	1215	CMA1	CMA1	601
CEP44	-0.75765	0.948636	0.0229004	80817	CEP44	CEP44	602
PLS3	-0.75698	0.937914	0.027837	5358	PLS3	PLS3	603
SPRR1B	-0.75694	0.956321	0.0193963	6699	SPRR1B	SPRR1B	604
CDK5R1	-0.75677	0.906504	0.0426303	8851	CDK5R1	CDK5R1	605
SUGT1	-0.75652	0.943633	0.0251969	10910	SUGT1	SUGT1	606
COX8A	-0.75645	0.915685	0.0382539	1351	COX8A	COX8A	607
CD44	-0.75589	0.97101	0.0127763	960	CD44	CD44	608
SLTM	-0.75543	0.956321	0.0193963	79811	SLTM	SLTM	609
POTEG	-0.75385	0.937914	0.027837	404785	POTEG	POTEG	610
ATP5O	-0.75371	0.98332	0.00730513	539	ATP5O	ATP5O	611
PABPC1L	-0.75364	0.97101	0.0127763	80336	PABPC1L	PABPC1L	612
NCR3LG1	-0.75344	0.964207	0.0158297	374383	NCR3LG1	NCR3LG1	613
ELOVL5	-0.75317	0.97438	0.0112716	60481	ELOVL5	ELOVL5	614
TAL2	-0.75308	0.943633	0.0251969	6887	TAL2	TAL2	615
CRB2	-0.753	0.915685	0.0382539	286204	CRB2	CRB2	616
PDE6A	-0.75262	0.943633	0.0251969	5145	PDE6A	PDE6A	617
MRPL22	-0.75219	0.956321	0.0193963	29093	MRPL22	MRPL22	618
GRIA3	-0.75191	0.937914	0.027837	2892	GRIA3	GRIA3	619
MYO3A	-0.75113	0.885806	0.0526614	53904	MYO3A	MYO3A	620
OR8B8	-0.751	0.956321	0.0193963	26493	OR8B8	OR8B8	621
METTL12	-0.75083	0.937914	0.027837	751071	METTL12	METTL12	622
TUBA1C	-0.75051	0.964324	0.015777	84790	TUBA1C	TUBA1C	623
SAXO2	-0.7494	0.956321	0.0193963	283726	SAXO2	SAXO2	624
KHK	-0.74853	0.965726	0.0151461	3795	KHK	KHK	625
PAX6	-0.74848	0.983855	0.0070689	5080	PAX6	PAX6	626
KBTBD11	-0.74845	0.911659	0.0401676	9920	KBTBD11	KBTBD11	627
FAM35A	-0.74843	0.996577	0.00148914	54537	FAM35A	FAM35A	628
SERPINB1	-0.7481	0.966178	0.0149429	1992	SERPINB1	SERPINB1	629
HHLA2	-0.74797	0.943633	0.0251969	11148	HHLA2	HHLA2	630
RAB21	-0.7471	0.956321	0.0193963	23011	RAB21	RAB21	631
SLC35F4	-0.74685	0.965726	0.0151461	341880	SLC35F4	SLC35F4	632
FANCF	-0.74627	0.956321	0.0193963	2188	FANCF	FANCF	633
MYL10	-0.74582	0.943633	0.0251969	93408	MYL10	MYL10	634
SPAG1	-0.74577	1	0	6674	SPAG1	SPAG1	635
RIF1	-0.74523	0.956321	0.0193963	55183	RIF1	RIF1	636
SPI1	-0.7448	0.926481	0.0331635	6688	SPI1	SPI1	637
ZFP2	-0.74431	0.926481	0.0331635	80108	ZFP2	ZFP2	638
QTRTD1	-0.74425	0.956321	0.0193963	79691	QTRTD1	QTRTD1	639
NDNF	-0.74308	0.915685	0.0382539	79625	NDNF	NDNF	640
TICAM2	-0.7427	0.937624	0.0279713	353376	TICAM2	TICAM2	641
TMEM201	-0.74091	0.965726	0.0151461	199953	TMEM201	TMEM201	642
LIPH	-0.74083	0.906504	0.0426303	200879	LIPH	LIPH	643
CYSLTR2	-0.74009	0.885806	0.0526614	57105	CYSLTR2	CYSLTR2	644
CARF	-0.73981	0.926481	0.0331635	79800	CARF	CARF	645
WDTC1	-0.7389	1	0	23038	WDTC1	WDTC1	646
FAM83H	-0.73836	0.943633	0.0251969	286077	FAM83H	FAM83H	647
ARID4B	-0.73833	0.963548	0.0161266	51742	ARID4B	ARID4B	648
PPOX	-0.73831	0.915685	0.0382539	5498	PPOX	PPOX	649
KY	-0.73818	1	0	339855	KY	KY	650
PHF21A	-0.73808	0.906504	0.0426303	51317	PHF21A	PHF21A	651
TTC37	-0.73788	0.956321	0.0193963	9652	TTC37	TTC37	652
CDCP2	-0.73771	0.937914	0.027837	200008	CDCP2	CDCP2	653
IDE	-0.73722	0.926481	0.0331635	3416	IDE	IDE	654
WFDC6	-0.73722	0.956321	0.0193963	140870	WFDC6	WFDC6	655
TTLL5	-0.73707	0.915685	0.0382539	23093	TTLL5	TTLL5	656
MEI1	-0.73705	0.926481	0.0331635	150365	MEI1	MEI1	657
E2F3	-0.7366	1	0	1871	E2F3	E2F3	658
KRTAP5-3	-0.73641	0.943633	0.0251969	387266	KRTAP5-3	KRTAP5-3	659
GNPDA2	-0.73577	0.937914	0.027837	132789	GNPDA2	GNPDA2	660
CNOT11	-0.73572	0.956321	0.0193963	55571	CNOT11	CNOT11	661
EI24	-0.73566	0.980835	0.00840405	9538	EI24	EI24	662
CBX3	-0.73561	0.995199	0.00209007	11335	CBX3	CBX3	663
USP4	-0.73497	0.965726	0.0151461	7375	USP4	USP4	664
IST1	-0.73471	0.926481	0.0331635	9798	IST1	IST1	665
C2orf57	-0.73443	0.926481	0.0331635	165100	C2orf57	C2orf57	666
CT47A3	-0.73399	0.956321	0.0193963	728082	CT47A3	CT47A3	667
STAG3	-0.73379	0.956321	0.0193963	10734	STAG3	STAG3	668
CMPK2	-0.73333	0.982048	0.00786728	129607	CMPK2	CMPK2	669
ISCA1	-0.73254	1	0	81689	ISCA1	ISCA1	670
SPECC1L	-0.73248	0.943633	0.0251969	23384	SPECC1L	SPECC1L	671
SETDB1	-0.7322	0.943633	0.0251969	9869	SETDB1	SETDB1	672
PPM1K	-0.73176	0.586503	0.23173	152926	PPM1K	PPM1K	673
ZNF334	-0.73066	0.965726	0.0151461	55713	ZNF334	ZNF334	674
LHFPL3	-0.73047	0.937914	0.027837	375612	LHFPL3	LHFPL3	675
DRAXIN	-0.73021	0.964324	0.015777	374946	DRAXIN	DRAXIN	676
COL3A1	-0.72955	0.926481	0.0331635	1281	COL3A1	COL3A1	677
SMKR1	-0.72913	0.926481	0.0331635	100287482	SMKR1	SMKR1	678
CTNS	-0.72901	0.918823	0.0367681	1497	CTNS	CTNS	679
CCER1	-0.72842	0.986555	0.0058787	196477	CCER1	CCER1	680
TMEM63A	-0.72815	0.942229	0.0258435	9725	TMEM63A	TMEM63A	681
ZNF711	-0.72776	0.943633	0.0251969	7552	ZNF711	ZNF711	682
STUB1	-0.7276	0.965726	0.0151461	10273	STUB1	STUB1	683
CFAP20	-0.72717	1	0	29105	CFAP20	CFAP20	684
TBC1D2B	-0.7268	0.943633	0.0251969	23102	TBC1D2B	TBC1D2B	685
TMA7	-0.72664	1	0	51372	TMA7	TMA7	686
PCK2	-0.72585	0.943633	0.0251969	5106	PCK2	PCK2	687
NOX1	-0.72523	0.965726	0.0151461	27035	NOX1	NOX1	688
PLA2G3	-0.72519	0.956321	0.0193963	50487	PLA2G3	PLA2G3	689
APOA1BP	-0.72195	0.926481	0.0331635	128240	APOA1BP	APOA1BP	690
DEFB136	-0.7209	0.950228	0.0221722	613210	DEFB136	DEFB136	691
TSPAN33	-0.72008	0.956321	0.0193963	340348	TSPAN33	TSPAN33	692
RBM15	-0.71979	1	0	64783	RBM15	RBM15	693
TMEM260	-0.71941	0.926481	0.0331635	54916	TMEM260	TMEM260	694
CBLL1	-0.71938	0.937914	0.027837	79872	CBLL1	CBLL1	695
ZNF99	-0.71912	0.947814	0.0232769	7652	ZNF99	ZNF99	696
C2CD4B	-0.71905	0.937914	0.027837	388125	C2CD4B	C2CD4B	697
TSPY8	-0.71879	0.909104	0.0413864	728403	TSPY8	TSPY8	698
GNB1	-0.71858	0.959081	0.0181447	2782	GNB1	GNB1	699
KIAA2026	-0.7178	1	0	158358	KIAA2026	KIAA2026	700
TNFRSF12A	-0.71766	0.943633	0.0251969	51330	TNFRSF12A	TNFRSF12A	701
GUSB	-0.71764	0.937624	0.0279713	2990	GUSB	GUSB	702
DBP	-0.71757	0.97101	0.0127763	1628	DBP	DBP	703
DAPK2	-0.71729	0.956321	0.0193963	23604	DAPK2	DAPK2	704
RGPD8	-0.71707	0.951785	0.0214611	727851	RGPD8	RGPD8	705
GPER1	-0.71606	0.979436	0.00902394	2852	GPER1	GPER1	706
CGB2	-0.71569	0.965726	0.0151461	114336	CGB2	CGB2	707
FGF10	-0.7154	0.943633	0.0251969	2255	FGF10	FGF10	708
MAEA	-0.71474	0.956321	0.0193963	10296	MAEA	MAEA	709
NLRP11	-0.71465	0.98945	0.00460615	204801	NLRP11	NLRP11	710
TAT	-0.71396	0.885806	0.0526614	6898	TAT	TAT	711
ARNT	-0.71337	0.926481	0.0331635	405	ARNT	ARNT	712
PPP1R42	-0.7129	0.947814	0.0232769	286187	PPP1R42	PPP1R42	713
SIX5	-0.71265	0.956321	0.0193963	147912	SIX5	SIX5	714
C9orf129	-0.7117	0.965726	0.0151461	445577	C9orf129	C9orf129	715
PAN2	-0.71137	0.977331	0.00995833	9924	PAN2	PAN2	716
CACNA2D2	-0.71097	0.986555	0.0058787	9254	CACNA2D2	CACNA2D2	717
FAM8A1	-0.7107	0.963548	0.0161266	51439	FAM8A1	FAM8A1	718
LAMTOR5	-0.70955	0.956321	0.0193963	10542	LAMTOR5	LAMTOR5	719
VSNL1	-0.70905	0.938882	0.027389	7447	VSNL1	VSNL1	720
C10orf67	-0.70888	0.942229	0.0258435	256815	C10orf67	C10orf67	721
TAS2R13	-0.70833	0.965726	0.0151461	50838	TAS2R13	TAS2R13	722
ZNF212	-0.70825	1	0	7988	ZNF212	ZNF212	723
EML2	-0.70752	0.926481	0.0331635	24139	EML2	EML2	724
PDGFD	-0.70729	0.885806	0.0526614	80310	PDGFD	PDGFD	725
LTB	-0.70727	0.965726	0.0151461	4050	LTB	LTB	726
ZMYM2	-0.7068	0.937914	0.027837	7750	ZMYM2	ZMYM2	727
ZNF708	-0.70636	0.937914	0.027837	7562	ZNF708	ZNF708	728
KRCC1	-0.70582	0.956321	0.0193963	51315	KRCC1	KRCC1	729
PRKCSH	-0.70573	1	0	5589	PRKCSH	PRKCSH	730
TTC39B	-0.70469	0.885806	0.0526614	158219	TTC39B	TTC39B	731
OR5K3	-0.70405	0.943633	0.0251969	403277	OR5K3	OR5K3	732
TUBB8	-0.70394	0.988288	0.00511648	347688	TUBB8	TUBB8	733
DNAJC25	-0.70388	0.956321	0.0193963	548645	DNAJC25	DNAJC25	734
WDR89	-0.70359	0.967749	0.0142373	112840	WDR89	WDR89	735
IRF6	-0.70332	0.965726	0.0151461	3664	IRF6	IRF6	736
ADAMTS10	-0.70328	0.956321	0.0193963	81794	ADAMTS10	ADAMTS10	737
HIST1H2BL	-0.70281	1	0	8340	HIST1H2BL	HIST1H2BL	738
FABP9	-0.7023	0.956321	0.0193963	646480	FABP9	FABP9	739
BCS1L	-0.70219	0.99648	0.00153141	617	BCS1L	BCS1L	740
CRYBA2	-0.70208	0.943633	0.0251969	1412	CRYBA2	CRYBA2	741
LDLRAD2	-0.70173	0.956321	0.0193963	401944	LDLRAD2	LDLRAD2	742
CT47A2	-0.70154	0.954471	0.0202373	728090	CT47A2	CT47A2	743
KPNA4	-0.70094	0.915685	0.0382539	3840	KPNA4	KPNA4	744
USP25	-0.70063	0.943633	0.0251969	29761	USP25	USP25	745
RGS9BP	-0.70031	0.937914	0.027837	388531	RGS9BP	RGS9BP	746
ADH1A	-0.69979	0.956321	0.0193963	124	ADH1A	ADH1A	747
2024-09-05	-0.69915	0.949501	0.0225046	5413	2024-09-05	2024-09-05	748
E2F5	-0.69891	0.956241	0.0194326	1875	E2F5	E2F5	749
BAZ1B	-0.69867	0.947814	0.0232769	9031	BAZ1B	BAZ1B	750
MBOAT4	-0.69827	0.937624	0.0279713	619373	MBOAT4	MBOAT4	751
SEMA3C	-0.69759	0.956321	0.0193963	10512	SEMA3C	SEMA3C	752
GLDN	-0.6973	0.98945	0.00460615	342035	GLDN	GLDN	753
RPRD1A	-0.69702	0.885806	0.0526614	55197	RPRD1A	RPRD1A	754
FBN1	-0.69615	0.915685	0.0382539	2200	FBN1	FBN1	755
HDAC7	-0.69564	0.885806	0.0526614	51564	HDAC7	HDAC7	756
LGI2	-0.69561	0.926481	0.0331635	55203	LGI2	LGI2	757
ZCCHC17	-0.69534	0.956321	0.0193963	51538	ZCCHC17	ZCCHC17	758
RAD54L2	-0.69515	0.943633	0.0251969	23132	RAD54L2	RAD54L2	759
ADAM10	-0.69495	1	0	102	ADAM10	ADAM10	760
MCL1	-0.69474	0.956321	0.0193963	4170	MCL1	MCL1	761
TRIM27	-0.69467	0.943243	0.0253764	5987	TRIM27	TRIM27	762
DNAH11	-0.69386	0.963548	0.0161266	8701	DNAH11	DNAH11	763
HSPA4L	-0.69382	0.988183	0.00516262	22824	HSPA4L	HSPA4L	764
DYNLL1	-0.69327	0.961673	0.0169726	8655	DYNLL1	DYNLL1	765
ARMCX4	-0.69299	0.956321	0.0193963	100131755	ARMCX4	ARMCX4	766
GTF3C4	-0.69261	0.974534	0.011203	9329	GTF3C4	GTF3C4	767
ZNF589	-0.69257	0.943633	0.0251969	51385	ZNF589	ZNF589	768
FAM129B	-0.6925	0.9214	0.0355518	64855	FAM129B	FAM129B	769
FGF7	-0.69219	0.821611	0.0853338	2252	FGF7	FGF7	770
GSK3B	-0.69197	0.917488	0.0373996	2932	GSK3B	GSK3B	771
FAHD2A	-0.69187	0.937914	0.027837	51011	FAHD2A	FAHD2A	772
DEGS2	-0.6917	0.974534	0.011203	123099	DEGS2	DEGS2	773
PEBP1	-0.69165	0.953699	0.0205887	5037	PEBP1	PEBP1	774
RALYL	-0.69145	0.937914	0.027837	138046	RALYL	RALYL	775
KIF26A	-0.69086	0.906504	0.0426303	26153	KIF26A	KIF26A	776
NRP2	-0.69074	0.956321	0.0193963	8828	NRP2	NRP2	777
SEMA4A	-0.69023	0.926481	0.0331635	64218	SEMA4A	SEMA4A	778
NUP50	-0.68977	0.926481	0.0331635	10762	NUP50	NUP50	779
RNF151	-0.68948	0.97101	0.0127763	146310	RNF151	RNF151	780
F8A3	-0.68933	0.906504	0.0426303	474384	F8A3	F8A3	781
CYCS	-0.68908	1	0	54205	CYCS	CYCS	782
SNRPB2	-0.68895	1	0	6629	SNRPB2	SNRPB2	783
CST1	-0.68894	0.885806	0.0526614	1469	CST1	CST1	784
TEDDM1	-0.68873	0.953699	0.0205887	127670	TEDDM1	TEDDM1	785
GADD45G	-0.68864	0.937914	0.027837	10912	GADD45G	GADD45G	786
COQ2	-0.68821	0.956321	0.0193963	27235	COQ2	COQ2	787
POLR2M	-0.68665	0.943633	0.0251969	81488	POLR2M	POLR2M	788
TMEM151A	-0.68655	0.926481	0.0331635	256472	TMEM151A	TMEM151A	789
CLK2	-0.68603	0.918823	0.0367681	1196	CLK2	CLK2	790
NRAP	-0.68419	0.937914	0.027837	4892	NRAP	NRAP	791
RDH12	-0.68408	0.956321	0.0193963	145226	RDH12	RDH12	792
FBXW11	-0.68404	0.978726	0.00933887	23291	FBXW11	FBXW11	793
S100A5	-0.68394	0.956321	0.0193963	6276	S100A5	S100A5	794
OR2W3	-0.68351	0.937914	0.027837	343171	OR2W3	OR2W3	795
NBPF15	-0.68296	0.98945	0.00460615	284565	NBPF15	NBPF15	796
RANBP1	-0.68239	0.961536	0.0170345	5902	RANBP1	RANBP1	797
PRKX	-0.682	0.956321	0.0193963	5613	PRKX	PRKX	798
ASCL3	-0.68186	0.956321	0.0193963	56676	ASCL3	ASCL3	799
CCL24	-0.6818	0.943633	0.0251969	6369	CCL24	CCL24	800
EEPD1	-0.68113	0.965726	0.0151461	80820	EEPD1	EEPD1	801
B3GAT3	-0.68068	0.965726	0.0151461	26229	B3GAT3	B3GAT3	802
TAF1	-0.68034	1	0	6872	TAF1	TAF1	803
CAPZA3	-0.68033	0.9214	0.0355518	93661	CAPZA3	CAPZA3	804
PPHLN1	-0.68002	0.915685	0.0382539	51535	PPHLN1	PPHLN1	805
SIGLEC5	-0.67991	0.956321	0.0193963	8778	SIGLEC5	SIGLEC5	806
DGAT2	-0.67989	0.937914	0.027837	84649	DGAT2	DGAT2	807
PSME1	-0.67986	0.885806	0.0526614	5720	PSME1	PSME1	808
BIRC3	-0.67983	0.937914	0.027837	330	BIRC3	BIRC3	809
ZNF697	-0.6791	0.915685	0.0382539	90874	ZNF697	ZNF697	810
SKA3	-0.67873	0.97101	0.0127763	221150	SKA3	SKA3	811
HOXA10	-0.67853	0.958958	0.0182004	3206	HOXA10	HOXA10	812
LRG1	-0.67836	0.915685	0.0382539	116844	LRG1	LRG1	813
SLC25A36	-0.67835	0.937914	0.027837	55186	SLC25A36	SLC25A36	814
LHFPL4	-0.67755	0.943633	0.0251969	375323	LHFPL4	LHFPL4	815
GRAP2	-0.67736	0.963548	0.0161266	9402	GRAP2	GRAP2	816
OR10C1	-0.67728	0.937914	0.027837	442194	OR10C1	OR10C1	817
CCDC155	-0.67708	0.937914	0.027837	147872	CCDC155	CCDC155	818
EXOC6B	-0.67545	0.965726	0.0151461	23233	EXOC6B	EXOC6B	819
PAQR5	-0.67512	0.956321	0.0193963	54852	PAQR5	PAQR5	820
OR10G7	-0.67495	0.947814	0.0232769	390265	OR10G7	OR10G7	821
KRT75	-0.67429	0.965726	0.0151461	9119	KRT75	KRT75	822
VSIG4	-0.67414	0.956321	0.0193963	11326	VSIG4	VSIG4	823
NUDT16L1	-0.67387	0.937914	0.027837	84309	NUDT16L1	NUDT16L1	824
TRPV3	-0.67321	0.965381	0.0153013	162514	TRPV3	TRPV3	825
MAPK7	-0.67316	1	0	5598	MAPK7	MAPK7	826
SIX3	-0.67306	0.956321	0.0193963	6496	SIX3	SIX3	827
PGLS	-0.67251	0.974534	0.011203	25796	PGLS	PGLS	828
PARP11	-0.67232	0.947333	0.0234973	57097	PARP11	PARP11	829
CCDC83	-0.67223	0.340656	0.467684	220047	CCDC83	CCDC83	830
C5orf49	-0.67198	0.965726	0.0151461	134121	C5orf49	C5orf49	831
FBXO47	-0.67162	0.965726	0.0151461	494188	FBXO47	FBXO47	832
SEC11C	-0.67082	0.943633	0.0251969	90701	SEC11C	SEC11C	833
WDR90	-0.67054	0.906504	0.0426303	197335	WDR90	WDR90	834
EFCAB13	-0.67049	1	0	124989	EFCAB13	EFCAB13	835
LY9	-0.66947	0.963548	0.0161266	4063	LY9	LY9	836
TRMT10A	-0.66912	0.996577	0.00148914	93587	TRMT10A	TRMT10A	837
C7	-0.66835	0.974445	0.0112427	730	C7	C7	838
TG	-0.6682	0.965726	0.0151461	7038	TG	TG	839
TYW1B	-0.66749	0.956321	0.0193963	441250	TYW1B	TYW1B	840
CASP5	-0.66721	0.943633	0.0251969	838	CASP5	CASP5	841
FAM65A	-0.66632	0.937914	0.027837	79567	FAM65A	FAM65A	842
COX4I1	-0.66626	1	0	1327	COX4I1	COX4I1	843
HPX	-0.66616	0.896658	0.0473732	3263	HPX	HPX	844
EED	-0.66599	0.993963	0.00262978	8726	EED	EED	845
OR2M2	-0.66515	0.965548	0.0152261	391194	OR2M2	OR2M2	846
SEMA6D	-0.66467	0.965726	0.0151461	80031	SEMA6D	SEMA6D	847
ZNF800	-0.66359	0.926481	0.0331635	168850	ZNF800	ZNF800	848
A1CF	-0.66355	0.937914	0.027837	29974	A1CF	A1CF	849
PTGS1	-0.6634	0.953699	0.0205887	5742	PTGS1	PTGS1	850
TRIM6	-0.66295	0.943633	0.0251969	117854	TRIM6	TRIM6	851
IL17RE	-0.66177	0.937624	0.0279713	132014	IL17RE	IL17RE	852
SSBP1	-0.6617	0.981471	0.00812253	6742	SSBP1	SSBP1	853
NDE1	-0.66169	0.965726	0.0151461	54820	NDE1	NDE1	854
CTSV	-0.66144	0.906504	0.0426303	1515	CTSV	CTSV	855
KIF20B	-0.6611	0.937914	0.027837	9585	KIF20B	KIF20B	856
CCBL2	-0.66078	0.956321	0.0193963	56267	CCBL2	CCBL2	857
SELK	-0.66015	0.965726	0.0151461	58515	SELK	SELK	858
DAB1	-0.65964	0.906504	0.0426303	1600	DAB1	DAB1	859
MZF1	-0.65947	0.906504	0.0426303	7593	MZF1	MZF1	860
SLC22A5	-0.65944	0.943633	0.0251969	6584	SLC22A5	SLC22A5	861
CXorf66	-0.65937	0.989817	0.00444509	347487	CXorf66	CXorf66	862
UCN2	-0.65932	0.948301	0.0230538	90226	UCN2	UCN2	863
XRCC1	-0.65916	0.915685	0.0382539	7515	XRCC1	XRCC1	864
CCL27	-0.65874	0.943633	0.0251969	10850	CCL27	CCL27	865
POLH	-0.65851	0.943633	0.0251969	5429	POLH	POLH	866
TBX5	-0.6585	0.988183	0.00516262	6910	TBX5	TBX5	867
DOT1L	-0.65757	0.956321	0.0193963	84444	DOT1L	DOT1L	868
YWHAQ	-0.65707	0.956321	0.0193963	10971	YWHAQ	YWHAQ	869
MAP2K1	-0.65674	0.943633	0.0251969	5604	MAP2K1	MAP2K1	870
IFNA1	-0.65672	0.943633	0.0251969	3439	IFNA1	IFNA1	871
DNAJC3	-0.65667	0.943633	0.0251969	5611	DNAJC3	DNAJC3	872
FCRL6	-0.65659	0.965726	0.0151461	343413	FCRL6	FCRL6	873
OVCA2	-0.65598	0.943633	0.0251969	124641	OVCA2	OVCA2	874
HIST1H4C	-0.6559	0.97101	0.0127763	8364	HIST1H4C	HIST1H4C	875
CCDC88B	-0.65586	0.943633	0.0251969	283234	CCDC88B	CCDC88B	876
LBP	-0.6557	0.937914	0.027837	3929	LBP	LBP	877
PAQR3	-0.65566	0.9214	0.0355518	152559	PAQR3	PAQR3	878
ZNF496	-0.65547	0.943633	0.0251969	84838	ZNF496	ZNF496	879
CCDC89	-0.65504	0.943633	0.0251969	220388	CCDC89	CCDC89	880
ATAD3B	-0.655	1	0	83858	ATAD3B	ATAD3B	881
GALNS	-0.65444	0.956321	0.0193963	2588	GALNS	GALNS	882
HLA-DOA	-0.65368	0.956321	0.0193963	3111	HLA-DOA	HLA-DOA	883
EBLN1	-0.65332	0.956321	0.0193963	340900	EBLN1	EBLN1	884
TSHZ1	-0.65326	0.937914	0.027837	10194	TSHZ1	TSHZ1	885
SDS	-0.65273	0.963548	0.0161266	10993	SDS	SDS	886
TMEM202	-0.65254	0.926481	0.0331635	338949	TMEM202	TMEM202	887
TINAGL1	-0.652	0.915685	0.0382539	64129	TINAGL1	TINAGL1	888
SOCS4	-0.652	0.943633	0.0251969	122809	SOCS4	SOCS4	889
LYRM7	-0.65128	0.956321	0.0193963	90624	LYRM7	LYRM7	890
IGSF9B	-0.65125	0.926481	0.0331635	22997	IGSF9B	IGSF9B	891
NMU	-0.65072	0.956321	0.0193963	10874	NMU	NMU	892
NIPBL	-0.65015	0.976287	0.0104225	25836	NIPBL	NIPBL	893
FBXL8	-0.64992	0.937914	0.027837	55336	FBXL8	FBXL8	894
COL11A2	-0.64903	0.956321	0.0193963	1302	COL11A2	COL11A2	895
ROPN1L	-0.64894	0.937914	0.027837	83853	ROPN1L	ROPN1L	896
PAPSS1	-0.64863	0.963249	0.0162614	9061	PAPSS1	PAPSS1	897
LGALS3BP	-0.64846	0.937914	0.027837	3959	LGALS3BP	LGALS3BP	898
VPS4B	-0.64792	0.943633	0.0251969	9525	VPS4B	VPS4B	899
ACSS1	-0.64744	0.943633	0.0251969	84532	ACSS1	ACSS1	900
ZKSCAN4	-0.64734	0.943633	0.0251969	387032	ZKSCAN4	ZKSCAN4	901
ATP11A	-0.64733	0.965726	0.0151461	23250	ATP11A	ATP11A	902
GID8	-0.64713	0.963548	0.0161266	54994	GID8	GID8	903
DUX4	-0.64703	1	0	100288687	DUX4	DUX4	904
SH2D1B	-0.64693	0.926481	0.0331635	117157	SH2D1B	SH2D1B	905
SPERT	-0.64625	0.943633	0.0251969	220082	SPERT	SPERT	906
PPIB	-0.64618	0.915685	0.0382539	5479	PPIB	PPIB	907
ASAP3	-0.64611	0.956321	0.0193963	55616	ASAP3	ASAP3	908
WRN	-0.64606	0.943633	0.0251969	7486	WRN	WRN	909
BEX1	-0.64583	0.963548	0.0161266	55859	BEX1	BEX1	910
ANP32D	-0.64556	0.965726	0.0151461	23519	ANP32D	ANP32D	911
MIEF1	-0.64513	0.965726	0.0151461	54471	MIEF1	MIEF1	912
TCF21	-0.64501	0.943633	0.0251969	6943	TCF21	TCF21	913
ARHGEF37	-0.64494	0.961673	0.0169726	389337	ARHGEF37	ARHGEF37	914
MBD3L4	-0.64452	0.985895	0.00616934	653656	MBD3L4	MBD3L4	915
DBNL	-0.64439	0.965726	0.0151461	28988	DBNL	DBNL	916
COL4A4	-0.64399	0.965726	0.0151461	1286	COL4A4	COL4A4	917
ITGA6	-0.64367	0.965726	0.0151461	3655	ITGA6	ITGA6	918
CT83	-0.64344	1	0	203413	CT83	CT83	919
SEC14L3	-0.64315	0.943633	0.0251969	266629	SEC14L3	SEC14L3	920
C17orf70	-0.64308	0.943633	0.0251969	80233	C17orf70	C17orf70	921
ARHGAP15	-0.64249	0.965726	0.0151461	55843	ARHGAP15	ARHGAP15	922
TRNAU1AP	-0.64239	0.977331	0.00995833	54952	TRNAU1AP	TRNAU1AP	923
BRS3	-0.64229	0.943633	0.0251969	680	BRS3	BRS3	924
CRAT	-0.64183	0.965726	0.0151461	1384	CRAT	CRAT	925
ARL17A	-0.64153	0.937914	0.027837	51326	ARL17A	ARL17A	926
PGM2	-0.64094	0.943633	0.0251969	55276	PGM2	PGM2	927
POU6F2	-0.64076	0.943633	0.0251969	11281	POU6F2	POU6F2	928
HLF	-0.64067	0.943633	0.0251969	3131	HLF	HLF	929
POLR2J3	-0.64028	0.956321	0.0193963	548644	POLR2J3	POLR2J3	930
C10orf107	-0.64018	0.951859	0.0214274	219621	C10orf107	C10orf107	931
SERPING1	-0.6401	0.909104	0.0413864	710	SERPING1	SERPING1	932
MBOAT2	-0.63981	0.965726	0.0151461	129642	MBOAT2	MBOAT2	933
AP1G1	-0.63967	0.909004	0.0414342	164	AP1G1	AP1G1	934
DYNC1LI1	-0.63959	0.965726	0.0151461	51143	DYNC1LI1	DYNC1LI1	935
PIK3R4	-0.63933	1	0	30849	PIK3R4	PIK3R4	936
STK32B	-0.63893	0.956321	0.0193963	55351	STK32B	STK32B	937
FAM213B	-0.63886	0.965726	0.0151461	127281	FAM213B	FAM213B	938
MPV17L2	-0.63828	0.944267	0.0249052	84769	MPV17L2	MPV17L2	939
OLR1	-0.63815	0.937914	0.027837	4973	OLR1	OLR1	940
KRTAP25-1	-0.63809	0.953699	0.0205887	100131902	KRTAP25-1	KRTAP25-1	941
PARP14	-0.63785	0.943633	0.0251969	54625	PARP14	PARP14	942
TENM4	-0.63764	0.987669	0.00538858	26011	TENM4	TENM4	943
CHRM1	-0.63704	0.906504	0.0426303	1128	CHRM1	CHRM1	944
ANXA3	-0.63692	0.965726	0.0151461	306	ANXA3	ANXA3	945
HOXA2	-0.63674	0.97101	0.0127763	3199	HOXA2	HOXA2	946
MRPS5	-0.63673	0.956321	0.0193963	64969	MRPS5	MRPS5	947
COQ5	-0.63654	1	0	84274	COQ5	COQ5	948
ECM1	-0.63634	0.956321	0.0193963	1893	ECM1	ECM1	949
MRPL11	-0.63564	0.974534	0.011203	65003	MRPL11	MRPL11	950
SUZ12	-0.63555	0.956321	0.0193963	23512	SUZ12	SUZ12	951
SCGB1D4	-0.63535	0.915685	0.0382539	404552	SCGB1D4	SCGB1D4	952
SULT1A4	-0.6353	0.972504	0.0121086	445329	SULT1A4	SULT1A4	953
NXPH1	-0.6351	0.915685	0.0382539	30010	NXPH1	NXPH1	954
BBOX1	-0.63504	0.998049	0.000848136	8424	BBOX1	BBOX1	955
TTC39C	-0.63435	0.915685	0.0382539	125488	TTC39C	TTC39C	956
NELFE	-0.63426	0.97101	0.0127763	7936	NELFE	NELFE	957
LHX2	-0.63392	0.885806	0.0526614	9355	LHX2	LHX2	958
TBK1	-0.63392	0.947333	0.0234973	29110	TBK1	TBK1	959
MS4A4A	-0.63325	0.885806	0.0526614	51338	MS4A4A	MS4A4A	960
HAVCR2	-0.63314	0.937914	0.027837	84868	HAVCR2	HAVCR2	961
NBN	-0.63294	0.885806	0.0526614	4683	NBN	NBN	962
RNF122	-0.6326	0.885806	0.0526614	79845	RNF122	RNF122	963
DYTN	-0.63244	0.937914	0.027837	391475	DYTN	DYTN	964
HNRNPDL	-0.63235	0.965726	0.0151461	9987	HNRNPDL	HNRNPDL	965
RASSF8	-0.63219	0.965726	0.0151461	11228	RASSF8	RASSF8	966
ASTL	-0.63211	0.937914	0.027837	431705	ASTL	ASTL	967
AGBL1	-0.632	0.943633	0.0251969	123624	AGBL1	AGBL1	968
LMNA	-0.63199	1	0	4000	LMNA	LMNA	969
GAREML	-0.63166	0.943633	0.0251969	150946	GAREML	GAREML	970
CTAGE9	-0.63137	0.948636	0.0229004	643854	CTAGE9	CTAGE9	971
EPHB4	-0.63134	0.986555	0.0058787	2050	EPHB4	EPHB4	972
TDRD3	-0.63118	0.951384	0.0216442	81550	TDRD3	TDRD3	973
TAP2	-0.63104	0.926481	0.0331635	6891	TAP2	TAP2	974
C9orf9	-0.63087	1	0	11092	C9orf9	C9orf9	975
SLC25A26	-0.63082	1	0	115286	SLC25A26	SLC25A26	976
ZNF418	-0.63064	0.906504	0.0426303	147686	ZNF418	ZNF418	977
SNTN	-0.63058	0.965726	0.0151461	132203	SNTN	SNTN	978
PANX2	-0.63043	0.943633	0.0251969	56666	PANX2	PANX2	979
CDHR4	-0.62969	0.943633	0.0251969	389118	CDHR4	CDHR4	980
SRA1	-0.62968	0.965726	0.0151461	10011	SRA1	SRA1	981
FAM188B	-0.6294	0.926481	0.0331635	84182	FAM188B	FAM188B	982
CABP2	-0.62889	0.885806	0.0526614	51475	CABP2	CABP2	983
C8orf33	-0.62885	0.965726	0.0151461	65265	C8orf33	C8orf33	984
MMRN2	-0.62873	0.956321	0.0193963	79812	MMRN2	MMRN2	985
CAD	-0.62869	0.978726	0.00933887	790	CAD	CAD	986
HMMR	-0.6285	0.99866	0.000582345	3161	HMMR	HMMR	987
DCAF4L2	-0.62834	0.943633	0.0251969	138009	DCAF4L2	DCAF4L2	988
ZDBF2	-0.62805	0.943633	0.0251969	57683	ZDBF2	ZDBF2	989
FNBP4	-0.62764	0.965726	0.0151461	23360	FNBP4	FNBP4	990
ELOF1	-0.62756	0.943633	0.0251969	84337	ELOF1	ELOF1	991
MEIG1	-0.62745	1	0	644890	MEIG1	MEIG1	992
SCARF1	-0.62715	0.937914	0.027837	8578	SCARF1	SCARF1	993
MSH6	-0.62649	0.956321	0.0193963	2956	MSH6	MSH6	994
KLF10	-0.62601	0.906504	0.0426303	7071	KLF10	KLF10	995
SGTA	-0.62597	0.965726	0.0151461	6449	SGTA	SGTA	996
SEC24B	-0.62589	0.965726	0.0151461	10427	SEC24B	SEC24B	997
TYRP1	-0.6257	0.956321	0.0193963	7306	TYRP1	TYRP1	998
ARL10	-0.62535	0.97101	0.0127763	285598	ARL10	ARL10	999
ZC3H15	-0.6248	0.956321	0.0193963	55854	ZC3H15	ZC3H15	1000
SLC39A1	-0.62472	0.958958	0.0182004	27173	SLC39A1	SLC39A1	1001
CFHR5	-0.6247	0.956321	0.0193963	81494	CFHR5	CFHR5	1002
LINGO3	-0.6246	0.961673	0.0169726	645191	LINGO3	LINGO3	1003
DSG4	-0.62339	0.943633	0.0251969	147409	DSG4	DSG4	1004
BZRAP1	-0.62315	0.926481	0.0331635	9256	BZRAP1	BZRAP1	1005
TMEM97	-0.62311	0.943633	0.0251969	27346	TMEM97	TMEM97	1006
KIAA0391	-0.6231	0.997797	0.000957806	9692	KIAA0391	KIAA0391	1007
ARSD	-0.62307	0.906504	0.0426303	414	ARSD	ARSD	1008
SCYL1	-0.62303	0.956321	0.0193963	57410	SCYL1	SCYL1	1009
PRAMEF19	-0.62253	0.915685	0.0382539	645414	PRAMEF19	PRAMEF19	1010
H2AFB1	-0.62198	1	0	474382	H2AFB1	H2AFB1	1011
SPA17	-0.62191	0.937624	0.0279713	53340	SPA17	SPA17	1012
TEX13B	-0.6219	0.948636	0.0229004	56156	TEX13B	TEX13B	1013
ZNF546	-0.62185	0.937914	0.027837	339327	ZNF546	ZNF546	1014
SLC10A6	-0.62171	0.885806	0.0526614	345274	SLC10A6	SLC10A6	1015
C11orf98	-0.62153	0.906504	0.0426303	102288414	C11orf98	C11orf98	1016
XKR6	-0.62137	0.885806	0.0526614	286046	XKR6	XKR6	1017
RNF126	-0.62126	0.943633	0.0251969	55658	RNF126	RNF126	1018
GRM5	-0.62117	0.943633	0.0251969	2915	GRM5	GRM5	1019
ARHGAP17	-0.62088	0.9871	0.00563885	55114	ARHGAP17	ARHGAP17	1020
CBFB	-0.62066	0.956321	0.0193963	865	CBFB	CBFB	1021
TRIM23	-0.62053	0.926481	0.0331635	373	TRIM23	TRIM23	1022
LMNB2	-0.62027	0.943633	0.0251969	84823	LMNB2	LMNB2	1023
CHTF8	-0.6201	0.937914	0.027837	54921	CHTF8	CHTF8	1024
PIP	-0.62006	0.885806	0.0526614	5304	PIP	PIP	1025
PER1	-0.62005	0.956321	0.0193963	5187	PER1	PER1	1026
TLX1	-0.61998	1	0	3195	TLX1	TLX1	1027
PIGU	-0.61986	0.956321	0.0193963	128869	PIGU	PIGU	1028
LTBP1	-0.6198	0.956321	0.0193963	4052	LTBP1	LTBP1	1029
MUC5B	-0.61978	0.956321	0.0193963	727897	MUC5B	MUC5B	1030
ZNF407	-0.61972	0.965726	0.0151461	55628	ZNF407	ZNF407	1031
DCAF12L2	-0.61963	0.906504	0.0426303	340578	DCAF12L2	DCAF12L2	1032
LYZL6	-0.61912	0.906504	0.0426303	57151	LYZL6	LYZL6	1033
DEFB108B	-0.61897	0.949501	0.0225046	245911	DEFB108B	DEFB108B	1034
IL21R	-0.61892	0.937914	0.027837	50615	IL21R	IL21R	1035
B4GALT5	-0.61889	0.937914	0.027837	9334	B4GALT5	B4GALT5	1036
MYH7B	-0.61877	0.976498	0.0103286	57644	MYH7B	MYH7B	1037
OR5AN1	-0.61861	0.943633	0.0251969	390195	OR5AN1	OR5AN1	1038
SNAI3	-0.6184	0.909104	0.0413864	333929	SNAI3	SNAI3	1039
C2CD3	-0.61834	0.965726	0.0151461	26005	C2CD3	C2CD3	1040
NUP37	-0.61807	1	0	79023	NUP37	NUP37	1041
C11orf91	-0.6179	0.906504	0.0426303	100131378	C11orf91	C11orf91	1042
CHD3	-0.61763	0.951785	0.0214611	1107	CHD3	CHD3	1043
DUSP8	-0.61746	0.943633	0.0251969	1850	DUSP8	DUSP8	1044
GAB1	-0.61742	0.993963	0.00262978	2549	GAB1	GAB1	1045
ANP32B	-0.6171	0.97835	0.00950575	10541	ANP32B	ANP32B	1046
DPYSL4	-0.61676	0.943633	0.0251969	10570	DPYSL4	DPYSL4	1047
HLA-DQA1	-0.61663	0.943633	0.0251969	3117	HLA-DQA1	HLA-DQA1	1048
DLK1	-0.61639	0.943633	0.0251969	8788	DLK1	DLK1	1049
CACFD1	-0.61634	0.951384	0.0216442	11094	CACFD1	CACFD1	1050
ABHD17A	-0.61634	1	0	81926	ABHD17A	ABHD17A	1051
METTL9	-0.61633	0.943633	0.0251969	51108	METTL9	METTL9	1052
ASUN	-0.61608	0.943633	0.0251969	55726	ASUN	ASUN	1053
ZCCHC2	-0.61565	1	0	54877	ZCCHC2	ZCCHC2	1054
SPINK4	-0.61558	0.956321	0.0193963	27290	SPINK4	SPINK4	1055
ZNF706	-0.61548	0.972439	0.0121376	51123	ZNF706	ZNF706	1056
GGT7	-0.61516	0.979436	0.00902394	2686	GGT7	GGT7	1057
CRB3	-0.61509	0.906504	0.0426303	92359	CRB3	CRB3	1058
RDH16	-0.61475	0.926481	0.0331635	8608	RDH16	RDH16	1059
WDR87	-0.61434	0.937914	0.027837	83889	WDR87	WDR87	1060
ABLIM2	-0.61417	0.986555	0.0058787	84448	ABLIM2	ABLIM2	1061
PRR20C	-0.61381	0.965726	0.0151461	729240	PRR20C	PRR20C	1062
JAG2	-0.61368	0.956321	0.0193963	3714	JAG2	JAG2	1063
AAAS	-0.61354	0.966798	0.0146643	8086	AAAS	AAAS	1064
DARS	-0.61346	1	0	1615	DARS	DARS	1065
TMEM150C	-0.61298	0.937914	0.027837	441027	TMEM150C	TMEM150C	1066
YTHDF2	-0.61272	0.988183	0.00516262	51441	YTHDF2	YTHDF2	1067
YPEL1	-0.61193	0.926481	0.0331635	29799	YPEL1	YPEL1	1068
GLO1	-0.61179	0.937914	0.027837	2739	GLO1	GLO1	1069
C5orf64	-0.61155	0.937914	0.027837	285668	C5orf64	C5orf64	1070
KIAA0922	-0.61127	0.943633	0.0251969	23240	KIAA0922	KIAA0922	1071
ZNF202	-0.61095	0.915685	0.0382539	7753	ZNF202	ZNF202	1072
GOLGA6L9	-0.61094	1	0	440295	GOLGA6L9	GOLGA6L9	1073
TBC1D5	-0.61093	0.965726	0.0151461	9779	TBC1D5	TBC1D5	1074
SLC46A2	-0.61084	1	0	57864	SLC46A2	SLC46A2	1075
ERICH3	-0.6107	0.956321	0.0193963	127254	ERICH3	ERICH3	1076
SYNDIG1L	-0.61063	0.965726	0.0151461	646658	SYNDIG1L	SYNDIG1L	1077
ADCY6	-0.6103	0.943633	0.0251969	112	ADCY6	ADCY6	1078
MAFK	-0.61012	0.97101	0.0127763	7975	MAFK	MAFK	1079
TDRD1	-0.60989	0.956321	0.0193963	56165	TDRD1	TDRD1	1080
GLRA3	-0.60934	0.97835	0.00950575	8001	GLRA3	GLRA3	1081
TMPRSS15	-0.60921	0.956321	0.0193963	5651	TMPRSS15	TMPRSS15	1082
FAM200B	-0.60904	0.974534	0.011203	285550	FAM200B	FAM200B	1083
URB2	-0.60903	1	0	9816	URB2	URB2	1084
SLC25A31	-0.60891	0.956321	0.0193963	83447	SLC25A31	SLC25A31	1085
THRAP3	-0.60841	0.965726	0.0151461	9967	THRAP3	THRAP3	1086
LMAN1	-0.60819	0.956321	0.0193963	3998	LMAN1	LMAN1	1087
C11orf57	-0.60819	0.987669	0.00538858	55216	C11orf57	C11orf57	1088
KCNH1	-0.60764	0.915685	0.0382539	3756	KCNH1	KCNH1	1089
TANC2	-0.60722	0.943633	0.0251969	26115	TANC2	TANC2	1090
ABHD12B	-0.60673	1	0	145447	ABHD12B	ABHD12B	1091
COL4A5	-0.60671	0.943633	0.0251969	1287	COL4A5	COL4A5	1092
ENPEP	-0.60651	0.988183	0.00516262	2028	ENPEP	ENPEP	1093
PRDX2	-0.60618	0.98332	0.00730513	7001	PRDX2	PRDX2	1094
CAMP	-0.6058	0.965726	0.0151461	820	CAMP	CAMP	1095
ZNF174	-0.60474	0.956321	0.0193963	7727	ZNF174	ZNF174	1096
SNX1	-0.60449	0.966798	0.0146643	6642	SNX1	SNX1	1097
GMPPA	-0.60432	0.943633	0.0251969	29926	GMPPA	GMPPA	1098
DCUN1D4	-0.60418	0.943633	0.0251969	23142	DCUN1D4	DCUN1D4	1099
HSPA12A	-0.60388	0.937914	0.027837	259217	HSPA12A	HSPA12A	1100
UBE2S	-0.60374	0.956321	0.0193963	27338	UBE2S	UBE2S	1101
TRIM34	-0.6037	0.971828	0.0124106	53840	TRIM34	TRIM34	1102
DBF4B	-0.60351	0.923076	0.0347625	80174	DBF4B	DBF4B	1103
CLPSL1	-0.60348	0.97101	0.0127763	340204	CLPSL1	CLPSL1	1104
SENP3	-0.60343	0.965726	0.0151461	26168	SENP3	SENP3	1105
C1orf122	-0.60328	0.971239	0.0126739	127687	C1orf122	C1orf122	1106
MRPS22	-0.60291	1	0	56945	MRPS22	MRPS22	1107
GFM1	-0.60262	0.987669	0.00538858	85476	GFM1	GFM1	1108
TBC1D1	-0.60259	0.937914	0.027837	23216	TBC1D1	TBC1D1	1109
L2HGDH	-0.60221	0.943633	0.0251969	79944	L2HGDH	L2HGDH	1110
CRACR2B	-0.60217	0.943633	0.0251969	283229	CRACR2B	CRACR2B	1111
ARHGEF38	-0.60209	0.956321	0.0193963	54848	ARHGEF38	ARHGEF38	1112
ZMYND8	-0.60194	0.97101	0.0127763	23613	ZMYND8	ZMYND8	1113
CT47A9	-0.60181	0.965726	0.0151461	728042	CT47A9	CT47A9	1114
DHPS	-0.60157	0.965726	0.0151461	1725	DHPS	DHPS	1115
FUT5	-0.60125	0.978726	0.00933887	2527	FUT5	FUT5	1116
NAGK	-0.60121	0.956321	0.0193963	55577	NAGK	NAGK	1117
C2orf73	-0.60039	0.956321	0.0193963	129852	C2orf73	C2orf73	1118
HSD17B11	-0.60027	0.943633	0.0251969	51170	HSD17B11	HSD17B11	1119
PGBD3	-0.60014	0.988329	0.00509846	267004	PGBD3	PGBD3	1120
ANKRD37	-0.60002	0.885806	0.0526614	353322	ANKRD37	ANKRD37	1121
ST8SIA4	-0.59998	0.926481	0.0331635	7903	ST8SIA4	ST8SIA4	1122
SIM1	-0.59991	1	0	6492	SIM1	SIM1	1123
LY75-CD302	-0.59976	0.974534	0.011203	100526664	LY75-CD302	LY75-CD302	1124
OR6C68	-0.59949	0.956321	0.0193963	403284	OR6C68	OR6C68	1125
RSRC1	-0.59941	1	0	51319	RSRC1	RSRC1	1126
HK1	-0.5993	0.937914	0.027837	3098	HK1	HK1	1127
WTAP	-0.59917	0.965726	0.0151461	9589	WTAP	WTAP	1128
USP48	-0.59911	0.943633	0.0251969	84196	USP48	USP48	1129
KPNA5	-0.59887	0.937914	0.027837	3841	KPNA5	KPNA5	1130
SMTNL1	-0.59878	0.956321	0.0193963	219537	SMTNL1	SMTNL1	1131
C5orf24	-0.59875	0.98945	0.00460615	134553	C5orf24	C5orf24	1132
IDH3B	-0.59839	0.937914	0.027837	3420	IDH3B	IDH3B	1133
SLC6A18	-0.59836	0.917362	0.0374593	348932	SLC6A18	SLC6A18	1134
ZNF367	-0.59819	0.937914	0.027837	195828	ZNF367	ZNF367	1135
SLC30A5	-0.59819	0.943633	0.0251969	64924	SLC30A5	SLC30A5	1136
SLC25A20	-0.59816	0.974445	0.0112427	788	SLC25A20	SLC25A20	1137
UGT2A3	-0.59795	0.965726	0.0151461	79799	UGT2A3	UGT2A3	1138
CCNC	-0.59774	1	0	892	CCNC	CCNC	1139
FIGN	-0.59724	0.97101	0.0127763	55137	FIGN	FIGN	1140
MSC	-0.5968	0.943633	0.0251969	9242	MSC	MSC	1141
APCS	-0.59678	0.937624	0.0279713	325	APCS	APCS	1142
SLITRK3	-0.59654	0.943633	0.0251969	22865	SLITRK3	SLITRK3	1143
ZNF274	-0.59597	0.943633	0.0251969	10782	ZNF274	ZNF274	1144
FAM156A	-0.59565	0.926481	0.0331635	29057	FAM156A	FAM156A	1145
RUNX1	-0.5955	0.949501	0.0225046	861	RUNX1	RUNX1	1146
ALX4	-0.5953	0.926481	0.0331635	60529	ALX4	ALX4	1147
CHORDC1	-0.59509	0.956321	0.0193963	26973	CHORDC1	CHORDC1	1148
TXNDC11	-0.59495	0.937914	0.027837	51061	TXNDC11	TXNDC11	1149
KDELC1	-0.59491	0.9532	0.020816	79070	KDELC1	KDELC1	1150
ITGA1	-0.59462	0.98332	0.00730513	3672	ITGA1	ITGA1	1151
GDNF	-0.59431	0.937914	0.027837	2668	GDNF	GDNF	1152
SMARCA2	-0.59422	0.969075	0.0136426	6595	SMARCA2	SMARCA2	1153
HMGN3	-0.59408	0.885806	0.0526614	9324	HMGN3	HMGN3	1154
PAK3	-0.59395	0.949501	0.0225046	5063	PAK3	PAK3	1155
TMEM14A	-0.59392	0.943633	0.0251969	28978	TMEM14A	TMEM14A	1156
PGBD1	-0.59335	0.937914	0.027837	84547	PGBD1	PGBD1	1157
TWISTNB	-0.59326	0.951384	0.0216442	221830	TWISTNB	TWISTNB	1158
NAP1L2	-0.59307	0.943633	0.0251969	4674	NAP1L2	NAP1L2	1159
INO80B	-0.59306	0.97101	0.0127763	83444	INO80B	INO80B	1160
PRR20A	-0.59298	0.906504	0.0426303	122183	PRR20A	PRR20A	1161
SMPD1	-0.59284	0.965726	0.0151461	6609	SMPD1	SMPD1	1162
HDAC9	-0.59222	0.926481	0.0331635	9734	HDAC9	HDAC9	1163
PEBP4	-0.59208	0.948636	0.0229004	157310	PEBP4	PEBP4	1164
CCNL1	-0.59197	0.980723	0.00845364	57018	CCNL1	CCNL1	1165
CBWD3	-0.59174	1	0	445571	CBWD3	CBWD3	1166
IREB2	-0.5916	0.965726	0.0151461	3658	IREB2	IREB2	1167
KBTBD2	-0.59151	0.926481	0.0331635	25948	KBTBD2	KBTBD2	1168
CDH19	-0.59125	0.979436	0.00902394	28513	CDH19	CDH19	1169
WHSC1	-0.59083	0.937914	0.027837	7468	WHSC1	WHSC1	1170
NELFA	-0.5908	0.987669	0.00538858	7469	NELFA	NELFA	1171
LIAS	-0.59074	0.956321	0.0193963	11019	LIAS	LIAS	1172
TMEM252	-0.59028	0.943633	0.0251969	169693	TMEM252	TMEM252	1173
CAPN14	-0.59021	0.972439	0.0121376	440854	CAPN14	CAPN14	1174
LRTOMT	-0.59006	0.975766	0.0106543	220074	LRTOMT	LRTOMT	1175
RPL39	-0.59001	1	0	6170	RPL39	RPL39	1176
SLC35F3	-0.5896	0.956321	0.0193963	148641	SLC35F3	SLC35F3	1177
ZSCAN21	-0.58946	1	0	7589	ZSCAN21	ZSCAN21	1178
RELT	-0.58941	0.926481	0.0331635	84957	RELT	RELT	1179
KRTAP4-5	-0.58914	0.938882	0.027389	85289	KRTAP4-5	KRTAP4-5	1180
CHMP1A	-0.58902	0.937914	0.027837	5119	CHMP1A	CHMP1A	1181
C14orf79	-0.58864	0.943633	0.0251969	122616	C14orf79	C14orf79	1182
LRRC8A	-0.58861	0.956321	0.0193963	56262	LRRC8A	LRRC8A	1183
PCGF6	-0.58852	0.937914	0.027837	84108	PCGF6	PCGF6	1184
SLFN12L	-0.58835	0.937914	0.027837	100506736	SLFN12L	SLFN12L	1185
WT1	-0.58834	0.926481	0.0331635	7490	WT1	WT1	1186
ZNF514	-0.58829	0.213771	0.670051	84874	ZNF514	ZNF514	1187
HMOX2	-0.58811	0.906504	0.0426303	3163	HMOX2	HMOX2	1188
PTPRU	-0.5881	0.972504	0.0121086	10076	PTPRU	PTPRU	1189
ZNF573	-0.58806	0.972504	0.0121086	126231	ZNF573	ZNF573	1190
THSD7A	-0.58787	0.966178	0.0149429	221981	THSD7A	THSD7A	1191
CHD8	-0.58787	0.979436	0.00902394	57680	CHD8	CHD8	1192
MCCC1	-0.58752	0.943633	0.0251969	56922	MCCC1	MCCC1	1193
SLC39A9	-0.58732	0.956321	0.0193963	55334	SLC39A9	SLC39A9	1194
DYNLRB2	-0.58718	0.987669	0.00538858	83657	DYNLRB2	DYNLRB2	1195
PIWIL3	-0.58714	0.926481	0.0331635	440822	PIWIL3	PIWIL3	1196
NPTX1	-0.58709	0.937914	0.027837	4884	NPTX1	NPTX1	1197
ATRAID	-0.58705	0.937914	0.027837	51374	ATRAID	ATRAID	1198
CFB	-0.58693	0.988329	0.00509846	629	CFB	CFB	1199
MON1A	-0.58659	1	0	84315	MON1A	MON1A	1200
AMIGO2	-0.58636	0.949501	0.0225046	347902	AMIGO2	AMIGO2	1201
SLC12A6	-0.58591	0.956321	0.0193963	9990	SLC12A6	SLC12A6	1202
AMFR	-0.58578	0.926481	0.0331635	267	AMFR	AMFR	1203
TMEFF1	-0.58551	0.965726	0.0151461	8577	TMEFF1	TMEFF1	1204
PRMT8	-0.58545	1	0	56341	PRMT8	PRMT8	1205
LRCH3	-0.5849	0.956321	0.0193963	84859	LRCH3	LRCH3	1206
PHF14	-0.5844	0.958958	0.0182004	9678	PHF14	PHF14	1207
C4B	-0.58397	0.956321	0.0193963	721	C4B	C4B	1208
VPS11	-0.58368	0.965726	0.0151461	55823	VPS11	VPS11	1209
SLC22A15	-0.58364	0.988174	0.00516658	55356	SLC22A15	SLC22A15	1210
SETD1B	-0.58308	0.926481	0.0331635	23067	SETD1B	SETD1B	1211
TMEM189-UBE2V1	-0.58301	0.97835	0.00950575	387522	TMEM189-UBE2V1	TMEM189-UBE2V1	1212
BCL2L2-PABPN1	-0.5828	1	0	100529063	BCL2L2-PABPN1	BCL2L2-PABPN1	1213
C14orf105	-0.58279	0.956321	0.0193963	55195	C14orf105	C14orf105	1214
FBXO25	-0.58274	0.965726	0.0151461	26260	FBXO25	FBXO25	1215
GPS2	-0.58191	0.956321	0.0193963	2874	GPS2	GPS2	1216
A4GALT	-0.58166	0.974534	0.011203	53947	A4GALT	A4GALT	1217
INSM2	-0.58157	0.915685	0.0382539	84684	INSM2	INSM2	1218
USO1	-0.58125	1	0	8615	USO1	USO1	1219
SAMD4A	-0.58106	1	0	23034	SAMD4A	SAMD4A	1220
TM7SF2	-0.58096	0.967264	0.014455	7108	TM7SF2	TM7SF2	1221
PHF20	-0.58032	0.930192	0.0314274	51230	PHF20	PHF20	1222
IMMT	-0.5801	0.996577	0.00148914	10989	IMMT	IMMT	1223
PIGG	-0.57988	0.906504	0.0426303	54872	PIGG	PIGG	1224
POLL	-0.57982	0.965726	0.0151461	27343	POLL	POLL	1225
KCNE5	-0.57975	0.965726	0.0151461	23630	KCNE5	KCNE5	1226
CLDN20	-0.57928	0.943633	0.0251969	49861	CLDN20	CLDN20	1227
PROK2	-0.57928	0.972504	0.0121086	60675	PROK2	PROK2	1228
SLC6A12	-0.57909	0.956321	0.0193963	6539	SLC6A12	SLC6A12	1229
MALT1	-0.57885	0.943633	0.0251969	10892	MALT1	MALT1	1230
GCC1	-0.57874	0.99866	0.000582345	79571	GCC1	GCC1	1231
SORCS2	-0.57873	0.965726	0.0151461	57537	SORCS2	SORCS2	1232
UGCG	-0.57871	0.930494	0.0312864	7357	UGCG	UGCG	1233
UBALD1	-0.57821	0.885806	0.0526614	124402	UBALD1	UBALD1	1234
ADAMTS6	-0.57816	0.951165	0.0217441	11174	ADAMTS6	ADAMTS6	1235
PCNX	-0.57816	0.956321	0.0193963	22990	PCNX	PCNX	1236
ZNF768	-0.57796	0.947814	0.0232769	79724	ZNF768	ZNF768	1237
ZNF436	-0.57773	0.966178	0.0149429	80818	ZNF436	ZNF436	1238
NLGN1	-0.57729	0.943633	0.0251969	22871	NLGN1	NLGN1	1239
CCDC15	-0.57711	0.906504	0.0426303	80071	CCDC15	CCDC15	1240
VGLL4	-0.57705	0.915685	0.0382539	9686	VGLL4	VGLL4	1241
KCNH3	-0.57704	0.956321	0.0193963	23416	KCNH3	KCNH3	1242
FANCM	-0.57691	0.978726	0.00933887	57697	FANCM	FANCM	1243
ARPC4-TTLL3	-0.57659	0.943633	0.0251969	100526693	ARPC4-TTLL3	ARPC4-TTLL3	1244
CCDC152	-0.57641	0.97101	0.0127763	100129792	CCDC152	CCDC152	1245
UNC93B1	-0.57634	0.953699	0.0205887	81622	UNC93B1	UNC93B1	1246
PPP1R9A	-0.57633	0.950886	0.0218715	55607	PPP1R9A	PPP1R9A	1247
MED23	-0.57608	0.885806	0.0526614	9439	MED23	MED23	1248
RTP4	-0.576	0.956321	0.0193963	64108	RTP4	RTP4	1249
DNAJC10	-0.57593	0.966985	0.0145803	54431	DNAJC10	DNAJC10	1250
ZNF383	-0.57593	0.979436	0.00902394	163087	ZNF383	ZNF383	1251
OR6B2	-0.57592	0.915685	0.0382539	389090	OR6B2	OR6B2	1252
M1AP	-0.57575	0.97101	0.0127763	130951	M1AP	M1AP	1253
SEMA6C	-0.57551	0.951384	0.0216442	10500	SEMA6C	SEMA6C	1254
LPAR6	-0.57482	0.965726	0.0151461	10161	LPAR6	LPAR6	1255
LAYN	-0.57463	0.969075	0.0136426	143903	LAYN	LAYN	1256
DMGDH	-0.57459	0.906504	0.0426303	29958	DMGDH	DMGDH	1257
SH3BP1	-0.57433	0.956321	0.0193963	23616	SH3BP1	SH3BP1	1258
OR56A1	-0.57422	0.965726	0.0151461	120796	OR56A1	OR56A1	1259
AMICA1	-0.57393	0.906504	0.0426303	120425	AMICA1	AMICA1	1260
FOXL1	-0.57391	0.97101	0.0127763	2300	FOXL1	FOXL1	1261
FEZF1	-0.57381	0.956321	0.0193963	389549	FEZF1	FEZF1	1262
PDK2	-0.57354	0.956321	0.0193963	5164	PDK2	PDK2	1263
GCM1	-0.57354	1	0	8521	GCM1	GCM1	1264
VAT1	-0.5735	0.9214	0.0355518	10493	VAT1	VAT1	1265
SLC25A40	-0.57327	0.943633	0.0251969	55972	SLC25A40	SLC25A40	1266
ZNF608	-0.5729	0.943633	0.0251969	57507	ZNF608	ZNF608	1267
DBI	-0.5729	0.949501	0.0225046	1622	DBI	DBI	1268
TRAF7	-0.57282	0.956321	0.0193963	84231	TRAF7	TRAF7	1269
DEFB131	-0.57235	0.966798	0.0146643	644414	DEFB131	DEFB131	1270
EDEM3	-0.57235	0.974534	0.011203	80267	EDEM3	EDEM3	1271
METTL21B	-0.572	0.943633	0.0251969	25895	METTL21B	METTL21B	1272
ETS1	-0.5714	0.97101	0.0127763	2113	ETS1	ETS1	1273
BBS2	-0.57129	1	0	583	BBS2	BBS2	1274
CISD2	-0.57125	0.947333	0.0234973	493856	CISD2	CISD2	1275
SCGB3A2	-0.57114	0.956321	0.0193963	117156	SCGB3A2	SCGB3A2	1276
DENND2C	-0.57103	0.956321	0.0193963	163259	DENND2C	DENND2C	1277
ITIH3	-0.57056	0.885806	0.0526614	3699	ITIH3	ITIH3	1278
PEX10	-0.57042	0.956321	0.0193963	5192	PEX10	PEX10	1279
SYT11	-0.57038	0.988183	0.00516262	23208	SYT11	SYT11	1280
E2F6	-0.57003	0.98945	0.00460615	1876	E2F6	E2F6	1281
SMOC2	-0.56989	0.97101	0.0127763	64094	SMOC2	SMOC2	1282
DNMT3A	-0.56987	0.943633	0.0251969	1788	DNMT3A	DNMT3A	1283
SOCS6	-0.56962	0.977872	0.00971799	9306	SOCS6	SOCS6	1284
SLC6A14	-0.5696	0.965726	0.0151461	11254	SLC6A14	SLC6A14	1285
ARNT2	-0.56959	0.943633	0.0251969	9915	ARNT2	ARNT2	1286
LEO1	-0.56936	0.956321	0.0193963	123169	LEO1	LEO1	1287
LYPD6	-0.5689	1	0	130574	LYPD6	LYPD6	1288
JMJD1C	-0.56876	0.961536	0.0170345	221037	JMJD1C	JMJD1C	1289
SLC4A1	-0.56868	0.937914	0.027837	6521	SLC4A1	SLC4A1	1290
FZD5	-0.56863	0.943633	0.0251969	7855	FZD5	FZD5	1291
CCNY	-0.56859	0.986555	0.0058787	219771	CCNY	CCNY	1292
ZBBX	-0.56851	0.943633	0.0251969	79740	ZBBX	ZBBX	1293
SPACA7	-0.56848	0.956321	0.0193963	122258	SPACA7	SPACA7	1294
2024-03-06	-0.56809	0.987669	0.00538858	10299	2024-03-06	2024-03-06	1295
CENPL	-0.56797	1	0	91687	CENPL	CENPL	1296
FAM47B	-0.56792	0.943633	0.0251969	170062	FAM47B	FAM47B	1297
CFAP126	-0.56788	0.956321	0.0193963	257177	CFAP126	CFAP126	1298
GLYCTK	-0.56782	0.943633	0.0251969	132158	GLYCTK	GLYCTK	1299
PLGLB1	-0.56779	0.956321	0.0193963	5343	PLGLB1	PLGLB1	1300
MRPL40	-0.56767	0.997604	0.00104182	64976	MRPL40	MRPL40	1301
OR51V1	-0.56765	0.956321	0.0193963	283111	OR51V1	OR51V1	1302
PLEKHA7	-0.5676	0.965726	0.0151461	144100	PLEKHA7	PLEKHA7	1303
OLA1	-0.56742	0.937914	0.027837	29789	OLA1	OLA1	1304
MRPL52	-0.56712	0.977872	0.00971799	122704	MRPL52	MRPL52	1305
MLANA	-0.56691	0.829208	0.0813365	2315	MLANA	MLANA	1306
COL19A1	-0.56665	0.97101	0.0127763	1310	COL19A1	COL19A1	1307
C12orf60	-0.56658	0.937914	0.027837	144608	C12orf60	C12orf60	1308
TIE1	-0.5665	0.97101	0.0127763	7075	TIE1	TIE1	1309
NOL4	-0.56645	0.974534	0.011203	8715	NOL4	NOL4	1310
WDR47	-0.56625	0.956321	0.0193963	22911	WDR47	WDR47	1311
PBX4	-0.56606	0.956241	0.0194326	80714	PBX4	PBX4	1312
UCP3	-0.56602	0.965726	0.0151461	7352	UCP3	UCP3	1313
JAKMIP2	-0.56579	0.956321	0.0193963	9832	JAKMIP2	JAKMIP2	1314
TNF	-0.56561	0.984119	0.00695238	7124	TNF	TNF	1315
OR5D13	-0.56559	0.943633	0.0251969	390142	OR5D13	OR5D13	1316
FLT4	-0.56555	0.937914	0.027837	2324	FLT4	FLT4	1317
MAN2A1	-0.56524	0.943633	0.0251969	4124	MAN2A1	MAN2A1	1318
AP2S1	-0.56509	0.943633	0.0251969	1175	AP2S1	AP2S1	1319
KCNAB1	-0.56487	0.994993	0.00217997	7881	KCNAB1	KCNAB1	1320
C11orf49	-0.56481	0.97835	0.00950575	79096	C11orf49	C11orf49	1321
EXD3	-0.56454	1	0	54932	EXD3	EXD3	1322
OR5W2	-0.56438	0.915685	0.0382539	390148	OR5W2	OR5W2	1323
KRTAP10-12	-0.56422	0.965726	0.0151461	386685	KRTAP10-12	KRTAP10-12	1324
SELE	-0.56415	0.956321	0.0193963	6401	SELE	SELE	1325
VSIG10	-0.56381	0.937914	0.027837	54621	VSIG10	VSIG10	1326
S100A10	-0.56339	0.988329	0.00509846	6281	S100A10	S100A10	1327
KRT19	-0.56255	0.965726	0.0151461	3880	KRT19	KRT19	1328
ZFYVE19	-0.56187	0.885806	0.0526614	84936	ZFYVE19	ZFYVE19	1329
BCL7A	-0.56156	0.915685	0.0382539	605	BCL7A	BCL7A	1330
NAV3	-0.56154	0.937914	0.027837	89795	NAV3	NAV3	1331
TESC	-0.56128	0.965726	0.0151461	54997	TESC	TESC	1332
ZNF718	-0.56119	0.885806	0.0526614	255403	ZNF718	ZNF718	1333
ABHD15	-0.56118	1	0	116236	ABHD15	ABHD15	1334
ANAPC13	-0.56106	1	0	25847	ANAPC13	ANAPC13	1335
EFCAB6	-0.56093	0.956321	0.0193963	64800	EFCAB6	EFCAB6	1336
GPR137	-0.56089	0.926481	0.0331635	56834	GPR137	GPR137	1337
NAA35	-0.56084	1	0	60560	NAA35	NAA35	1338
ASCL5	-0.56077	0.937914	0.027837	647219	ASCL5	ASCL5	1339
FBXO45	-0.56075	0.956321	0.0193963	200933	FBXO45	FBXO45	1340
NAA25	-0.56067	1	0	80018	NAA25	NAA25	1341
MAP1LC3A	-0.56056	0.943633	0.0251969	84557	MAP1LC3A	MAP1LC3A	1342
PDE6D	-0.56054	0.965726	0.0151461	5147	PDE6D	PDE6D	1343
KRTAP2-2	-0.56052	0.937914	0.027837	728279	KRTAP2-2	KRTAP2-2	1344
PSG11	-0.56051	0.885806	0.0526614	5680	PSG11	PSG11	1345
PXMP2	-0.56036	0.944832	0.0246454	5827	PXMP2	PXMP2	1346
PRKAR1B	-0.56033	0.965726	0.0151461	5575	PRKAR1B	PRKAR1B	1347
COG5	-0.56033	1	0	10466	COG5	COG5	1348
GALM	-0.56031	0.937914	0.027837	130589	GALM	GALM	1349
IMPG2	-0.55971	0.965726	0.0151461	50939	IMPG2	IMPG2	1350
KDSR	-0.55961	1	0	2531	KDSR	KDSR	1351
CYP2R1	-0.55954	0.956321	0.0193963	120227	CYP2R1	CYP2R1	1352
CCDC112	-0.55948	0.97101	0.0127763	153733	CCDC112	CCDC112	1353
BCAS1	-0.55912	0.98945	0.00460615	8537	BCAS1	BCAS1	1354
EVA1A	-0.55902	0.937914	0.027837	84141	EVA1A	EVA1A	1355
ORMDL1	-0.55885	0.951165	0.0217441	94101	ORMDL1	ORMDL1	1356
TSPAN31	-0.55884	0.963548	0.0161266	6302	TSPAN31	TSPAN31	1357
OR7G1	-0.55857	0.965726	0.0151461	125962	OR7G1	OR7G1	1358
XK	-0.55841	1	0	7504	XK	XK	1359
AADACL2	-0.55828	0.956321	0.0193963	344752	AADACL2	AADACL2	1360
RPS6KA4	-0.55821	0.943633	0.0251969	8986	RPS6KA4	RPS6KA4	1361
BHLHE41	-0.55666	0.956321	0.0193963	79365	BHLHE41	BHLHE41	1362
CST6	-0.5563	0.974534	0.011203	1474	CST6	CST6	1363
ADAMTS20	-0.55615	0.97101	0.0127763	80070	ADAMTS20	ADAMTS20	1364
PTPRD	-0.55613	0.95363	0.0206201	5789	PTPRD	PTPRD	1365
B4GALNT4	-0.55613	0.955182	0.0199139	338707	B4GALNT4	B4GALNT4	1366
MSI2	-0.55607	0.963249	0.0162614	124540	MSI2	MSI2	1367
STRN	-0.55602	0.965548	0.0152261	6801	STRN	STRN	1368
IL1RAPL2	-0.55593	0.906504	0.0426303	26280	IL1RAPL2	IL1RAPL2	1369
FAT3	-0.55555	0.943633	0.0251969	120114	FAT3	FAT3	1370
IHH	-0.55539	0.965726	0.0151461	3549	IHH	IHH	1371
DACH2	-0.55524	0.937914	0.027837	117154	DACH2	DACH2	1372
GRASP	-0.5552	0.943633	0.0251969	160622	GRASP	GRASP	1373
SAMD3	-0.55498	0.926481	0.0331635	154075	SAMD3	SAMD3	1374
SLC35E3	-0.55475	0.974534	0.011203	55508	SLC35E3	SLC35E3	1375
NIM1K	-0.55468	1	0	167359	NIM1K	NIM1K	1376
AQP12A	-0.55448	0.943633	0.0251969	375318	AQP12A	AQP12A	1377
EIF5A	-0.5543	0.975759	0.0106574	1984	EIF5A	EIF5A	1378
GOLGA8J	-0.55416	0.956321	0.0193963	653073	GOLGA8J	GOLGA8J	1379
PPM1D	-0.55412	0.972504	0.0121086	8493	PPM1D	PPM1D	1380
CCNE2	-0.55412	0.974534	0.011203	9134	CCNE2	CCNE2	1381
SYNE2	-0.55411	1	0	23224	SYNE2	SYNE2	1382
LYAR	-0.5541	0.973133	0.0118278	55646	LYAR	LYAR	1383
HAPLN1	-0.55345	0.965726	0.0151461	1404	HAPLN1	HAPLN1	1384
SYN1	-0.55337	0.943633	0.0251969	6853	SYN1	SYN1	1385
ELOVL6	-0.55326	0.943633	0.0251969	79071	ELOVL6	ELOVL6	1386
SDHD	-0.55326	1	0	6392	SDHD	SDHD	1387
MCEMP1	-0.55324	0.965726	0.0151461	199675	MCEMP1	MCEMP1	1388
OR1N1	-0.55301	0.961303	0.0171397	138883	OR1N1	OR1N1	1389
TCP11L1	-0.55295	0.97101	0.0127763	55346	TCP11L1	TCP11L1	1390
CLTCL1	-0.55289	1	0	8218	CLTCL1	CLTCL1	1391
KRI1	-0.55286	0.956321	0.0193963	65095	KRI1	KRI1	1392
OSBPL5	-0.55245	0.943633	0.0251969	114879	OSBPL5	OSBPL5	1393
CD209	-0.5524	0.943633	0.0251969	30835	CD209	CD209	1394
HIBADH	-0.55238	0.943633	0.0251969	11112	HIBADH	HIBADH	1395
DENR	-0.55199	0.97101	0.0127763	8562	DENR	DENR	1396
TSC1	-0.55178	0.943633	0.0251969	7248	TSC1	TSC1	1397
HAND2	-0.55158	0.956321	0.0193963	9464	HAND2	HAND2	1398
ARHGEF2	-0.55156	0.960367	0.0175628	9181	ARHGEF2	ARHGEF2	1399
CPNE8	-0.55148	0.943633	0.0251969	144402	CPNE8	CPNE8	1400
TMEM198	-0.55143	0.953699	0.0205887	130612	TMEM198	TMEM198	1401
ST8SIA5	-0.55126	0.956321	0.0193963	29906	ST8SIA5	ST8SIA5	1402
NDST3	-0.5509	0.976287	0.0104225	9348	NDST3	NDST3	1403
2024-03-02	-0.55066	0.937914	0.027837	54996	2024-03-02	2024-03-02	1404
PIP4K2B	-0.55053	0.906504	0.0426303	8396	PIP4K2B	PIP4K2B	1405
CIB3	-0.5505	1	0	117286	CIB3	CIB3	1406
CCNG2	-0.5503	0.471462	0.326553	901	CCNG2	CCNG2	1407
HSD3B2	-0.55005	0.943633	0.0251969	3284	HSD3B2	HSD3B2	1408
ZIM2	-0.54987	0.937914	0.027837	23619	ZIM2	ZIM2	1409
RNASE7	-0.54974	0.926481	0.0331635	84659	RNASE7	RNASE7	1410
NDRG4	-0.54971	0.885806	0.0526614	65009	NDRG4	NDRG4	1411
CH25H	-0.54937	0.937914	0.027837	9023	CH25H	CH25H	1412
XIRP2	-0.54881	0.986994	0.00568549	129446	XIRP2	XIRP2	1413
DCAF12L1	-0.54878	0.943633	0.0251969	139170	DCAF12L1	DCAF12L1	1414
NDUFB2	-0.54842	0.978726	0.00933887	4708	NDUFB2	NDUFB2	1415
AFF4	-0.54826	1	0	27125	AFF4	AFF4	1416
ICE2	-0.54807	0.966798	0.0146643	79664	ICE2	ICE2	1417
PRR23D2	-0.54801	0.965726	0.0151461	100133251	PRR23D2	PRR23D2	1418
KANK2	-0.54796	0.956321	0.0193963	25959	KANK2	KANK2	1419
C7orf50	-0.54795	0.965726	0.0151461	84310	C7orf50	C7orf50	1420
PSG2	-0.54783	0.937914	0.027837	5670	PSG2	PSG2	1421
PAGE2	-0.54781	0.974534	0.011203	203569	PAGE2	PAGE2	1422
BBS1	-0.54779	0.943633	0.0251969	582	BBS1	BBS1	1423
TMEM261	-0.54772	1	0	90871	TMEM261	TMEM261	1424
UBQLN2	-0.54733	0.992438	0.00329662	29978	UBQLN2	UBQLN2	1425
FRZB	-0.54701	0.926481	0.0331635	2487	FRZB	FRZB	1426
PADI4	-0.5469	0.943633	0.0251969	23569	PADI4	PADI4	1427
CAV1	-0.54665	1	0	857	CAV1	CAV1	1428
LRRC73	-0.54651	0.986555	0.0058787	221424	LRRC73	LRRC73	1429
KLRB1	-0.54623	0.956321	0.0193963	3820	KLRB1	KLRB1	1430
FAM73A	-0.54598	0.949501	0.0225046	374986	FAM73A	FAM73A	1431
NAA11	-0.54595	0.943633	0.0251969	84779	NAA11	NAA11	1432
NBPF8	-0.54573	0.974534	0.011203	728841	NBPF8	NBPF8	1433
ZCCHC3	-0.54544	1	0	85364	ZCCHC3	ZCCHC3	1434
ALG9	-0.54536	0.956321	0.0193963	79796	ALG9	ALG9	1435
TBL1Y	-0.54534	0.965726	0.0151461	90665	TBL1Y	TBL1Y	1436
ANKRD31	-0.54507	1	0	256006	ANKRD31	ANKRD31	1437
ZNF354B	-0.54493	0.966985	0.0145803	117608	ZNF354B	ZNF354B	1438
PRDM7	-0.54488	0.956321	0.0193963	11105	PRDM7	PRDM7	1439
TAS2R4	-0.54487	0.915685	0.0382539	50832	TAS2R4	TAS2R4	1440
VEZT	-0.54452	0.986555	0.0058787	55591	VEZT	VEZT	1441
SNRPA	-0.54415	0.974534	0.011203	6626	SNRPA	SNRPA	1442
C12orf43	-0.54309	0.956321	0.0193963	64897	C12orf43	C12orf43	1443
NT5C1A	-0.54294	1	0	84618	NT5C1A	NT5C1A	1444
PBX3	-0.54285	0.915685	0.0382539	5090	PBX3	PBX3	1445
GRIN2B	-0.54272	0.97101	0.0127763	2904	GRIN2B	GRIN2B	1446
TSHR	-0.54269	0.943633	0.0251969	7253	TSHR	TSHR	1447
CCNT2	-0.54249	0.965726	0.0151461	905	CCNT2	CCNT2	1448
UBXN8	-0.54232	0.981852	0.00795397	7993	UBXN8	UBXN8	1449
NRXN2	-0.54218	0.965726	0.0151461	9379	NRXN2	NRXN2	1450
VCX3B	-0.54213	0.974445	0.0112427	425054	VCX3B	VCX3B	1451
DPP4	-0.54208	0.965726	0.0151461	1803	DPP4	DPP4	1452
BIN1	-0.54174	0.89322	0.0490416	274	BIN1	BIN1	1453
KLHDC1	-0.54173	0.938882	0.027389	122773	KLHDC1	KLHDC1	1454
DHX36	-0.5414	1	0	170506	DHX36	DHX36	1455
LCN10	-0.54112	0.947333	0.0234973	414332	LCN10	LCN10	1456
SPPL2A	-0.54111	0.915685	0.0382539	84888	SPPL2A	SPPL2A	1457
GMCL1	-0.54089	0.926481	0.0331635	64395	GMCL1	GMCL1	1458
NDUFS8	-0.54067	1	0	4728	NDUFS8	NDUFS8	1459
FXR1	-0.54055	0.995359	0.00202025	8087	FXR1	FXR1	1460
MET	-0.54019	1	0	4233	MET	MET	1461
VPS8	-0.54004	0.97101	0.0127763	23355	VPS8	VPS8	1462
ASCC3	-0.53997	1	0	10973	ASCC3	ASCC3	1463
IGFL2	-0.53978	0.947333	0.0234973	147920	IGFL2	IGFL2	1464
ZC3H11A	-0.53959	0.993725	0.00273378	9877	ZC3H11A	ZC3H11A	1465
CLDN18	-0.53951	0.956321	0.0193963	51208	CLDN18	CLDN18	1466
AFMID	-0.53951	1	0	125061	AFMID	AFMID	1467
GMFG	-0.53936	0.956321	0.0193963	9535	GMFG	GMFG	1468
PPP3CC	-0.53917	0.956321	0.0193963	5533	PPP3CC	PPP3CC	1469
FRRS1	-0.53913	0.981758	0.00799555	391059	FRRS1	FRRS1	1470
ZNF639	-0.53888	0.97101	0.0127763	51193	ZNF639	ZNF639	1471
METTL24	-0.53831	0.966178	0.0149429	728464	METTL24	METTL24	1472
USP19	-0.5383	0.965726	0.0151461	10869	USP19	USP19	1473
FXN	-0.53818	1	0	2395	FXN	FXN	1474
HIST1H2AA	-0.53814	0.926481	0.0331635	221613	HIST1H2AA	HIST1H2AA	1475
UQCRHL	-0.53777	0.956321	0.0193963	440567	UQCRHL	UQCRHL	1476
OR52B2	-0.53776	0.943633	0.0251969	255725	OR52B2	OR52B2	1477
CDADC1	-0.53759	0.97101	0.0127763	81602	CDADC1	CDADC1	1478
IRS2	-0.53734	0.926481	0.0331635	8660	IRS2	IRS2	1479
TCTEX1D2	-0.53712	0.915685	0.0382539	255758	TCTEX1D2	TCTEX1D2	1480
SMAD1	-0.53697	0.965726	0.0151461	4086	SMAD1	SMAD1	1481
KLHL26	-0.53673	0.954736	0.0201167	55295	KLHL26	KLHL26	1482
OR4N2	-0.53659	0.885806	0.0526614	390429	OR4N2	OR4N2	1483
MYRF	-0.53645	0.985895	0.00616934	745	MYRF	MYRF	1484
EVPL	-0.53588	0.974534	0.011203	2125	EVPL	EVPL	1485
FAM71C	-0.53585	0.956321	0.0193963	196472	FAM71C	FAM71C	1486
PTP4A1	-0.53584	1	0	7803	PTP4A1	PTP4A1	1487
SDR39U1	-0.5358	0.99866	0.000582345	56948	SDR39U1	SDR39U1	1488
SIRT5	-0.53563	0.937914	0.027837	23408	SIRT5	SIRT5	1489
NARFL	-0.53559	1	0	64428	NARFL	NARFL	1490
SLC25A21	-0.5355	0.926481	0.0331635	89874	SLC25A21	SLC25A21	1491
C16orf59	-0.53548	0.956321	0.0193963	80178	C16orf59	C16orf59	1492
USP34	-0.53544	0.821611	0.0853338	9736	USP34	USP34	1493
CD276	-0.53544	0.961536	0.0170345	80381	CD276	CD276	1494
GABRA2	-0.53525	0.97101	0.0127763	2555	GABRA2	GABRA2	1495
SOX10	-0.53485	0.906504	0.0426303	6663	SOX10	SOX10	1496
CASP3	-0.53485	1	0	836	CASP3	CASP3	1497
CDH8	-0.53475	0.97101	0.0127763	1006	CDH8	CDH8	1498
SLC26A6	-0.53473	0.965726	0.0151461	65010	SLC26A6	SLC26A6	1499
MCOLN3	-0.53467	1	0	55283	MCOLN3	MCOLN3	1500
C1orf27	-0.53452	0.974534	0.011203	54953	C1orf27	C1orf27	1501
ACCS	-0.53395	0.906504	0.0426303	84680	ACCS	ACCS	1502
MSL1	-0.53394	0.974534	0.011203	339287	MSL1	MSL1	1503
CCDC103	-0.5336	1	0	388389	CCDC103	CCDC103	1504
RGMB	-0.53359	0.943633	0.0251969	285704	RGMB	RGMB	1505
ZDHHC8	-0.53358	0.906504	0.0426303	29801	ZDHHC8	ZDHHC8	1506
ZNF354A	-0.53352	1	0	6940	ZNF354A	ZNF354A	1507
LCE1F	-0.53351	0.926481	0.0331635	353137	LCE1F	LCE1F	1508
COMP	-0.53319	0.943633	0.0251969	1311	COMP	COMP	1509
PTBP3	-0.53316	0.915685	0.0382539	9991	PTBP3	PTBP3	1510
CCL3L3	-0.53293	1	0	414062	CCL3L3	CCL3L3	1511
GP1BB	-0.53284	0.937914	0.027837	2812	GP1BB	GP1BB	1512
RNF213	-0.5323	0.956321	0.0193963	57674	RNF213	RNF213	1513
CRISP1	-0.53218	0.9871	0.00563885	167	CRISP1	CRISP1	1514
CFAP61	-0.53198	0.965726	0.0151461	26074	CFAP61	CFAP61	1515
USP31	-0.53176	0.965726	0.0151461	57478	USP31	USP31	1516
TECPR1	-0.53174	0.943633	0.0251969	25851	TECPR1	TECPR1	1517
PCGF3	-0.5317	0.956321	0.0193963	10336	PCGF3	PCGF3	1518
H2AFB3	-0.5314	0.975766	0.0106543	83740	H2AFB3	H2AFB3	1519
SLC27A1	-0.53137	0.956321	0.0193963	376497	SLC27A1	SLC27A1	1520
HAND1	-0.53136	0.956321	0.0193963	9421	HAND1	HAND1	1521
EGFL6	-0.53109	0.915685	0.0382539	25975	EGFL6	EGFL6	1522
CUL3	-0.53109	0.99866	0.000582345	8452	CUL3	CUL3	1523
SLC25A10	-0.53105	0.958958	0.0182004	1468	SLC25A10	SLC25A10	1524
HAAO	-0.5309	0.972504	0.0121086	23498	HAAO	HAAO	1525
PITPNM2	-0.53083	0.956321	0.0193963	57605	PITPNM2	PITPNM2	1526
ZNF276	-0.53081	0.943633	0.0251969	92822	ZNF276	ZNF276	1527
SPAG5	-0.53078	0.982048	0.00786728	10615	SPAG5	SPAG5	1528
LCN2	-0.53046	0.988174	0.00516658	3934	LCN2	LCN2	1529
C18orf25	-0.5304	0.943633	0.0251969	147339	C18orf25	C18orf25	1530
SLC28A1	-0.53	0.926481	0.0331635	9154	SLC28A1	SLC28A1	1531
ARHGEF17	-0.52975	0.987669	0.00538858	9828	ARHGEF17	ARHGEF17	1532
APITD1-CORT	-0.52972	1	0	100526739	APITD1-CORT	APITD1-CORT	1533
ACTB	-0.52968	1	0	60	ACTB	ACTB	1534
DGKQ	-0.52967	0.937914	0.027837	1609	DGKQ	DGKQ	1535
ZEB1	-0.52965	0.956321	0.0193963	6935	ZEB1	ZEB1	1536
LRRC69	-0.52961	0.885806	0.0526614	100130742	LRRC69	LRRC69	1537
TERF2	-0.52961	0.974534	0.011203	7014	TERF2	TERF2	1538
BIRC8	-0.52913	0.943633	0.0251969	112401	BIRC8	BIRC8	1539
GABRB2	-0.52883	0.996577	0.00148914	2561	GABRB2	GABRB2	1540
PARP2	-0.52852	0.937914	0.027837	10038	PARP2	PARP2	1541
DCXR	-0.5285	0.937914	0.027837	51181	DCXR	DCXR	1542
WASF2	-0.52849	0.965726	0.0151461	10163	WASF2	WASF2	1543
PSTK	-0.52846	0.885806	0.0526614	118672	PSTK	PSTK	1544
LEPROT	-0.52842	0.97101	0.0127763	54741	LEPROT	LEPROT	1545
PDE1C	-0.52827	0.909004	0.0414342	5137	PDE1C	PDE1C	1546
MRC1	-0.52804	0.937914	0.027837	4360	MRC1	MRC1	1547
MSRB2	-0.52795	0.937914	0.027837	22921	MSRB2	MSRB2	1548
REG1B	-0.52779	0.917488	0.0373996	5968	REG1B	REG1B	1549
ZFP92	-0.52775	0.937914	0.027837	139735	ZFP92	ZFP92	1550
BAGE2	-0.52765	0.943633	0.0251969	85319	BAGE2	BAGE2	1551
AGAP3	-0.52765	0.943633	0.0251969	116988	AGAP3	AGAP3	1552
TTPA	-0.52748	0.965726	0.0151461	7274	TTPA	TTPA	1553
PEX3	-0.52685	1	0	8504	PEX3	PEX3	1554
PTGDR2	-0.5268	0.915685	0.0382539	11251	PTGDR2	PTGDR2	1555
CEP85	-0.52678	0.97101	0.0127763	64793	CEP85	CEP85	1556
KIAA1586	-0.52647	0.98945	0.00460615	57691	KIAA1586	KIAA1586	1557
BRI3	-0.52638	0.965726	0.0151461	25798	BRI3	BRI3	1558
TNRC6A	-0.52635	0.937914	0.027837	27327	TNRC6A	TNRC6A	1559
ADIG	-0.5263	0.981471	0.00812253	149685	ADIG	ADIG	1560
TRUB2	-0.52627	0.99538	0.00201109	26995	TRUB2	TRUB2	1561
OR51Q1	-0.52626	0.915685	0.0382539	390061	OR51Q1	OR51Q1	1562
ZFAND3	-0.52611	0.943633	0.0251969	60685	ZFAND3	ZFAND3	1563
TNIP1	-0.52604	1	0	10318	TNIP1	TNIP1	1564
DNAJB12	-0.52601	0.956321	0.0193963	54788	DNAJB12	DNAJB12	1565
KRT17	-0.52578	0.956321	0.0193963	3872	KRT17	KRT17	1566
POSTN	-0.52543	0.937914	0.027837	10631	POSTN	POSTN	1567
MT1M	-0.52542	0.943633	0.0251969	4499	MT1M	MT1M	1568
TCEANC2	-0.52542	0.956321	0.0193963	127428	TCEANC2	TCEANC2	1569
NUDT19	-0.52515	0.943633	0.0251969	390916	NUDT19	NUDT19	1570
TSPAN6	-0.52504	0.956321	0.0193963	7105	TSPAN6	TSPAN6	1571
ZAN	-0.52497	0.937914	0.027837	7455	ZAN	ZAN	1572
S100A12	-0.52463	0.965726	0.0151461	6283	S100A12	S100A12	1573
ATP6V0E1	-0.52445	0.937914	0.027837	8992	ATP6V0E1	ATP6V0E1	1574
LDB3	-0.52445	0.943633	0.0251969	11155	LDB3	LDB3	1575
ZFP69	-0.52432	0.965726	0.0151461	339559	ZFP69	ZFP69	1576
TDRD12	-0.52432	1	0	91646	TDRD12	TDRD12	1577
LRRTM3	-0.52413	0.965726	0.0151461	347731	LRRTM3	LRRTM3	1578
ADAMTS4	-0.52411	0.943633	0.0251969	9507	ADAMTS4	ADAMTS4	1579
TMEM39A	-0.52403	0.963548	0.0161266	55254	TMEM39A	TMEM39A	1580
CMTM6	-0.52401	0.965726	0.0151461	54918	CMTM6	CMTM6	1581
PLCG2	-0.52396	0.933869	0.029714	5336	PLCG2	PLCG2	1582
PEX11B	-0.52379	1	0	8799	PEX11B	PEX11B	1583
DNAJC27	-0.52352	0.961536	0.0170345	51277	DNAJC27	DNAJC27	1584
PIP5K1C	-0.52323	0.961673	0.0169726	23396	PIP5K1C	PIP5K1C	1585
PPARGC1B	-0.52314	0.926481	0.0331635	133522	PPARGC1B	PPARGC1B	1586
DHFR	-0.5231	1	0	1719	DHFR	DHFR	1587
TRPV1	-0.52304	0.937914	0.027837	7442	TRPV1	TRPV1	1588
LAPTM4B	-0.52299	0.974534	0.011203	55353	LAPTM4B	LAPTM4B	1589
AMBP	-0.52286	0.956321	0.0193963	259	AMBP	AMBP	1590
RNF214	-0.5228	0.915685	0.0382539	257160	RNF214	RNF214	1591
GRM2	-0.52275	0.956321	0.0193963	2912	GRM2	GRM2	1592
FGFBP2	-0.52247	0.965726	0.0151461	83888	FGFBP2	FGFBP2	1593
CD58	-0.52194	1	0	965	CD58	CD58	1594
ADD3	-0.52185	0.97101	0.0127763	120	ADD3	ADD3	1595
NUDT7	-0.52137	0.97835	0.00950575	283927	NUDT7	NUDT7	1596
PIEZO1	-0.52135	0.937914	0.027837	9780	PIEZO1	PIEZO1	1597
RBM27	-0.52125	1	0	54439	RBM27	RBM27	1598
CACNB4	-0.521	0.965726	0.0151461	785	CACNB4	CACNB4	1599
LRRC32	-0.52089	0.885806	0.0526614	2615	LRRC32	LRRC32	1600
IFT52	-0.52082	0.906504	0.0426303	51098	IFT52	IFT52	1601
PRUNE2	-0.52059	0.965726	0.0151461	158471	PRUNE2	PRUNE2	1602
PSMG1	-0.52007	0.965726	0.0151461	8624	PSMG1	PSMG1	1603
LRRC24	-0.52004	0.956321	0.0193963	441381	LRRC24	LRRC24	1604
SHKBP1	-0.51981	0.943633	0.0251969	92799	SHKBP1	SHKBP1	1605
SH3BP5L	-0.51958	0.937914	0.027837	80851	SH3BP5L	SH3BP5L	1606
PI4KB	-0.51943	0.956321	0.0193963	5298	PI4KB	PI4KB	1607
TOMM70A	-0.5192	1	0	9868	TOMM70A	TOMM70A	1608
NPC1	-0.51902	0.978726	0.00933887	4864	NPC1	NPC1	1609
H2AFY2	-0.51887	1	0	55506	H2AFY2	H2AFY2	1610
UST	-0.51869	1	0	10090	UST	UST	1611
RAB5C	-0.51817	1	0	5878	RAB5C	RAB5C	1612
TMEM120B	-0.51814	0.97101	0.0127763	144404	TMEM120B	TMEM120B	1613
PCP2	-0.51811	0.965726	0.0151461	126006	PCP2	PCP2	1614
CSNK1A1	-0.51801	1	0	1452	CSNK1A1	CSNK1A1	1615
KCTD3	-0.51779	0.938882	0.027389	51133	KCTD3	KCTD3	1616
SYNPR	-0.5173	0.949501	0.0225046	132204	SYNPR	SYNPR	1617
ALAS1	-0.51716	1	0	211	ALAS1	ALAS1	1618
FAM166A	-0.51707	0.909004	0.0414342	401565	FAM166A	FAM166A	1619
MGST2	-0.51673	0.926481	0.0331635	4258	MGST2	MGST2	1620
ATAD3C	-0.51644	0.974534	0.011203	219293	ATAD3C	ATAD3C	1621
THRB	-0.51642	0.98332	0.00730513	7068	THRB	THRB	1622
TDRKH	-0.51638	0.943633	0.0251969	11022	TDRKH	TDRKH	1623
SMPD2	-0.51632	0.953699	0.0205887	6610	SMPD2	SMPD2	1624
FABP2	-0.51607	1	0	2169	FABP2	FABP2	1625
NUP98	-0.51594	1	0	4928	NUP98	NUP98	1626
CD7	-0.51578	0.969075	0.0136426	924	CD7	CD7	1627
MOB1A	-0.51575	0.943633	0.0251969	55233	MOB1A	MOB1A	1628
OR1C1	-0.51574	0.968483	0.013908	26188	OR1C1	OR1C1	1629
ANXA9	-0.51565	0.956321	0.0193963	8416	ANXA9	ANXA9	1630
NSUN5	-0.51547	0.965726	0.0151461	55695	NSUN5	NSUN5	1631
CNST	-0.51524	0.966178	0.0149429	163882	CNST	CNST	1632
ANK3	-0.51516	0.9532	0.020816	288	ANK3	ANK3	1633
NDUFA13	-0.51507	0.956321	0.0193963	51079	NDUFA13	NDUFA13	1634
TTC12	-0.51468	0.926481	0.0331635	54970	TTC12	TTC12	1635
MAPKAPK5	-0.51462	0.949501	0.0225046	8550	MAPKAPK5	MAPKAPK5	1636
PDHB	-0.51451	1	0	5162	PDHB	PDHB	1637
EPM2AIP1	-0.51399	0.98332	0.00730513	9852	EPM2AIP1	EPM2AIP1	1638
KCNQ1	-0.51369	0.943633	0.0251969	3784	KCNQ1	KCNQ1	1639
YRDC	-0.5134	1	0	79693	YRDC	YRDC	1640
IGLON5	-0.51336	1	0	402665	IGLON5	IGLON5	1641
VPS72	-0.51312	1	0	6944	VPS72	VPS72	1642
PREP	-0.51307	0.956321	0.0193963	5550	PREP	PREP	1643
EMP3	-0.5129	0.956321	0.0193963	2014	EMP3	EMP3	1644
ANXA4	-0.51264	0.965726	0.0151461	307	ANXA4	ANXA4	1645
IZUMO1	-0.51241	0.943633	0.0251969	284359	IZUMO1	IZUMO1	1646
HADH	-0.51228	1	0	3033	HADH	HADH	1647
ANKRD17	-0.51212	0.965726	0.0151461	26057	ANKRD17	ANKRD17	1648
PHF13	-0.51204	0.994993	0.00217997	148479	PHF13	PHF13	1649
SLC25A43	-0.51194	0.943633	0.0251969	203427	SLC25A43	SLC25A43	1650
ZNF451	-0.51179	0.937914	0.027837	26036	ZNF451	ZNF451	1651
BSG	-0.51171	0.943633	0.0251969	682	BSG	BSG	1652
RAB40C	-0.51167	0.937914	0.027837	57799	RAB40C	RAB40C	1653
RAB3GAP1	-0.51166	1	0	22930	RAB3GAP1	RAB3GAP1	1654
PYGL	-0.51157	0.943633	0.0251969	5836	PYGL	PYGL	1655
DAAM2	-0.51149	0.915685	0.0382539	23500	DAAM2	DAAM2	1656
EYA3	-0.51143	0.948636	0.0229004	2140	EYA3	EYA3	1657
WBSCR22	-0.51138	1	0	114049	WBSCR22	WBSCR22	1658
KIF13B	-0.51136	0.937914	0.027837	23303	KIF13B	KIF13B	1659
CCNB2	-0.51122	0.956321	0.0193963	9133	CCNB2	CCNB2	1660
NSUN3	-0.51117	0.975766	0.0106543	63899	NSUN3	NSUN3	1661
ANXA1	-0.51112	1	0	301	ANXA1	ANXA1	1662
STON1	-0.51105	0.956321	0.0193963	11037	STON1	STON1	1663
SLC12A4	-0.51077	0.906504	0.0426303	6560	SLC12A4	SLC12A4	1664
MRE11A	-0.51053	0.974534	0.011203	4361	MRE11A	MRE11A	1665
RANBP6	-0.51044	0.943633	0.0251969	26953	RANBP6	RANBP6	1666
AP5B1	-0.51031	0.960367	0.0175628	91056	AP5B1	AP5B1	1667
PROM2	-0.51031	0.965726	0.0151461	150696	PROM2	PROM2	1668
C1QB	-0.51023	0.965726	0.0151461	713	C1QB	C1QB	1669
ALG13	-0.51014	1	0	79868	ALG13	ALG13	1670
ZNF780A	-0.50955	0.937914	0.027837	284323	ZNF780A	ZNF780A	1671
CAPN5	-0.50952	0.885806	0.0526614	726	CAPN5	CAPN5	1672
JAGN1	-0.50929	0.943633	0.0251969	84522	JAGN1	JAGN1	1673
NAT8	-0.50912	0.937914	0.027837	9027	NAT8	NAT8	1674
TUBA3E	-0.50903	0.951384	0.0216442	112714	TUBA3E	TUBA3E	1675
ZBED3	-0.50878	0.915685	0.0382539	84327	ZBED3	ZBED3	1676
PURB	-0.50839	1	0	5814	PURB	PURB	1677
POLG2	-0.50839	1	0	11232	POLG2	POLG2	1678
ECM2	-0.50812	0.906504	0.0426303	1842	ECM2	ECM2	1679
RMI1	-0.50741	1	0	80010	RMI1	RMI1	1680
GNG5	-0.50733	0.937914	0.027837	2787	GNG5	GNG5	1681
CENPP	-0.50731	0.975766	0.0106543	401541	CENPP	CENPP	1682
FOXN4	-0.50706	0.937914	0.027837	121643	FOXN4	FOXN4	1683
DNM2	-0.50703	0.981471	0.00812253	1785	DNM2	DNM2	1684
RAX	-0.50694	0.906504	0.0426303	30062	RAX	RAX	1685
DDX50	-0.50691	0.962605	0.0165519	79009	DDX50	DDX50	1686
IMPA1	-0.50688	0.989817	0.00444509	3612	IMPA1	IMPA1	1687
HIST1H2AH	-0.50672	0.943633	0.0251969	85235	HIST1H2AH	HIST1H2AH	1688
ROS1	-0.50656	0.974534	0.011203	6098	ROS1	ROS1	1689
MKNK2	-0.50648	0.974534	0.011203	2872	MKNK2	MKNK2	1690
CCDC171	-0.50641	0.960367	0.0175628	203238	CCDC171	CCDC171	1691
PIP5K1B	-0.50604	0.966178	0.0149429	8395	PIP5K1B	PIP5K1B	1692
KDM5D	-0.50599	0.943633	0.0251969	8284	KDM5D	KDM5D	1693
SCAPER	-0.50574	0.937914	0.027837	49855	SCAPER	SCAPER	1694
MADD	-0.50547	0.937914	0.027837	8567	MADD	MADD	1695
MEF2BNB	-0.50535	0.937914	0.027837	729991	MEF2BNB	MEF2BNB	1696
BIK	-0.50532	0.943633	0.0251969	638	BIK	BIK	1697
LY6G5C	-0.50526	0.956321	0.0193963	80741	LY6G5C	LY6G5C	1698
MMP1	-0.50524	0.915685	0.0382539	4312	MMP1	MMP1	1699
FUBP1	-0.50524	0.975766	0.0106543	8880	FUBP1	FUBP1	1700
NONO	-0.50472	1	0	4841	NONO	NONO	1701
MAPK12	-0.50445	0.937624	0.0279713	6300	MAPK12	MAPK12	1702
APOBEC3A	-0.50426	1	0	200315	APOBEC3A	APOBEC3A	1703
RALA	-0.50412	0.97101	0.0127763	5898	RALA	RALA	1704
TMED10	-0.50342	1	0	10972	TMED10	TMED10	1705
TUSC3	-0.50329	0.937914	0.027837	7991	TUSC3	TUSC3	1706
CCDC33	-0.50324	0.955301	0.0198598	80125	CCDC33	CCDC33	1707
C2orf82	-0.50303	0.984119	0.00695238	389084	C2orf82	C2orf82	1708
CCND1	-0.50298	0.965726	0.0151461	595	CCND1	CCND1	1709
HLA-DQA2	-0.50291	0.956321	0.0193963	3118	HLA-DQA2	HLA-DQA2	1710
LINGO2	-0.50289	0.956321	0.0193963	158038	LINGO2	LINGO2	1711
LIN28A	-0.50283	0.985895	0.00616934	79727	LIN28A	LIN28A	1712
STAB2	-0.50281	0.943633	0.0251969	55576	STAB2	STAB2	1713
GALNT9	-0.50276	1	0	50614	GALNT9	GALNT9	1714
TMEM170B	-0.50263	0.949501	0.0225046	100113407	TMEM170B	TMEM170B	1715
DNAH17	-0.50261	0.965726	0.0151461	8632	DNAH17	DNAH17	1716
ANKRD62	-0.50259	0.943633	0.0251969	342850	ANKRD62	ANKRD62	1717
OR8B3	-0.50235	0.956321	0.0193963	390271	OR8B3	OR8B3	1718
DNLZ	-0.50186	1	0	728489	DNLZ	DNLZ	1719
GALNT5	-0.50146	0.937914	0.027837	11227	GALNT5	GALNT5	1720
THUMPD2	-0.50124	0.906504	0.0426303	80745	THUMPD2	THUMPD2	1721
LRRC19	-0.50092	0.965726	0.0151461	64922	LRRC19	LRRC19	1722
NELL1	-0.50083	0.943633	0.0251969	4745	NELL1	NELL1	1723
FAM163A	-0.50071	0.937914	0.027837	148753	FAM163A	FAM163A	1724
ATXN2L	-0.50058	0.975766	0.0106543	11273	ATXN2L	ATXN2L	1725
LCOR	-0.50014	0.906504	0.0426303	84458	LCOR	LCOR	1726
CFL1	-0.49995	0.937914	0.027837	1072	CFL1	CFL1	1727
RASL10A	-0.49992	0.996211	0.00164867	10633	RASL10A	RASL10A	1728
IGFBPL1	-0.49983	0.947814	0.0232769	347252	IGFBPL1	IGFBPL1	1729
RPS19BP1	-0.4993	1	0	91582	RPS19BP1	RPS19BP1	1730
ZFAND1	-0.49924	0.956321	0.0193963	79752	ZFAND1	ZFAND1	1731
ATF7IP2	-0.49891	1	0	80063	ATF7IP2	ATF7IP2	1732
RANBP10	-0.49882	0.937624	0.0279713	57610	RANBP10	RANBP10	1733
INPPL1	-0.49882	0.956321	0.0193963	3636	INPPL1	INPPL1	1734
NDUFS7	-0.49882	1	0	374291	NDUFS7	NDUFS7	1735
APIP	-0.49851	0.969075	0.0136426	51074	APIP	APIP	1736
DPH1	-0.49851	0.988288	0.00511648	1801	DPH1	DPH1	1737
STK3	-0.49844	0.943633	0.0251969	6788	STK3	STK3	1738
EXOC6	-0.4984	0.98332	0.00730513	54536	EXOC6	EXOC6	1739
MMP13	-0.49797	0.97101	0.0127763	4322	MMP13	MMP13	1740
KLHL18	-0.49788	0.956321	0.0193963	23276	KLHL18	KLHL18	1741
PAXIP1	-0.49779	0.906504	0.0426303	22976	PAXIP1	PAXIP1	1742
DHODH	-0.49769	0.974534	0.011203	1723	DHODH	DHODH	1743
ZNF510	-0.49761	0.956321	0.0193963	22869	ZNF510	ZNF510	1744
CLUL1	-0.49701	0.906504	0.0426303	27098	CLUL1	CLUL1	1745
SLC35A1	-0.49687	1	0	10559	SLC35A1	SLC35A1	1746
SKA2	-0.49645	0.965726	0.0151461	348235	SKA2	SKA2	1747
MED19	-0.49642	0.983855	0.0070689	219541	MED19	MED19	1748
SELT	-0.49624	0.972504	0.0121086	51714	SELT	SELT	1749
ZNF19	-0.49602	0.98332	0.00730513	7567	ZNF19	ZNF19	1750
TADA1	-0.49598	0.953699	0.0205887	117143	TADA1	TADA1	1751
C17orf58	-0.49596	0.965726	0.0151461	284018	C17orf58	C17orf58	1752
FOXJ2	-0.4959	1	0	55810	FOXJ2	FOXJ2	1753
ADAMTS16	-0.49569	0.965726	0.0151461	170690	ADAMTS16	ADAMTS16	1754
FAM83A	-0.49519	1	0	84985	FAM83A	FAM83A	1755
PLOD1	-0.49457	0.972504	0.0121086	5351	PLOD1	PLOD1	1756
PINLYP	-0.49444	1	0	390940	PINLYP	PINLYP	1757
NPM3	-0.4944	0.956321	0.0193963	10360	NPM3	NPM3	1758
PHF12	-0.49435	0.97101	0.0127763	57649	PHF12	PHF12	1759
RAB40A	-0.4943	0.996577	0.00148914	142684	RAB40A	RAB40A	1760
KRTAP5-7	-0.49419	0.926481	0.0331635	440050	KRTAP5-7	KRTAP5-7	1761
TMEM251	-0.49406	0.943633	0.0251969	26175	TMEM251	TMEM251	1762
TCEB2	-0.49406	1	0	6923	TCEB2	TCEB2	1763
APCDD1L	-0.49379	0.956321	0.0193963	164284	APCDD1L	APCDD1L	1764
TNFSF10	-0.49367	1	0	8743	TNFSF10	TNFSF10	1765
CBWD5	-0.49363	1	0	220869	CBWD5	CBWD5	1766
C5orf67	-0.49329	0.926814	0.0330074	101928448	C5orf67	C5orf67	1767
JAM2	-0.49327	0.985895	0.00616934	58494	JAM2	JAM2	1768
ATG4A	-0.49319	0.943633	0.0251969	115201	ATG4A	ATG4A	1769
RMDN2	-0.49306	0.979436	0.00902394	151393	RMDN2	RMDN2	1770
TIMM13	-0.49303	0.943633	0.0251969	26517	TIMM13	TIMM13	1771
LRTM1	-0.49248	0.974534	0.011203	57408	LRTM1	LRTM1	1772
BRD2	-0.49243	0.974534	0.011203	6046	BRD2	BRD2	1773
MTUS2	-0.49222	0.998049	0.000848136	23281	MTUS2	MTUS2	1774
ALDH3A1	-0.49217	0.943633	0.0251969	218	ALDH3A1	ALDH3A1	1775
FXYD2	-0.49216	0.943633	0.0251969	486	FXYD2	FXYD2	1776
FAM9B	-0.49207	0.986555	0.0058787	171483	FAM9B	FAM9B	1777
SCGB1C2	-0.49205	0.943633	0.0251969	653486	SCGB1C2	SCGB1C2	1778
NEDD4	-0.49176	0.974534	0.011203	4734	NEDD4	NEDD4	1779
ANTXRL	-0.49169	0.951785	0.0214611	195977	ANTXRL	ANTXRL	1780
PF4V1	-0.49169	0.956321	0.0193963	5197	PF4V1	PF4V1	1781
POLR3G	-0.49111	0.906504	0.0426303	10622	POLR3G	POLR3G	1782
PARP1	-0.49104	0.956321	0.0193963	142	PARP1	PARP1	1783
LIX1	-0.49097	0.951384	0.0216442	167410	LIX1	LIX1	1784
B3GALT5	-0.49089	0.956321	0.0193963	10317	B3GALT5	B3GALT5	1785
SREBF2	-0.49078	1	0	6721	SREBF2	SREBF2	1786
SMIM15	-0.49065	0.937914	0.027837	643155	SMIM15	SMIM15	1787
PCYOX1	-0.49027	0.974534	0.011203	51449	PCYOX1	PCYOX1	1788
BCL11B	-0.49026	0.97101	0.0127763	64919	BCL11B	BCL11B	1789
PTPRN	-0.49025	0.948636	0.0229004	5798	PTPRN	PTPRN	1790
SMURF1	-0.4902	0.956321	0.0193963	57154	SMURF1	SMURF1	1791
MTUS1	-0.49019	0.939397	0.0271508	57509	MTUS1	MTUS1	1792
OR52L1	-0.49011	0.968702	0.0138098	338751	OR52L1	OR52L1	1793
ESYT3	-0.49006	0.956321	0.0193963	83850	ESYT3	ESYT3	1794
SPDYE6	-0.49	1	0	729597	SPDYE6	SPDYE6	1795
UGT1A7	-0.48983	0.943633	0.0251969	54577	UGT1A7	UGT1A7	1796
OGN	-0.48963	0.961536	0.0170345	4969	OGN	OGN	1797
DUSP11	-0.48959	1	0	8446	DUSP11	DUSP11	1798
COL4A6	-0.48921	0.974534	0.011203	1288	COL4A6	COL4A6	1799
SHROOM3	-0.48915	0.99866	0.000582345	57619	SHROOM3	SHROOM3	1800
TCP10L	-0.48912	0.972504	0.0121086	140290	TCP10L	TCP10L	1801
NHLH1	-0.48911	0.964324	0.015777	4807	NHLH1	NHLH1	1802
ZSCAN12	-0.48908	0.978726	0.00933887	9753	ZSCAN12	ZSCAN12	1803
HSPBAP1	-0.48895	0.956321	0.0193963	79663	HSPBAP1	HSPBAP1	1804
JPH3	-0.48893	0.965726	0.0151461	57338	JPH3	JPH3	1805
MEOX2	-0.48878	0.97101	0.0127763	4223	MEOX2	MEOX2	1806
KIF2A	-0.48868	1	0	3796	KIF2A	KIF2A	1807
LCE3D	-0.48861	0.984119	0.00695238	84648	LCE3D	LCE3D	1808
N4BP2	-0.48807	0.926481	0.0331635	55728	N4BP2	N4BP2	1809
MORN3	-0.48805	0.97101	0.0127763	283385	MORN3	MORN3	1810
NPRL3	-0.48786	0.653713	0.184613	8131	NPRL3	NPRL3	1811
FGF8	-0.48777	0.956321	0.0193963	2253	FGF8	FGF8	1812
CCDC3	-0.48775	0.915685	0.0382539	83643	CCDC3	CCDC3	1813
MT1A	-0.48766	1	0	4489	MT1A	MT1A	1814
MSANTD3	-0.48764	0.915685	0.0382539	91283	MSANTD3	MSANTD3	1815
PRSS3	-0.48764	0.956321	0.0193963	5646	PRSS3	PRSS3	1816
YPEL3	-0.48763	1	0	83719	YPEL3	YPEL3	1817
IGF2R	-0.48762	0.966985	0.0145803	3482	IGF2R	IGF2R	1818
GNA12	-0.4876	0.937914	0.027837	2768	GNA12	GNA12	1819
MSH3	-0.48728	0.906504	0.0426303	4437	MSH3	MSH3	1820
CDK16	-0.48698	0.943633	0.0251969	5127	CDK16	CDK16	1821
VCAN	-0.48672	0.98945	0.00460615	1462	VCAN	VCAN	1822
METTL7A	-0.48665	0.956321	0.0193963	25840	METTL7A	METTL7A	1823
GRIPAP1	-0.48632	0.965726	0.0151461	56850	GRIPAP1	GRIPAP1	1824
PIANP	-0.48627	0.956321	0.0193963	196500	PIANP	PIANP	1825
PTCD2	-0.48621	0.943633	0.0251969	79810	PTCD2	PTCD2	1826
STAT5A	-0.4862	0.977872	0.00971799	6776	STAT5A	STAT5A	1827
SLC1A6	-0.48584	0.98945	0.00460615	6511	SLC1A6	SLC1A6	1828
RAB11FIP2	-0.48579	0.981754	0.00799732	22841	RAB11FIP2	RAB11FIP2	1829
OR51A7	-0.48576	0.943633	0.0251969	119687	OR51A7	OR51A7	1830
UBC	-0.48564	1	0	7316	UBC	UBC	1831
THEG	-0.48521	0.956321	0.0193963	51298	THEG	THEG	1832
HIST1H2BK	-0.48504	1	0	85236	HIST1H2BK	HIST1H2BK	1833
FLAD1	-0.48496	0.965726	0.0151461	80308	FLAD1	FLAD1	1834
ZBTB44	-0.48484	0.956321	0.0193963	29068	ZBTB44	ZBTB44	1835
AFM	-0.48465	0.956321	0.0193963	173	AFM	AFM	1836
HSPB9	-0.48465	0.963249	0.0162614	94086	HSPB9	HSPB9	1837
SLCO1A2	-0.48404	0.969075	0.0136426	6579	SLCO1A2	SLCO1A2	1838
PSMC3IP	-0.48401	0.956321	0.0193963	29893	PSMC3IP	PSMC3IP	1839
LCE1B	-0.4836	0.89958	0.0459602	353132	LCE1B	LCE1B	1840
DDA1	-0.4836	1	0	79016	DDA1	DDA1	1841
GAPVD1	-0.48348	0.966798	0.0146643	26130	GAPVD1	GAPVD1	1842
PEAK1	-0.48334	0.915685	0.0382539	79834	PEAK1	PEAK1	1843
ALDH16A1	-0.48313	0.956321	0.0193963	126133	ALDH16A1	ALDH16A1	1844
ADGRD1	-0.483	1	0	283383	ADGRD1	ADGRD1	1845
SLC38A7	-0.48296	0.980224	0.00867467	55238	SLC38A7	SLC38A7	1846
TERT	-0.48295	0.915685	0.0382539	7015	TERT	TERT	1847
LY86	-0.48293	0.926481	0.0331635	9450	LY86	LY86	1848
HARBI1	-0.48293	0.966798	0.0146643	283254	HARBI1	HARBI1	1849
CYTH4	-0.48292	0.937914	0.027837	27128	CYTH4	CYTH4	1850
CDV3	-0.48287	0.938882	0.027389	55573	CDV3	CDV3	1851
DSPP	-0.48243	0.960367	0.0175628	1834	DSPP	DSPP	1852
AMT	-0.48241	0.97101	0.0127763	275	AMT	AMT	1853
FOLH1	-0.48229	0.956321	0.0193963	2346	FOLH1	FOLH1	1854
SPAG8	-0.48174	0.937914	0.027837	26206	SPAG8	SPAG8	1855
POFUT2	-0.48162	0.953699	0.0205887	23275	POFUT2	POFUT2	1856
CCDC144NL	-0.48158	0.965726	0.0151461	339184	CCDC144NL	CCDC144NL	1857
KCNMA1	-0.48156	0.986555	0.0058787	3778	KCNMA1	KCNMA1	1858
SIGLEC7	-0.48149	0.956321	0.0193963	27036	SIGLEC7	SIGLEC7	1859
PCLO	-0.48148	0.97101	0.0127763	27445	PCLO	PCLO	1860
2024-03-09	-0.48144	0.95363	0.0206201	92979	2024-03-09	2024-03-09	1861
PCDHA1	-0.48131	0.965726	0.0151461	56147	PCDHA1	PCDHA1	1862
ENTPD5	-0.48091	1	0	957	ENTPD5	ENTPD5	1863
BARX2	-0.48078	0.956321	0.0193963	8538	BARX2	BARX2	1864
ZNF544	-0.48065	0.943633	0.0251969	27300	ZNF544	ZNF544	1865
SLC25A4	-0.48062	0.986994	0.00568549	291	SLC25A4	SLC25A4	1866
B4GALT4	-0.48048	0.958671	0.0183304	8702	B4GALT4	B4GALT4	1867
NPRL2	-0.48046	0.885806	0.0526614	10641	NPRL2	NPRL2	1868
MMP9	-0.48042	1	0	4318	MMP9	MMP9	1869
C18orf54	-0.48031	0.956321	0.0193963	162681	C18orf54	C18orf54	1870
SIRPD	-0.48029	0.926481	0.0331635	128646	SIRPD	SIRPD	1871
MT1B	-0.48008	0.965726	0.0151461	4490	MT1B	MT1B	1872
RAB44	-0.47993	0.949501	0.0225046	401258	RAB44	RAB44	1873
SULT6B1	-0.47991	1	0	391365	SULT6B1	SULT6B1	1874
HOXC13	-0.4798	0.974534	0.011203	3229	HOXC13	HOXC13	1875
U2AF1	-0.47944	1	0	7307	U2AF1	U2AF1	1876
EPPIN	-0.47938	0.937914	0.027837	57119	EPPIN	EPPIN	1877
OR4C13	-0.47922	0.943633	0.0251969	283092	OR4C13	OR4C13	1878
XPO6	-0.47902	0.981184	0.00824954	23214	XPO6	XPO6	1879
SLC4A8	-0.47896	0.956321	0.0193963	9498	SLC4A8	SLC4A8	1880
WDR48	-0.47894	1	0	57599	WDR48	WDR48	1881
CCDC136	-0.4788	0.97101	0.0127763	64753	CCDC136	CCDC136	1882
USP17L30	-0.47876	1	0	728419	USP17L30	USP17L30	1883
CISH	-0.47854	0.956321	0.0193963	1154	CISH	CISH	1884
DRC1	-0.47841	0.956321	0.0193963	92749	DRC1	DRC1	1885
NRROS	-0.47841	0.978722	0.00934065	375387	NRROS	NRROS	1886
C19orf47	-0.4784	0.943633	0.0251969	126526	C19orf47	C19orf47	1887
VWA9	-0.47827	1	0	81556	VWA9	VWA9	1888
FECH	-0.47826	0.998049	0.000848136	2235	FECH	FECH	1889
DCST2	-0.47818	0.974534	0.011203	127579	DCST2	DCST2	1890
ANGPTL2	-0.47804	0.965726	0.0151461	23452	ANGPTL2	ANGPTL2	1891
AARSD1	-0.47788	1	0	80755	AARSD1	AARSD1	1892
VWA5A	-0.47748	0.986994	0.00568549	4013	VWA5A	VWA5A	1893
MFSD4	-0.47745	1	0	148808	MFSD4	MFSD4	1894
PPP1R12C	-0.47735	0.943633	0.0251969	54776	PPP1R12C	PPP1R12C	1895
NPHS2	-0.47734	1	0	7827	NPHS2	NPHS2	1896
RYR3	-0.47719	0.98332	0.00730513	6263	RYR3	RYR3	1897
IDH2	-0.47715	0.969075	0.0136426	3418	IDH2	IDH2	1898
AP5S1	-0.47694	0.938882	0.027389	55317	AP5S1	AP5S1	1899
NUDCD1	-0.47687	1	0	84955	NUDCD1	NUDCD1	1900
TJP1	-0.47686	1	0	7082	TJP1	TJP1	1901
C17orf51	-0.47683	0.937914	0.027837	339263	C17orf51	C17orf51	1902
MTHFD1L	-0.47666	1	0	25902	MTHFD1L	MTHFD1L	1903
UBAP2	-0.47657	0.960367	0.0175628	55833	UBAP2	UBAP2	1904
ACSM2A	-0.47656	0.965726	0.0151461	123876	ACSM2A	ACSM2A	1905
GLRA2	-0.47651	0.99866	0.000582345	2742	GLRA2	GLRA2	1906
ENO1	-0.47648	0.974534	0.011203	2023	ENO1	ENO1	1907
ZNHIT6	-0.47639	0.943633	0.0251969	54680	ZNHIT6	ZNHIT6	1908
DISC1	-0.47616	0.937914	0.027837	27185	DISC1	DISC1	1909
PAIP1	-0.47616	0.945876	0.0241658	10605	PAIP1	PAIP1	1910
OR10K2	-0.47608	0.956321	0.0193963	391107	OR10K2	OR10K2	1911
CREB5	-0.47605	0.965181	0.0153912	9586	CREB5	CREB5	1912
EZH2	-0.47603	1	0	2146	EZH2	EZH2	1913
KCNS2	-0.47585	0.926481	0.0331635	3788	KCNS2	KCNS2	1914
ZMAT3	-0.4758	1	0	64393	ZMAT3	ZMAT3	1915
NEURL4	-0.47572	0.947814	0.0232769	84461	NEURL4	NEURL4	1916
GRM8	-0.47572	0.98332	0.00730513	2918	GRM8	GRM8	1917
BPNT1	-0.47541	0.937914	0.027837	10380	BPNT1	BPNT1	1918
NR1H2	-0.47532	0.95363	0.0206201	7376	NR1H2	NR1H2	1919
GNAT3	-0.4753	0.956321	0.0193963	346562	GNAT3	GNAT3	1920
SETX	-0.47497	0.996577	0.00148914	23064	SETX	SETX	1921
CELSR3	-0.47496	1	0	1951	CELSR3	CELSR3	1922
ANP32E	-0.47484	0.99866	0.000582345	81611	ANP32E	ANP32E	1923
PIWIL2	-0.47465	0.959079	0.0181456	55124	PIWIL2	PIWIL2	1924
KCNAB2	-0.47427	0.958279	0.018508	8514	KCNAB2	KCNAB2	1925
GGTLC1	-0.47424	0.937914	0.027837	92086	GGTLC1	GGTLC1	1926
TRIM52	-0.47396	0.956321	0.0193963	84851	TRIM52	TRIM52	1927
ATF2	-0.47372	0.956321	0.0193963	1386	ATF2	ATF2	1928
OR10H2	-0.47366	0.943633	0.0251969	26538	OR10H2	OR10H2	1929
OTUB1	-0.47363	0.956321	0.0193963	55611	OTUB1	OTUB1	1930
WDR62	-0.47344	0.937914	0.027837	284403	WDR62	WDR62	1931
NDUFA7	-0.47342	0.988183	0.00516262	4701	NDUFA7	NDUFA7	1932
PLIN5	-0.47336	0.915685	0.0382539	440503	PLIN5	PLIN5	1933
POMZP3	-0.47323	0.972439	0.0121376	22932	POMZP3	POMZP3	1934
MC2R	-0.47319	0.943633	0.0251969	4158	MC2R	MC2R	1935
CBL	-0.47311	0.99866	0.000582345	867	CBL	CBL	1936
IL1RAP	-0.47309	0.943633	0.0251969	3556	IL1RAP	IL1RAP	1937
HRASLS5	-0.47273	0.906504	0.0426303	117245	HRASLS5	HRASLS5	1938
ZNF781	-0.47251	0.97101	0.0127763	163115	ZNF781	ZNF781	1939
ZNF689	-0.47246	0.965726	0.0151461	115509	ZNF689	ZNF689	1940
KIAA0753	-0.47231	0.956321	0.0193963	9851	KIAA0753	KIAA0753	1941
NFRKB	-0.47221	0.97101	0.0127763	4798	NFRKB	NFRKB	1942
PLD4	-0.47219	1	0	122618	PLD4	PLD4	1943
NR3C2	-0.47214	0.948636	0.0229004	4306	NR3C2	NR3C2	1944
CLECL1	-0.47199	0.949501	0.0225046	160365	CLECL1	CLECL1	1945
SCG3	-0.47175	0.943633	0.0251969	29106	SCG3	SCG3	1946
COX7A2L	-0.47159	0.996215	0.00164692	9167	COX7A2L	COX7A2L	1947
FSD2	-0.4714	0.97101	0.0127763	123722	FSD2	FSD2	1948
ROBO4	-0.47116	0.943633	0.0251969	54538	ROBO4	ROBO4	1949
TMEM37	-0.47099	0.956241	0.0194326	140738	TMEM37	TMEM37	1950
MED1	-0.47084	0.956321	0.0193963	5469	MED1	MED1	1951
ACVR1C	-0.47064	0.956321	0.0193963	130399	ACVR1C	ACVR1C	1952
ZNF658	-0.47064	0.956321	0.0193963	26149	ZNF658	ZNF658	1953
COX7A2	-0.4702	1	0	1347	COX7A2	COX7A2	1954
RIMS2	-0.46995	0.943633	0.0251969	9699	RIMS2	RIMS2	1955
PIK3C2A	-0.46983	0.965726	0.0151461	5286	PIK3C2A	PIK3C2A	1956
RP2	-0.46979	0.974445	0.0112427	6102	RP2	RP2	1957
TRAF3IP1	-0.46976	0.943633	0.0251969	26146	TRAF3IP1	TRAF3IP1	1958
USP17L27	-0.46968	1	0	728393	USP17L27	USP17L27	1959
TLR4	-0.46966	1	0	7099	TLR4	TLR4	1960
SMIM23	-0.46963	0.974534	0.011203	644994	SMIM23	SMIM23	1961
AHNAK2	-0.46955	1	0	113146	AHNAK2	AHNAK2	1962
EHBP1	-0.46928	0.956321	0.0193963	23301	EHBP1	EHBP1	1963
TAS2R9	-0.46925	0.981471	0.00812253	50835	TAS2R9	TAS2R9	1964
SCGB1D2	-0.46923	0.956321	0.0193963	10647	SCGB1D2	SCGB1D2	1965
IRAK2	-0.46908	0.943633	0.0251969	3656	IRAK2	IRAK2	1966
VTI1B	-0.46905	0.943633	0.0251969	10490	VTI1B	VTI1B	1967
ITGA8	-0.46895	0.943633	0.0251969	8516	ITGA8	ITGA8	1968
ZFR	-0.46892	0.969518	0.0134441	51663	ZFR	ZFR	1969
TMEM2	-0.46855	0.956321	0.0193963	23670	TMEM2	TMEM2	1970
DRAP1	-0.46853	0.947348	0.0234905	10589	DRAP1	DRAP1	1971
CNTN5	-0.46833	0.947333	0.0234973	53942	CNTN5	CNTN5	1972
PARD6G	-0.46824	0.965726	0.0151461	84552	PARD6G	PARD6G	1973
A2ML1	-0.46823	0.980859	0.00839342	144568	A2ML1	A2ML1	1974
MRPS14	-0.46802	1	0	63931	MRPS14	MRPS14	1975
SLX1A	-0.46782	0.915685	0.0382539	548593	SLX1A	SLX1A	1976
TRMT2B	-0.4678	0.965726	0.0151461	79979	TRMT2B	TRMT2B	1977
OR14A16	-0.46741	0.974534	0.011203	284532	OR14A16	OR14A16	1978
HUS1	-0.46703	0.943633	0.0251969	3364	HUS1	HUS1	1979
TECR	-0.46698	1	0	9524	TECR	TECR	1980
MSS51	-0.46684	0.943633	0.0251969	118490	MSS51	MSS51	1981
ABCA4	-0.46678	0.937914	0.027837	24	ABCA4	ABCA4	1982
OR7D2	-0.46613	0.956321	0.0193963	162998	OR7D2	OR7D2	1983
NXT1	-0.46606	0.956321	0.0193963	29107	NXT1	NXT1	1984
C17orf105	-0.46543	0.943633	0.0251969	284067	C17orf105	C17orf105	1985
MUC21	-0.46542	0.943633	0.0251969	394263	MUC21	MUC21	1986
MYO19	-0.46538	0.97101	0.0127763	80179	MYO19	MYO19	1987
SLC5A9	-0.46526	1	0	200010	SLC5A9	SLC5A9	1988
NUDT2	-0.46524	0.885806	0.0526614	318	NUDT2	NUDT2	1989
CSNK1G3	-0.46504	0.965726	0.0151461	1456	CSNK1G3	CSNK1G3	1990
CLEC6A	-0.46488	0.988566	0.00499433	93978	CLEC6A	CLEC6A	1991
MARK2	-0.46473	0.943633	0.0251969	2011	MARK2	MARK2	1992
C19orf12	-0.46445	0.98332	0.00730513	83636	C19orf12	C19orf12	1993
NMBR	-0.46416	0.965726	0.0151461	4829	NMBR	NMBR	1994
CALCOCO2	-0.46386	1	0	10241	CALCOCO2	CALCOCO2	1995
SLC6A1	-0.46352	0.956321	0.0193963	6529	SLC6A1	SLC6A1	1996
GBP7	-0.46349	0.937914	0.027837	388646	GBP7	GBP7	1997
TBC1D10C	-0.46341	0.937914	0.027837	374403	TBC1D10C	TBC1D10C	1998
[truncated: 16,001 more rows]
