# Supplementary material for: NANP targeting radiosensitizes glioblastoma through TNFR1 sialylation-driven mesenchymal shift
Source: Nat Commun. 2026 Mar 18;17:4130. doi: 10.1038/s41467-026-70853-x (PMC13149966; doi:10.1038/s41467-026-70853-x)
Supplement: Supplementary file 5 — Supplementary Data 3 [file 41467_2026_70853_MOESM5_ESM.xlsx]

## Sheet: Supplementary Data 3
Supplementary Data 3: NANP correlated genes with p<0.05 in TCGA GBM samples.
Gene	Cytoband	name	r	p.value	adj.p.value
NANP	20p11.1	N-acetylneuraminic acid phosphatase	1	0	0
TP53RK	20q13.2	TP53 regulating kinase	0.549	1.2e-13	2.39e-09
NRAS	1p13.2	neuroblastoma RAS viral oncogene homolog	0.54	3.55e-13	7.08e-09
XRN2	20p11.2-p11.1	5'-3' exoribonuclease 2	0.531	1e-12	2e-08
GINS1	20p11.21	GINS complex subunit 1	0.521	3.25e-12	6.48e-08
DSN1	20q11.23	DSN1 homolog, MIS12 kinetochore complex component	0.518	4.24e-12	8.47e-08
PCNA	20p13-p12.3	proliferating cell nuclear antigen	0.516	5.23e-12	1.04e-07
NXT1	20p12-p11.2	nuclear transport factor 2 like export factor 1	0.51	1.04e-11	2.08e-07
CSTF1	20q13.31	cleavage stimulation factor subunit 1	0.509	1.16e-11	2.32e-07
SIKE1	1p13.1	suppressor of IKBKE 1	0.506	1.68e-11	3.36e-07
SNRPB	20p13	small nuclear ribonucleoprotein polypeptides B and B1	0.504	1.91e-11	3.82e-07
HNRNPF	10q11.21	heterogeneous nuclear ribonucleoprotein F	0.502	2.57e-11	5.13e-07
CENPL	1q25.1	centromere protein L	0.496	4.4e-11	8.78e-07
CCDC92	12q24.31	coiled-coil domain containing 92	-0.495	5.19e-11	1.04e-06
RAE1	20q13.31	ribonucleic acid export 1	0.493	6.26e-11	1.25e-06
MOCS3	20q13.13	molybdenum cofactor synthesis 3	0.492	6.63e-11	1.32e-06
GART	21q22.11	phosphoribosylglycinamide formyltransferase, phosphoribosylglycinamide synthetase, phosphoribosylaminoimidazole synthetase	0.486	1.33e-10	2.65e-06
DPM1	20q13.1	dolichyl-phosphate mannosyltransferase polypeptide 1, catalytic subunit	0.479	2.56e-10	5.1e-06
MTFR1	8q13.1	mitochondrial fission regulator 1	0.472	4.86e-10	9.69e-06
POLR3F	20p11.23	RNA polymerase III subunit F	0.472	5.19e-10	1.04e-05
TRMT6	20p12.3	tRNA methyltransferase 6	0.47	6.28e-10	1.25e-05
DCTN1	2p13	dynactin subunit 1	-0.468	7.42e-10	1.48e-05
GINS4	8p11.21	GINS complex subunit 4	0.466	9.14e-10	1.83e-05
POLR2D	2q21	RNA polymerase II subunit D	0.465	9.42e-10	1.88e-05
DARS2	1q25.1	aspartyl-tRNA synthetase 2, mitochondrial	0.461	1.39e-09	2.77e-05
PEX13	2p16.1	peroxisomal biogenesis factor 13	0.461	1.4e-09	2.79e-05
RPRD1B	20q11.23	regulation of nuclear pre-mRNA domain containing 1B	0.461	1.36e-09	2.72e-05
IFT52	20q12-q13.1	intraflagellar transport 52	0.456	2.25e-09	4.49e-05
TIMM8A	Xq22	translocase of inner mitochondrial membrane 8 homolog A (yeast)	0.455	2.45e-09	4.89e-05
FAM175A	4q21.23	family with sequence similarity 175 member A	0.452	3.15e-09	6.28e-05
NUP160	11p11.12	nucleoporin 160	0.451	3.48e-09	6.95e-05
TOM1L2	17p11.2	target of myb1 like 2 membrane trafficking protein	-0.444	6.36e-09	0.000127
ABR	17p13	active BCR-related	-0.443	6.79e-09	0.000135
CBX7	22q13.1	chromobox 7	-0.44	8.86e-09	0.000177
LRRC42	1p33-p32.1	leucine rich repeat containing 42	0.44	9.01e-09	0.00018
TFAM	10q21	transcription factor A, mitochondrial	0.438	1.06e-08	0.000211
PNMAL2	19q13.32	paraneoplastic Ma antigen family-like 2	-0.437	1.17e-08	0.000234
PSMG1	21q22.3	proteasome assembly chaperone 1	0.437	1.13e-08	0.000225
ATP6V0A1	17q21	ATPase H+ transporting V0 subunit a1	-0.436	1.31e-08	0.000262
NIP7	16q22.1	NIP7, nucleolar pre-rRNA processing protein	0.436	1.33e-08	0.000265
CDK2	12q13.2	cyclin dependent kinase 2	0.435	1.36e-08	0.000271
ITPK1	14q32.12	inositol-tetrakisphosphate 1-kinase	-0.435	1.43e-08	0.000286
PHTF2	7q11.23-q21.11	putative homeodomain transcription factor 2	0.435	1.38e-08	0.000275
LYPLA1	8q11.23	lysophospholipase I	0.433	1.71e-08	0.00034
SP3	2q31	Sp3 transcription factor	0.433	1.67e-08	0.000332
DDX20	1p21.1-p13.2	DEAD-box helicase 20	0.432	1.78e-08	0.000355
NVL	1q42.11	nuclear VCP-like	0.432	1.79e-08	0.000358
C1orf112	1q24.2	chromosome 1 open reading frame 112	0.431	1.94e-08	0.000387
CCDC138	2q13	coiled-coil domain containing 138	0.431	1.98e-08	0.000395
GTPBP10	7q21.13	GTP binding protein 10	0.431	1.88e-08	0.000375
ITCH	20q11.22	itchy E3 ubiquitin protein ligase	0.428	2.56e-08	0.000511
PI4K2B	4p15.31	phosphatidylinositol 4-kinase type 2 beta	0.427	2.61e-08	0.000522
RINT1	7q22.2	RAD50 interactor 1	0.426	2.96e-08	0.00059
2024-09-08	5q31	septin 8	-0.425	3.28e-08	0.000656
RNF114	20q13	ring finger protein 114	0.424	3.44e-08	0.000686
SLC30A7	1p21.1	solute carrier family 30 member 7	0.424	3.39e-08	0.000676
KTI12	1p32.3	KTI12 chromatin associated homolog	0.423	3.73e-08	0.000744
NUP37	12q23.2	nucleoporin 37	0.423	3.68e-08	0.000735
TMEM38B	9q31.3	transmembrane protein 38B	0.423	3.63e-08	0.000725
CAMTA2	17p13.3	calmodulin binding transcription activator 2	-0.422	4.1e-08	0.000818
NOP56	20p13	NOP56 ribonucleoprotein	0.422	4.01e-08	0.000801
SUN2	22q13.1	Sad1 and UNC84 domain containing 2	-0.422	3.99e-08	0.000796
TFB2M	1q44	transcription factor B2, mitochondrial	0.421	4.4e-08	0.000879
HAUS1	18q21.1	HAUS augmin like complex subunit 1	0.419	5.42e-08	0.00108
YTHDF3	8q12.3	YTH N6-methyladenosine RNA binding protein 3	0.418	5.76e-08	0.00115
KLC2	11q13.1	kinesin light chain 2	-0.417	6.06e-08	0.00121
NUP54	4q21.1	nucleoporin 54	0.417	6.33e-08	0.00126
SNRPB2	20p12.1	small nuclear ribonucleoprotein polypeptide B2	0.417	5.93e-08	0.00118
CRNKL1	20p11.2	crooked neck pre-mRNA splicing factor 1	0.416	6.4e-08	0.00128
TIPRL	1q23.2	TOR signaling pathway regulator	0.416	6.48e-08	0.00129
AHCY	20q11.22	adenosylhomocysteinase	0.415	7.4e-08	0.00148
BTG3	21q21.1	BTG anti-proliferation factor 3	0.415	6.95e-08	0.00139
MAPK8IP2	22q13.33	mitogen-activated protein kinase 8 interacting protein 2	-0.415	7.4e-08	0.00148
ZNF658	9p13.1	zinc finger protein 658	0.415	7.27e-08	0.00145
CHADL	22q13.2	chondroadherin like	-0.414	8e-08	0.0016
CYP46A1	14q32.2	cytochrome P450 family 46 subfamily A member 1	-0.414	7.68e-08	0.00153
DEPDC1	1p31.2	DEP domain containing 1	0.414	7.63e-08	0.00152
TMED2	12q24.31	transmembrane p24 trafficking protein 2	0.414	7.78e-08	0.00155
THAP5	7q22.3	THAP domain containing 5	0.413	8.28e-08	0.00165
GRPEL2	5q33.1	GrpE like 2, mitochondrial	0.412	9.06e-08	0.00181
LIN9	1q42	lin-9 DREAM MuvB core complex component	0.412	9.27e-08	0.00185
FRY	13q13.1	FRY microtubule binding protein	-0.411	9.63e-08	0.00192
GABARAPL1	12p13.31	GABA type A receptor associated protein like 1	-0.411	9.49e-08	0.00189
GINS2	16q24.1	GINS complex subunit 2	0.41	1.04e-07	0.00207
MAP3K10	19q13.2	mitogen-activated protein kinase kinase kinase 10	-0.41	1.1e-07	0.0022
PRRT1	6p21.32	proline rich transmembrane protein 1	-0.41	1.07e-07	0.00214
CDCA7	2q31.1	cell division cycle associated 7	0.409	1.18e-07	0.00235
2024-03-07	2q24.2	membrane associated ring-CH-type finger 7	0.409	1.13e-07	0.00225
PRIM2	6p12-p11.1	primase (DNA) subunit 2	0.409	1.16e-07	0.00231
PRPF4	9q31-q33	pre-mRNA processing factor 4	0.409	1.18e-07	0.00235
SLBP	4p16.3	stem-loop binding protein	0.409	1.19e-07	0.00237
CDC73	1q25	cell division cycle 73	0.408	1.25e-07	0.00249
MOSPD1	Xq26.3	motile sperm domain containing 1	0.408	1.22e-07	0.00244
RNF115	1q12	ring finger protein 115	0.408	1.23e-07	0.00246
CPNE3	8q21	copine 3	0.406	1.5e-07	0.003
FBXL16	16p13.3	F-box and leucine rich repeat protein 16	-0.406	1.41e-07	0.0028
CHST1	11p11.2	carbohydrate sulfotransferase 1	-0.405	1.53e-07	0.00306
TNK2	3q29	tyrosine kinase non receptor 2	-0.405	1.53e-07	0.00305
NTNG2	9q34	netrin G2	-0.404	1.72e-07	0.00344
POLE2	14q21-q22	DNA polymerase epsilon 2, accessory subunit	0.404	1.74e-07	0.00347
C4orf46	4q32.1	chromosome 4 open reading frame 46	0.403	1.89e-07	0.00378
CCT8	21q21.3	chaperonin containing TCP1 subunit 8	0.403	1.77e-07	0.00354
MCM6	2q14-q21	minichromosome maintenance complex component 6	0.403	1.89e-07	0.00377
NCDN	1p34.3	neurochondrin	-0.403	1.83e-07	0.00365
DBF4	7q21.3	DBF4 zinc finger	0.402	2.01e-07	0.00402
MRPL39	21q11.2-q21	mitochondrial ribosomal protein L39	0.402	1.94e-07	0.00387
DUSP11	2p13.1	dual specificity phosphatase 11	0.401	2.18e-07	0.00436
MCF2L	13q34	MCF.2 cell line derived transforming sequence like	-0.401	2.16e-07	0.00431
RBBP9	20p11.2	RB binding protein 9, serine hydrolase	0.401	2.09e-07	0.00418
KIAA0101	15q22	KIAA0101	0.4	2.35e-07	0.0047
LRRC57	15q15.1	leucine rich repeat containing 57	0.4	2.27e-07	0.00454
NSMCE2	8q24.13	NSE2/MMS21 homolog, SMC5-SMC6 complex SUMO ligase	0.399	2.52e-07	0.00503
ADAMTSL2	9q34.3	ADAMTS like 2	-0.398	2.74e-07	0.00547
GNAI3	1p13	G protein subunit alpha i3	0.398	2.58e-07	0.00515
TMEM68	8q12.1	transmembrane protein 68	0.398	2.73e-07	0.00544
ZCCHC4	4p15.31	zinc finger CCHC-type containing 4	0.398	2.71e-07	0.00542
FAIM2	12q13	Fas apoptotic inhibitory molecule 2	-0.397	2.79e-07	0.00557
GORAB	1q24.2	golgin, RAB6 interacting	0.396	3e-07	0.00599
SKP2	5p13	S-phase kinase-associated protein 2, E3 ubiquitin protein ligase	0.396	2.99e-07	0.00598
SLC31A1	9q32	solute carrier family 31 member 1	0.396	3.09e-07	0.00617
KLF10	8q22.3	Kruppel like factor 10	0.394	3.65e-07	0.00728
MIER1	1p31.2	MIER1 transcriptional regulator	0.394	3.65e-07	0.00728
TGS1	8q11	trimethylguanosine synthase 1	0.394	3.64e-07	0.00726
CBX3	7p15.2	chromobox 3	0.393	3.78e-07	0.00755
ZNF630	Xp11.3-p11.1	zinc finger protein 630	0.393	3.93e-07	0.00784
EHD3	2p21	EH domain containing 3	-0.392	4.09e-07	0.00816
SYNGR1	22q13	synaptogyrin 1	-0.392	4.32e-07	0.00863
ACTR5	20q12	ARP5 actin-related protein 5 homolog	0.39	4.72e-07	0.00942
BFAR	16p13.2	bifunctional apoptosis regulator	0.39	4.91e-07	0.0098
C8orf76	8q24.13	chromosome 8 open reading frame 76	0.39	4.7e-07	0.00939
RMI1	9q22.1	RecQ mediated genome instability 1	0.39	4.67e-07	0.00932
UTP23	8q24.11	UTP23, small subunit processome component	0.39	4.98e-07	0.00995
CALCOCO1	12q13.13	calcium binding and coiled-coil domain 1	-0.389	5.38e-07	0.0107
CDCA4	14q32.33	cell division cycle associated 4	0.389	5.31e-07	0.0106
AP1B1	22q12.2	adaptor related protein complex 1 beta 1 subunit	-0.388	5.44e-07	0.0109
MPRIP	17p11.2	myosin phosphatase Rho interacting protein	-0.388	5.68e-07	0.0113
NISCH	3p21.1	nischarin	-0.388	5.42e-07	0.0108
SHANK3	22q13.3	SH3 and multiple ankyrin repeat domains 3	-0.388	5.5e-07	0.011
TTC27	2p22.3	tetratricopeptide repeat domain 27	0.388	5.54e-07	0.0111
C1orf74	1q32.2	chromosome 1 open reading frame 74	0.387	5.9e-07	0.0118
PACS2	14q32	phosphofurin acidic cluster sorting protein 2	-0.387	6e-07	0.012
UNG	12q23-q24.1	uracil DNA glycosylase	0.387	5.83e-07	0.0116
CASP6	4q25	caspase 6	0.386	6.28e-07	0.0125
ELMOD2	4q31.1	ELMO domain containing 2	0.386	6.39e-07	0.0127
EXOC3	5p15.33	exocyst complex component 3	-0.386	6.39e-07	0.0128
MAP1A	15q15.3	microtubule associated protein 1A	-0.386	6.67e-07	0.0133
RBBP4	1p35.1	RB binding protein 4, chromatin remodeling factor	0.386	6.46e-07	0.0129
SMAD5	5q31	SMAD family member 5	0.386	6.46e-07	0.0129
TBL2	7q11.23	transducin (beta)-like 2	0.386	6.5e-07	0.013
RPAP2	1p22.1	RNA polymerase II associated protein 2	0.385	7.09e-07	0.0142
TMEM106C	12q13.1	transmembrane protein 106C	0.385	6.74e-07	0.0135
ATL3	11q13.1	atlastin GTPase 3	0.384	7.47e-07	0.0149
COPB1	11p15.2	coatomer protein complex subunit beta 1	0.384	7.41e-07	0.0148
FKBP8	19p12	FK506 binding protein 8	-0.384	7.27e-07	0.0145
MRPL42	12q22	mitochondrial ribosomal protein L42	0.384	7.31e-07	0.0146
PIP5K1A	1q21.3	phosphatidylinositol-4-phosphate 5-kinase type 1 alpha	0.384	7.36e-07	0.0147
PRIM1	12q13.3	primase (DNA) subunit 1	0.383	7.83e-07	0.0156
ABLIM1	10q25	actin binding LIM protein 1	-0.382	8.87e-07	0.0177
CENPK	5q12.3	centromere protein K	0.382	8.81e-07	0.0176
METTL2A	17q23.3	methyltransferase like 2A	0.382	8.79e-07	0.0175
NALCN	13q32.3	sodium leak channel, non-selective	-0.382	8.48e-07	0.0169
THAP1	8p11.1	THAP domain containing 1	0.382	8.4e-07	0.0168
WDR76	15q15.3	WD repeat domain 76	0.382	8.48e-07	0.0169
ANK3	10q21	ankyrin 3, node of Ranvier (ankyrin G)	-0.381	9.17e-07	0.0183
CLSTN1	1p36.22	calsyntenin 1	-0.381	9.08e-07	0.0181
GTF3C3	2q33.1	general transcription factor IIIC subunit 3	0.381	9.51e-07	0.019
KIAA0513	16q24.1	KIAA0513	-0.381	9.59e-07	0.0191
MAGOH	1p32.3	mago homolog, exon junction complex core component	0.381	9.41e-07	0.0188
NUDCD1	8q23	NudC domain containing 1	0.381	9.47e-07	0.0189
BZW1	2q33	basic leucine zipper and W2 domains 1	0.38	1.01e-06	0.0202
KDELC2	11q32	KDEL motif containing 2	0.38	1.02e-06	0.0204
LMTK3	19q13.33	lemur tyrosine kinase 3	-0.38	1.03e-06	0.0205
MLXIPL	7q11.23	MLX interacting protein like	-0.38	1.02e-06	0.0204
PRDX4	Xp22.11	peroxiredoxin 4	0.38	9.6e-07	0.0192
RBBP8	18q11.2	RB binding protein 8, endonuclease	0.38	9.6e-07	0.0192
ZC3H7B	22q13.2	zinc finger CCCH-type containing 7B	-0.38	9.6e-07	0.0192
BRIX1	5p13.2	BRX1, biogenesis of ribosomes	0.379	1.07e-06	0.0213
C2CD2L	11q23.3	C2CD2 like	-0.378	1.16e-06	0.0231
PICK1	22q13.1	protein interacting with PRKCA 1	-0.378	1.14e-06	0.0227
RAD1	5p13	RAD1 checkpoint DNA exonuclease	0.378	1.12e-06	0.0225
ZNF140	12q24.33	zinc finger protein 140	0.378	1.13e-06	0.0226
HSPA13	21q11.1	heat shock protein family A (Hsp70) member 13	0.377	1.19e-06	0.0239
KIF1C	17p13.2	kinesin family member 1C	-0.377	1.27e-06	0.0254
SPTY2D1	11p15.1	SPT2 chromatin protein domain containing 1	0.377	1.21e-06	0.0241
DR1	1p22.1	down-regulator of transcription 1	0.376	1.35e-06	0.027
POT1	7q31.33	protection of telomeres 1	0.376	1.36e-06	0.0272
RAPGEF3	12q13.1	Rap guanine nucleotide exchange factor 3	-0.376	1.31e-06	0.0261
TMOD2	15q21.2	tropomodulin 2	-0.376	1.32e-06	0.0264
CHEK1	11q24.2	checkpoint kinase 1	0.375	1.39e-06	0.0277
CLIP3	19q13.12	CAP-Gly domain containing linker protein 3	-0.375	1.46e-06	0.0292
SLC7A5	16q24.3	solute carrier family 7 member 5	-0.375	1.43e-06	0.0286
YIPF6	Xq13.1	Yip1 domain family member 6	0.375	1.44e-06	0.0288
APBB1	11p15	amyloid beta precursor protein binding family B member 1	-0.374	1.52e-06	0.0304
RNF2	1q25.3	ring finger protein 2	0.374	1.49e-06	0.0297
TAL1	1p32	TAL bHLH transcription factor 1, erythroid differentiation factor	-0.374	1.48e-06	0.0296
TBCE	1q42.3	tubulin folding cofactor E	0.374	1.49e-06	0.0297
FPGT	1p31.1	fucose-1-phosphate guanylyltransferase	0.373	1.59e-06	0.0317
GRIPAP1	Xp11.23	GRIP1 associated protein 1	-0.373	1.6e-06	0.0319
MRPS30	5q11	mitochondrial ribosomal protein S30	0.373	1.64e-06	0.0327
SBF1	22q13.33	SET binding factor 1	-0.373	1.61e-06	0.0322
XRCC5	2q35	X-ray repair cross complementing 5	0.373	1.62e-06	0.0324
ZMYM1	1p34.3	zinc finger MYM-type containing 1	0.373	1.64e-06	0.0328
CKS2	9q22	CDC28 protein kinase regulatory subunit 2	0.372	1.79e-06	0.0357
E2F6	2p25.1	E2F transcription factor 6	0.372	1.69e-06	0.0337
GGH	8q12.3	gamma-glutamyl hydrolase	0.372	1.69e-06	0.0338
POLD3	11q14	DNA polymerase delta 3, accessory subunit	0.372	1.69e-06	0.0337
RABEP2	16p11.2	rabaptin, RAB GTPase binding effector protein 2	-0.372	1.8e-06	0.0359
RANGAP1	22q13	Ran GTPase activating protein 1	-0.372	1.71e-06	0.0341
RIT1	1q21.2	Ras like without CAAX 1	0.372	1.73e-06	0.0345
SNRNP40	1p35.2	small nuclear ribonucleoprotein U5 subunit 40	0.372	1.7e-06	0.0339
CDK1	10q21.2	cyclin dependent kinase 1	0.371	1.86e-06	0.0371
CECR6	22q11.2	cat eye syndrome chromosome region, candidate 6	-0.371	1.8e-06	0.036
CRTC1	19p13	CREB regulated transcription coactivator 1	-0.371	1.92e-06	0.0383
INTS7	1q32.3	integrator complex subunit 7	0.371	1.81e-06	0.0361
UBXN2A	2p24.1	UBX domain protein 2A	0.371	1.84e-06	0.0367
AURKA	20q13	aurora kinase A	0.37	1.94e-06	0.0388
CCDC59	12q21.31	coiled-coil domain containing 59	0.37	1.94e-06	0.0387
NHEJ1	2q35	non-homologous end joining factor 1	0.37	2.03e-06	0.0406
PINK1	1p36.12	PTEN induced putative kinase 1	-0.37	2.04e-06	0.0407
PLXNB3	Xq28	plexin B3	-0.37	1.97e-06	0.0393
RFC5	12q24.3	replication factor C subunit 5	0.37	2.03e-06	0.0406
SPRYD3	12q13.13	SPRY domain containing 3	-0.37	2e-06	0.0399
TEAD2	19q13.3	TEA domain transcription factor 2	0.37	2.04e-06	0.0408
ERGIC3	20q11.22	ERGIC and golgi 3	0.369	2.12e-06	0.0422
PDGFB	22q13.1	platelet derived growth factor subunit B	-0.369	2.2e-06	0.0439
METTL2B	7q32.2	methyltransferase like 2B	0.368	2.31e-06	0.0462
EVI5L	19p13.2	ecotropic viral integration site 5 like	-0.367	2.45e-06	0.0489
MIER3	5q11.2	MIER family member 3	0.367	2.45e-06	0.0489
