# Supplementary material for: NANP targeting radiosensitizes glioblastoma through TNFR1 sialylation-driven mesenchymal shift
Source: Nat Commun. 2026 Mar 18;17:4130. doi: 10.1038/s41467-026-70853-x (PMC13149966; doi:10.1038/s41467-026-70853-x)
Supplement: Supplementary file 6 — Supplementary Data 4 [file 41467_2026_70853_MOESM6_ESM.xlsx]

## Sheet: Supplementary Data 4
Supplementary Data 4: Differential expression genes (shNANP v.s. shCTL) in GSC20 and GSC11.
gene	baseMean	log2FC	log2FCunshrunk	pvalue	padj	GSC
COL1A1	2535.8	-4.806	-4.843	4.43197e-248	4.40981e-244	GSC20
COL5A1	1115.8	-4.741	-4.912	1.85793e-56	3.69729e-53	GSC20
IL33	52.3	-4.709	-5.373	1.49579e-18	2.86214e-16	GSC20
ADAMTS14	27.6	-4.312	-4.971	3.77629e-15	5.14714e-13	GSC20
AC112721.1	52.4	-4.093	-4.419	3.38638e-22	8.63961e-20	GSC20
AC104083.1	20.5	-4.028	-5.204	1.54194e-09	8.85099e-08	GSC20
MYCN	10.5	-4.019	-6.663	1.33963e-07	5.21697e-06	GSC20
COL6A3	2155.6	-3.936	-4.011	2.47367e-72	7.03228e-69	GSC20
CD93	21.1	-3.841	-4.68	2.83431e-10	1.83723e-08	GSC20
COL3A1	2186.3	-3.751	-3.769	1.38218e-250	2.75054e-246	GSC20
IGFBP5	380.1	-3.727	-4.5	3.8202e-10	2.4366e-08	GSC20
ARHGAP44	36	-3.71	-4.064	1.43026e-16	2.2589e-14	GSC20
AC112721.2	106.2	-3.671	-3.852	1.43608e-27	6.35068e-25	GSC20
VCAM1	191.9	-3.533	-3.607	3.73096e-55	6.74965e-52	GSC20
BCAT1	793.5	-3.52	-3.578	5.00101e-69	1.10578e-65	GSC20
SLC16A7	128.7	-3.517	-3.88	1.49533e-14	1.87152e-12	GSC20
AL137058.1	15.1	-3.431	-4.718	3.53111e-07	1e-05	GSC20
LIN28B	51	-3.392	-3.903	8.04159e-11	5.71527e-09	GSC20
DPT	55	-3.338	-3.631	2.83612e-15	3.91935e-13	GSC20
FOXL1	143	-3.328	-4.6	6.13836e-07	2e-05	GSC20
ADGRF5	49.2	-3.32	-3.643	3.8886e-14	4.60614e-12	GSC20
LINC02458	131	-3.305	-3.413	9.46139e-34	6.49247e-31	GSC20
COL25A1	654.3	-3.288	-3.894	2.63442e-09	1.43238e-07	GSC20
TNFAIP6	106.7	-3.219	-3.334	5.05436e-30	2.71843e-27	GSC20
PLXNA4	376.3	-3.106	-3.146	3.82956e-73	1.27014e-69	GSC20
DSG3	37.6	-3.078	-3.926	3.17657e-07	1e-05	GSC20
LDB2	618.4	-3.062	-3.087	2.76115e-112	1.37367e-108	GSC20
BX119927.1	18.4	-3.05	-3.672	3.29661e-08	1.49436e-06	GSC20
GALNT15	19.2	-2.965	-3.454	5.68679e-09	2.96249e-07	GSC20
GGT8P	23.4	-2.931	-3.529	6.25067e-08	2.64656e-06	GSC20
HS3ST3B1	61.5	-2.874	-3.449	7.01386e-08	2.93226e-06	GSC20
ROBO3	37.4	-2.87	-3.145	2.54917e-12	2.26467e-10	GSC20
COL15A1	151.4	-2.836	-3.126	1.15392e-11	9.18519e-10	GSC20
UNC5B	99.6	-2.829	-2.932	3.61179e-26	1.43749e-23	GSC20
TMEM119	91.6	-2.768	-2.911	3.60925e-19	7.25496e-17	GSC20
PIK3AP1	96.3	-2.719	-2.821	1.34391e-24	4.77568e-22	GSC20
LINC01419	18.7	-2.713	-3.306	3.04166e-07	1e-05	GSC20
BGN	30.6	-2.702	-3	1.07161e-10	7.43034e-09	GSC20
SOX6	96.9	-2.697	-3.066	2.59472e-09	1.41466e-07	GSC20
SFRP4	53.3	-2.655	-3.005	2.00715e-09	1.12197e-07	GSC20
LGI2	650.5	-2.646	-2.71	9.9909e-36	7.64688e-33	GSC20
ZNF618	15.2	-2.609	-3.372	2.77915e-06	8e-05	GSC20
PLA2G7	41.7	-2.595	-3.265	1.47112e-06	4e-05	GSC20
FERMT1	64.8	-2.589	-2.743	2.30948e-16	3.56269e-14	GSC20
FBLN1	62.5	-2.583	-2.772	6.21047e-14	7.18537e-12	GSC20
CRYBB1	10.9	-2.572	-4.176	2e-05	0.0005	GSC20
BAGE2	42	-2.545	-3.066	3.61452e-07	1e-05	GSC20
SEZ6	100.3	-2.517	-2.761	3.61865e-11	2.70718e-09	GSC20
OLFML3	1378.6	-2.474	-2.527	7.53974e-38	6.82003e-35	GSC20
POU3F1	32.4	-2.464	-2.965	4.68888e-07	2e-05	GSC20
MEDAG	497.9	-2.463	-2.511	2.18454e-41	2.28801e-38	GSC20
COL27A1	68.6	-2.455	-2.639	2.61713e-13	2.7411e-11	GSC20
ITGB3	40.6	-2.455	-2.966	5.83026e-07	2e-05	GSC20
CLDN2	77.9	-2.444	-2.946	5.39236e-07	2e-05	GSC20
HEYL	39.3	-2.43	-2.679	1.56266e-10	1.04003e-08	GSC20
SLCO2B1	51.4	-2.421	-2.721	2.9386e-09	1.58049e-07	GSC20
OSTN	12.8	-2.414	-3.428	2e-05	0.00039	GSC20
GUCY1B1	344.5	-2.4	-2.467	5.40531e-30	2.83067e-27	GSC20
LINC01602	32.1	-2.376	-2.662	2.51623e-09	1.37563e-07	GSC20
RAPH1	6363.3	-2.374	-2.449	2.21644e-26	9.189e-24	GSC20
ARRB1	68.9	-2.364	-2.6	1.46037e-10	9.8513e-09	GSC20
AC027612.1	51.3	-2.364	-2.973	3.18925e-06	8e-05	GSC20
B4GALT6	65.5	-2.357	-2.981	3.75343e-06	0.0001	GSC20
DRAXIN	228.9	-2.352	-2.529	6.751e-13	6.61798e-11	GSC20
PTGS2	150.5	-2.326	-2.409	1.90845e-23	5.75427e-21	GSC20
SNED1	267.6	-2.315	-2.46	1.00322e-14	1.288e-12	GSC20
PLA2G4A	91.1	-2.299	-2.541	4.88848e-10	3.0688e-08	GSC20
VSTM4	5.1	-2.296	-6.385	3e-05	0.00055	GSC20
LRRC32	23.2	-2.295	-2.853	2.81787e-06	8e-05	GSC20
MXRA5	9316.1	-2.285	-2.297	2.21685e-138	1.47051e-134	GSC20
MLPH	1005.7	-2.284	-2.368	8.20891e-23	2.30081e-20	GSC20
SLC13A5	57.7	-2.282	-2.48	1.95783e-11	1.53995e-09	GSC20
AC108673.2	19.2	-2.28	-2.833	2.88925e-06	8e-05	GSC20
HTRA3	11.5	-2.257	-3.383	4e-05	0.00077	GSC20
NOTCH3	701.1	-2.245	-2.332	1.296e-21	3.22381e-19	GSC20
FSTL4	359.5	-2.245	-2.928	9.84687e-06	0.00023	GSC20
HSPA12B	488.3	-2.243	-2.304	1.43931e-29	7.34417e-27	GSC20
COL5A3	1557.1	-2.243	-2.969	1e-05	0.00028	GSC20
PLXDC1	54.1	-2.231	-2.398	1.37233e-12	1.26432e-10	GSC20
ZBTB16	27.9	-2.229	-3.101	2e-05	0.00049	GSC20
SUSD4	373.6	-2.215	-2.259	1.83747e-39	1.74122e-36	GSC20
THBS2	30	-2.17	-2.588	8.95998e-07	3e-05	GSC20
PDGFRB	3883.4	-2.144	-2.175	5.52336e-52	9.15958e-49	GSC20
H19	26.4	-2.131	-2.533	8.66749e-07	3e-05	GSC20
APCDD1L	17.4	-2.127	-2.677	6.52802e-06	0.00016	GSC20
PXDN	4110.6	-2.12	-2.479	3.75418e-07	1e-05	GSC20
TAGLN	159.5	-2.105	-2.263	3.41017e-12	3.00276e-10	GSC20
TUSC3	211.6	-2.098	-2.156	3.73945e-28	1.69125e-25	GSC20
AFAP1	449.9	-2.096	-2.143	1.10204e-33	7.31021e-31	GSC20
VIT	1175	-2.095	-2.184	2.455e-19	5.03655e-17	GSC20
MXRA5Y	78	-2.083	-2.232	1.30033e-12	1.20918e-10	GSC20
GUCY1A1	100.6	-2.083	-3.842	0.0001	0.00178	GSC20
JPH2	186.4	-2.077	-2.301	2.49095e-09	1.36556e-07	GSC20
COL5A2	7936.1	-2.061	-2.546	4.74232e-06	0.00012	GSC20
PIK3R6	118.3	-2.057	-2.266	1.15706e-09	6.7922e-08	GSC20
ITGA4	145	-2.049	-2.203	5.13832e-12	4.31446e-10	GSC20
AL161431.1	204.2	-2.04	-2.118	1.31147e-20	2.93335e-18	GSC20
CLMP	1964.1	-2.025	-2.174	4.13057e-12	3.58944e-10	GSC20
A2M	13525	-2.01	-2.076	2.21812e-23	6.58815e-21	GSC20
XYLT1	20.9	-2.006	-2.903	6e-05	0.00106	GSC20
MEOX1	65	-2.004	-2.267	4.66544e-08	2.03601e-06	GSC20
VNN1	22.2	-1.992	-2.524	1e-05	0.00025	GSC20
LSP1	19.2	-1.985	-3.36	0.00012	0.00195	GSC20
PTPRG	36.3	-1.95	-2.22	1.10555e-07	4.39129e-06	GSC20
RUBCNL	46.9	-1.946	-2.661	4e-05	0.00077	GSC20
CCL26	30.4	-1.936	-2.224	2.36829e-07	8.69537e-06	GSC20
COL6A1	34062	-1.926	-1.974	1.02442e-28	4.97216e-26	GSC20
TGFBI	24593	-1.926	-1.985	3.00829e-24	1.03216e-21	GSC20
MYOSLID	69.2	-1.925	-2.075	2.93793e-11	2.20622e-09	GSC20
SNCAIP	83.6	-1.918	-2.12	4.53405e-09	2.39967e-07	GSC20
PTPRU	1523.3	-1.916	-2.021	8.09265e-15	1.05257e-12	GSC20
FLI1	76.1	-1.915	-2.08	2.15661e-10	1.4258e-08	GSC20
TLR5	29.2	-1.907	-2.213	5.33403e-07	2e-05	GSC20
RPL21P133	37.5	-1.851	-2.25	5.4917e-06	0.00014	GSC20
OLFML2A	2588.1	-1.834	-1.872	5.66021e-33	3.51994e-30	GSC20
TNC	51530.7	-1.827	-1.866	6.0659e-32	3.55034e-29	GSC20
INSYN2	116.6	-1.822	-1.91	8.97398e-16	1.31071e-13	GSC20
ACPP	379	-1.819	-1.883	1.3119e-20	2.93335e-18	GSC20
AC105460.1	7.8	-1.81	-3.893	0.00021	0.00326	GSC20
HEPACAM	13.4	-1.809	-3.799	0.00021	0.00329	GSC20
CACNB4	56.7	-1.808	-2.1	8.74122e-07	3e-05	GSC20
AC009729.1	29.9	-1.806	-2.186	5.56473e-06	0.00014	GSC20
SCG5	73.4	-1.795	-2.045	2.4343e-07	8.9049e-06	GSC20
PAPLN	219.3	-1.772	-1.858	2.48909e-15	3.48824e-13	GSC20
TIMP4	145.6	-1.769	-1.964	1.96703e-08	9.40959e-07	GSC20
CPM	1888.9	-1.748	-1.847	1.73917e-13	1.88095e-11	GSC20
BTNL8	191.7	-1.747	-1.983	2.24155e-07	8.30669e-06	GSC20
PDZD2	637.7	-1.733	-1.825	2.94552e-14	3.61827e-12	GSC20
NDP	408	-1.731	-1.815	2.5342e-15	3.52662e-13	GSC20
SLC7A8	673.5	-1.731	-1.817	5.53319e-15	7.29208e-13	GSC20
CLCA1	17.3	-1.724	-2.675	0.00016	0.00253	GSC20
OLFM2	536.1	-1.719	-1.767	2.11683e-24	7.39034e-22	GSC20
TNFSF4	174.6	-1.713	-1.792	8.12118e-16	1.19712e-13	GSC20
ADGRA2	144.4	-1.712	-1.848	2.39625e-10	1.5686e-08	GSC20
EMILIN1	98.3	-1.709	-1.877	6.59103e-09	3.38045e-07	GSC20
CHRDL1	44.8	-1.706	-2.416	0.0001	0.00166	GSC20
TMEM200A	270.9	-1.7	-1.904	7.95184e-08	3.27622e-06	GSC20
SNAP25	30	-1.7	-2.144	2e-05	0.00046	GSC20
ETS1	578.2	-1.687	-1.754	9.16656e-18	1.61429e-15	GSC20
HGF	416.4	-1.672	-1.854	3.16681e-08	1.4421e-06	GSC20
OXTR	1196.2	-1.67	-1.804	4.05047e-10	2.57522e-08	GSC20
COL6A2	36849.4	-1.663	-1.675	1.744e-77	6.94112e-74	GSC20
TNFSF14	7.4	-1.662	-3.444	0.00031	0.00456	GSC20
ZNF676	72.9	-1.659	-2.182	5e-05	0.00093	GSC20
EFEMP1	236.8	-1.652	-1.774	1.20789e-10	8.26012e-09	GSC20
PCDHGB4	28.6	-1.649	-2.005	1e-05	0.00024	GSC20
MFAP5	5866.1	-1.644	-1.691	8.35026e-23	2.30792e-20	GSC20
CCN4	2003	-1.643	-1.694	3.66146e-21	8.67416e-19	GSC20
MIR503HG	64.1	-1.643	-1.801	7.61226e-09	3.8842e-07	GSC20
RHOJ	540.3	-1.635	-1.74	9.44491e-12	7.57878e-10	GSC20
CMKLR1	7520.2	-1.624	-1.648	5.80669e-41	5.77766e-38	GSC20
ANO1	2372.3	-1.623	-1.656	5.72112e-31	3.16251e-28	GSC20
MAGEC2	154	-1.623	-1.754	6.51838e-10	3.90043e-08	GSC20
AC113418.1	58.1	-1.621	-2.038	3e-05	0.00052	GSC20
HIC1	208.8	-1.62	-1.674	6.36885e-20	1.33411e-17	GSC20
CASS4	408.2	-1.613	-1.688	4.64229e-15	6.24199e-13	GSC20
ELK3	91.6	-1.61	-1.769	1.30942e-08	6.46587e-07	GSC20
AIM2	801.2	-1.609	-1.636	1.94519e-36	1.61289e-33	GSC20
AF279873.3	15.4	-1.609	-2.58	0.00023	0.00352	GSC20
NOS2	1958	-1.608	-1.646	3.61029e-26	1.43749e-23	GSC20
BCL2A1	130.7	-1.607	-1.842	8.83007e-07	3e-05	GSC20
CCDC80	640.7	-1.6	-1.643	9.48093e-24	2.99477e-21	GSC20
ADGRE2	26.3	-1.598	-1.957	1e-05	0.00033	GSC20
LINC00632	428	-1.594	-1.629	1.98615e-28	9.41057e-26	GSC20
PRSS35	1875.2	-1.589	-2.073	5e-05	0.00098	GSC20
FOXS1	12.9	-1.583	-3.053	0.00037	0.00517	GSC20
PLXND1	3610.6	-1.581	-1.61	3.68402e-33	2.3649e-30	GSC20
IFITM1	10.7	-1.577	-3.086	0.00038	0.00527	GSC20
C3	60	-1.574	-1.871	6.07113e-06	0.00015	GSC20
MMP2	2708.3	-1.561	-2.207	0.00013	0.00215	GSC20
TGM2	43.1	-1.558	-2.097	8e-05	0.00146	GSC20
RNF152	90.2	-1.547	-1.732	1.77305e-07	6.66988e-06	GSC20
CD1B	43	-1.547	-1.854	9.08993e-06	0.00021	GSC20
PAX8-AS1	91.1	-1.541	-1.7	3.77095e-08	1.68615e-06	GSC20
C14orf132	422.9	-1.537	-1.592	5.61104e-18	1.0244e-15	GSC20
KCTD15	779	-1.533	-2.621	0.00033	0.00481	GSC20
OPRD1	1667	-1.525	-2.057	9e-05	0.00161	GSC20
EMILIN3	48.5	-1.523	-1.932	4e-05	0.00077	GSC20
THY1	10915.9	-1.518	-1.544	6.92758e-34	4.92353e-31	GSC20
LINC00534	26.5	-1.516	-1.913	4e-05	0.00072	GSC20
AL672032.1	63.2	-1.515	-1.737	1.293e-06	4e-05	GSC20
ARHGEF9	278.8	-1.507	-1.75	2.82924e-06	8e-05	GSC20
SOCS3	912.3	-1.505	-1.531	1.19461e-32	7.20387e-30	GSC20
AFF3	259.2	-1.505	-1.628	2.09033e-09	1.1652e-07	GSC20
NAV3	243.9	-1.498	-1.574	2.44223e-13	2.58513e-11	GSC20
SATB1	104.3	-1.492	-1.61	1.32176e-09	7.69095e-08	GSC20
AP003555.3	61.9	-1.489	-1.668	2.62791e-07	9.50825e-06	GSC20
ITGA11	381.3	-1.489	-3.023	0.00048	0.00645	GSC20
RIPPLY1	17.2	-1.488	-2.946	0.00047	0.00636	GSC20
TMEM171	46.1	-1.482	-1.917	6e-05	0.0011	GSC20
CLSTN2	25.3	-1.477	-2.257	0.00025	0.00379	GSC20
SLIT3	579.3	-1.473	-1.551	8.42043e-13	8.1343e-11	GSC20
IRX3	1054.7	-1.469	-1.513	1.87022e-20	4.08982e-18	GSC20
SALL1	152.7	-1.469	-1.564	4.84165e-11	3.54224e-09	GSC20
CCND1	4668.7	-1.463	-1.499	7.39493e-24	2.37353e-21	GSC20
CXCL5	104	-1.457	-2.049	0.00016	0.00253	GSC20
FN1	91475.6	-1.452	-1.559	5.63845e-10	3.44188e-08	GSC20
AKR1C3	96.6	-1.442	-1.672	3.2906e-06	9e-05	GSC20
SHROOM2	4167.1	-1.44	-1.504	1.43526e-14	1.8077e-12	GSC20
TNS3	433	-1.429	-1.51	5.29347e-12	4.40753e-10	GSC20
LINC-ROR	11.2	-1.423	-2.946	0.00057	0.00749	GSC20
SYT6	77.3	-1.421	-1.585	2.41493e-07	8.85028e-06	GSC20
LINC01415	30.8	-1.417	-1.785	5e-05	0.00087	GSC20
CAMK2A	609.9	-1.414	-1.471	1.42399e-15	2.03867e-13	GSC20
TLL2	957.9	-1.413	-1.994	0.00018	0.00283	GSC20
FAM225B	38.2	-1.41	-1.841	8e-05	0.00146	GSC20
TIMP3	10455.4	-1.409	-1.449	7.98571e-21	1.84786e-18	GSC20
MEF2C	119.4	-1.397	-1.516	7.76599e-09	3.95251e-07	GSC20
ANO3	139.2	-1.391	-1.516	1.63409e-08	7.97018e-07	GSC20
TCF4	1254.3	-1.39	-1.425	3.73763e-23	1.09381e-20	GSC20
NPTXR	742.1	-1.39	-1.433	6.07666e-19	1.19728e-16	GSC20
LYPLAL1-AS1	197.9	-1.389	-1.747	5e-05	0.00091	GSC20
ENTPD2	195.9	-1.387	-1.51	1.30894e-08	6.46587e-07	GSC20
NTRK3	4881.6	-1.383	-1.422	7.30252e-21	1.70965e-18	GSC20
COL8A2	189	-1.378	-1.476	5.88823e-10	3.56157e-08	GSC20
PCDHGA7	54	-1.378	-1.792	8e-05	0.00147	GSC20
CALB1	8489.2	-1.376	-1.502	2.24835e-08	1.04538e-06	GSC20
PALM2	100.5	-1.376	-1.622	8.60302e-06	0.0002	GSC20
KCNIP1	3116.8	-1.363	-1.458	5.35782e-10	3.3112e-08	GSC20
ATP2B2	77.1	-1.362	-1.695	4e-05	0.00081	GSC20
PTPRD	2627.8	-1.359	-1.456	6.19346e-10	3.73485e-08	GSC20
LINC00648	75.4	-1.358	-1.509	2.19052e-07	8.16318e-06	GSC20
KCNK1	55.4	-1.356	-1.618	1e-05	0.00032	GSC20
HMGA2	1442.9	-1.355	-1.526	7.22072e-07	2e-05	GSC20
PEG3	617.6	-1.355	-1.541	1.5495e-06	5e-05	GSC20
MALL	145.9	-1.343	-1.559	4.91279e-06	0.00012	GSC20
HMX3	505.7	-1.341	-1.448	4.20927e-09	2.23372e-07	GSC20
PCOLCE	490.9	-1.341	-1.471	5.11492e-08	2.21276e-06	GSC20
AC010970.1	7007.2	-1.336	-2.36	0.00057	0.00743	GSC20
GPRC5C	25.9	-1.335	-2.058	0.00036	0.00512	GSC20
SPON2	855.1	-1.334	-1.378	5.89713e-18	1.06684e-15	GSC20
PRKX	22.7	-1.331	-2.01	0.00033	0.00475	GSC20
CXCL1	21	-1.324	-2.021	0.00035	0.00504	GSC20
GATA3-AS1	6.9	-1.324	-3.335	0.00075	0.0094	GSC20
GLIPR1	11781.3	-1.314	-1.384	4.60416e-12	3.96086e-10	GSC20
ZMIZ1	626.5	-1.306	-1.396	5.19967e-10	3.22347e-08	GSC20
APOE	1770.5	-1.304	-1.474	1.21176e-06	4e-05	GSC20
ID1	76.2	-1.296	-1.504	5.84259e-06	0.00014	GSC20
SLC9A4	339.5	-1.294	-1.39	2.17407e-09	1.20849e-07	GSC20
AC005865.1	24.3	-1.291	-1.85	0.00026	0.00392	GSC20
AC090409.1	10.8	-1.29	-2.646	0.00079	0.00989	GSC20
RIN2	2707.6	-1.276	-1.349	2.80553e-11	2.11478e-09	GSC20
MIR663B	62.7	-1.274	-1.7	0.00015	0.00237	GSC20
PNMA2	3555	-1.271	-1.315	7.85772e-17	1.28171e-14	GSC20
TBX15	294.2	-1.265	-1.377	2.8029e-08	1.28817e-06	GSC20
FSTL1	11529.4	-1.258	-1.326	8.0273e-12	6.54685e-10	GSC20
C3AR1	148.9	-1.258	-1.627	0.0001	0.00178	GSC20
MYL9	1660.5	-1.251	-1.319	9.12768e-12	7.38377e-10	GSC20
ITGA5	8003.8	-1.25	-1.279	4.04868e-24	1.36557e-21	GSC20
ADAMTS12	1197.7	-1.246	-1.289	9.90039e-17	1.58885e-14	GSC20
COL1A2	15459.7	-1.243	-1.286	8.18716e-17	1.32459e-14	GSC20
ANKRD30BL	7494.3	-1.242	-1.354	3.38725e-08	1.52849e-06	GSC20
MMP16	967.6	-1.24	-1.267	6.0206e-25	2.2187e-22	GSC20
DRP2	2794	-1.235	-1.315	2.85694e-10	1.84588e-08	GSC20
ME1	1631.5	-1.235	-1.407	2.63602e-06	7e-05	GSC20
ELFN1	131.9	-1.233	-2.988	0.00098	0.0118	GSC20
SYNPO	2915.8	-1.232	-1.301	2.10058e-11	1.62021e-09	GSC20
CCND2	113.9	-1.223	-1.463	2e-05	0.00046	GSC20
RASD2	241.4	-1.218	-1.332	6.21442e-08	2.64246e-06	GSC20
OR51E2	8.8	-1.216	-3.159	0.00101	0.01205	GSC20
TBX3	147.6	-1.21	-1.401	6.66148e-06	0.00016	GSC20
ADCYAP1R1	32.4	-1.206	-1.761	0.00036	0.00512	GSC20
SBSPON	5974.9	-1.202	-1.313	5.63212e-08	2.4155e-06	GSC20
AL671277.1	87.9	-1.201	-1.485	6e-05	0.00103	GSC20
PTGER4	152.6	-1.199	-1.329	3.5246e-07	1e-05	GSC20
AC103740.2	35.3	-1.198	-1.595	0.00017	0.00272	GSC20
PCDHGB2	219.2	-1.193	-1.256	9.17908e-12	7.39529e-10	GSC20
MAP1A	3600.7	-1.193	-1.331	6.35908e-07	2e-05	GSC20
FAM71F1	89.7	-1.188	-1.444	4e-05	0.00076	GSC20
AQP1	103.2	-1.188	-1.573	0.00017	0.00263	GSC20
ZFP36L1	4355.2	-1.186	-1.238	1.12583e-13	1.23779e-11	GSC20
NXN	1516.8	-1.186	-1.24	3.53001e-13	3.62099e-11	GSC20
ATP8B1	169.4	-1.186	-1.314	3.1704e-07	1e-05	GSC20
IL23R	26.5	-1.186	-1.751	0.0004	0.0056	GSC20
PRRX1	505.8	-1.18	-1.248	4.60156e-11	3.41683e-09	GSC20
PSD4	663	-1.18	-1.257	5.05067e-10	3.14088e-08	GSC20
RIPOR1	554	-1.177	-1.277	2.1091e-08	9.92224e-07	GSC20
STXBP6	42.5	-1.177	-1.982	0.00072	0.00911	GSC20
MCOLN2	620.4	-1.175	-1.876	0.0006	0.00783	GSC20
CLIP3	555.3	-1.168	-1.292	2.85045e-07	1e-05	GSC20
MYO1B	10088.1	-1.164	-1.338	5.4278e-06	0.00013	GSC20
DLGAP1	46.7	-1.163	-1.613	0.00027	0.00406	GSC20
RBMS2	781.5	-1.162	-1.212	1.09767e-13	1.21353e-11	GSC20
HR	628.6	-1.162	-1.235	2.83411e-10	1.83723e-08	GSC20
SERTAD4	286.8	-1.161	-1.43	6e-05	0.00105	GSC20
EDNRA	29.5	-1.16	-1.86	0.00063	0.00817	GSC20
CCNK	610.9	-1.151	-1.221	1.48903e-10	9.94351e-09	GSC20
SH2B3	2960	-1.149	-1.242	1.24747e-08	6.19068e-07	GSC20
KIAA1549L	2424.7	-1.143	-1.167	9.11675e-25	3.29861e-22	GSC20
S100B	260.6	-1.142	-1.25	9.5293e-08	3.86218e-06	GSC20
KCNC4	1215.5	-1.137	-1.176	1.12088e-16	1.78444e-14	GSC20
SLC2A3	5446.7	-1.135	-1.286	2.52149e-06	7e-05	GSC20
AC078905.1	31.4	-1.134	-1.572	0.00029	0.00428	GSC20
HAPLN3	1016.1	-1.127	-1.181	1.25242e-12	1.17011e-10	GSC20
AP000560.1	106.6	-1.127	-1.417	9e-05	0.00159	GSC20
SHISA7	24.2	-1.126	-2.022	0.00096	0.01158	GSC20
NNMT	6146.2	-1.124	-1.148	2.22547e-25	8.51669e-23	GSC20
GASK1A	25.2	-1.12	-2.098	0.00107	0.01257	GSC20
SRPX	10003.8	-1.119	-1.177	6.64946e-12	5.44544e-10	GSC20
SCN2A	190.6	-1.115	-1.245	8.35819e-07	3e-05	GSC20
AKAP6	3160.2	-1.114	-1.162	9.34096e-14	1.0443e-11	GSC20
CREB3L2	1803.1	-1.109	-1.162	1.66202e-12	1.51716e-10	GSC20
TEK	2157	-1.105	-1.157	8.02407e-13	7.8274e-11	GSC20
AC092111.1	47.9	-1.103	-1.438	0.00016	0.00263	GSC20
EDA2R	969	-1.102	-1.355	6e-05	0.00115	GSC20
NAP1L3	2360.6	-1.101	-1.126	1.15939e-23	3.60497e-21	GSC20
CMIP	514.4	-1.101	-1.15	1.71777e-13	1.86796e-11	GSC20
TUBB6	110.3	-1.101	-1.255	4.11816e-06	0.00011	GSC20
PCDHGB3	114.2	-1.098	-1.259	5.80962e-06	0.00014	GSC20
POLR2A	2812.5	-1.096	-1.229	1.3015e-06	4e-05	GSC20
ANKK1	32.5	-1.094	-1.519	0.00032	0.00468	GSC20
GNG12-AS1	52.6	-1.093	-1.331	5e-05	0.00096	GSC20
CNN1	155.5	-1.092	-1.202	2.20865e-07	8.21535e-06	GSC20
INPP4B	383.5	-1.089	-1.166	2.26543e-09	1.25228e-07	GSC20
ALKAL2	57.3	-1.087	-1.704	0.00068	0.00868	GSC20
LMCD1	476.3	-1.086	-1.17	1.0275e-08	5.16346e-07	GSC20
PCDHGA6	196.4	-1.086	-1.265	1e-05	0.00029	GSC20
TMPRSS15	34.5	-1.085	-1.615	0.00053	0.00701	GSC20
PCDHGC3	1539.3	-1.083	-1.124	3.99997e-15	5.41492e-13	GSC20
DCN	14.5	-1.083	-2.814	0.00151	0.01673	GSC20
EHD2	573.5	-1.08	-1.198	5.82028e-07	2e-05	GSC20
XDH	925.6	-1.076	-1.17	4.75641e-08	2.06215e-06	GSC20
FIBCD1	131.8	-1.074	-2.793	0.00154	0.01708	GSC20
RORA	1695.8	-1.072	-1.276	3e-05	0.00058	GSC20
CD1D	857.3	-1.07	-1.178	2.46734e-07	8.99269e-06	GSC20
ASIC1	142.4	-1.067	-1.163	6.86675e-08	2.87681e-06	GSC20
NFATC2	121.9	-1.064	-1.205	3.03066e-06	8e-05	GSC20
ADGRE1	164	-1.063	-1.234	1e-05	0.00026	GSC20
AC011462.6	64	-1.062	-1.336	0.00011	0.0018	GSC20
COTL1	492.6	-1.059	-1.261	3e-05	0.00061	GSC20
RDH10	2191.8	-1.058	-1.195	2.53838e-06	7e-05	GSC20
NPC2	9554.7	-1.057	-1.085	1.7648e-20	3.90217e-18	GSC20
RUNX3	22.6	-1.054	-2.083	0.00138	0.0155	GSC20
AC084036.1	22.2	-1.053	-1.63	0.0007	0.00885	GSC20
GLT8D2	192.6	-1.051	-1.122	1.58052e-09	9.01167e-08	GSC20
AL136372.2	125.7	-1.048	-1.177	1.72028e-06	5e-05	GSC20
AL049796.1	75.9	-1.048	-1.347	0.00016	0.0025	GSC20
TANC2	4480.9	-1.047	-1.089	3.68381e-14	4.41613e-12	GSC20
KCNJ15	29.6	-1.047	-1.679	0.00082	0.01017	GSC20
LINC01119	108	-1.046	-1.187	3.54372e-06	9e-05	GSC20
ARHGAP24	191.6	-1.045	-1.135	4.34736e-08	1.90556e-06	GSC20
PTPN23	919.3	-1.042	-1.103	1.03266e-10	7.18529e-09	GSC20
RAB9B	4431.1	-1.041	-1.093	6.03583e-12	4.98394e-10	GSC20
TRIB2	8945.1	-1.037	-1.07	2.62354e-17	4.50073e-15	GSC20
LTBP2	1268.3	-1.036	-1.077	3.24687e-14	3.96397e-12	GSC20
PIPOX	6875.9	-1.034	-1.079	3.41882e-13	3.52511e-11	GSC20
KRT3	169.9	-1.032	-1.515	0.00055	0.00728	GSC20
SYNE3	2157.5	-1.03	-1.064	6.41806e-17	1.05553e-14	GSC20
RPE65	9.6	-1.03	-2.859	0.00175	0.01904	GSC20
MRTFB	2242.2	-1.029	-1.086	4.63983e-11	3.43244e-09	GSC20
SH3PXD2A	5245.4	-1.025	-1.056	2.12003e-18	4.01795e-16	GSC20
MIR663AHG	30972.1	-1.025	-1.173	6.35025e-06	0.00015	GSC20
CD70	1200.3	-1.023	-1.13	4.24507e-07	1e-05	GSC20
PDE1A	15.5	-1.023	-2.379	0.00176	0.01908	GSC20
TRO	852.3	-1.021	-1.075	2.03421e-11	1.58037e-09	GSC20
SFTA1P	2502.8	-1.02	-1.165	5.80877e-06	0.00014	GSC20
HRH1	780.6	-1.019	-1.07	4.96773e-12	4.20672e-10	GSC20
NAV1	5423.4	-1.019	-1.075	5.66621e-11	4.10028e-09	GSC20
TTLL11-IT1	42.7	-1.019	-1.455	0.00047	0.00639	GSC20
AC022034.1	311.1	-1.012	-1.083	3.30769e-09	1.76944e-07	GSC20
CSRNP3	181.5	-1.009	-1.087	1.4867e-08	7.30501e-07	GSC20
RERE	3086.1	-1.008	-1.075	1.30795e-09	7.63291e-08	GSC20
JCAD	188.2	-1.008	-1.113	4.18404e-07	1e-05	GSC20
TAB3	2456.4	-1.007	-1.034	2.93071e-20	6.33926e-18	GSC20
TET3	3373.5	-1.005	-1.031	1.09538e-20	2.50554e-18	GSC20
C1S	68.4	-1.005	-1.241	9e-05	0.00151	GSC20
RBP1	1682.7	-1.003	-1.082	1.62554e-08	7.94795e-07	GSC20
PCDHGA8	46.4	-1.003	-1.421	0.00047	0.00632	GSC20
COL7A1	2081.6	-1.001	-1.054	2.60291e-11	1.96951e-09	GSC20
ZNF385D	878.2	-1	-1.251	0.00011	0.00191	GSC20
CXCL6	18.4	-0.998	-2.152	0.00177	0.01925	GSC20
ATN1	476.3	-0.997	-1.164	2e-05	0.00038	GSC20
G0S2	9.7	-0.994	-2.529	0.00197	0.02095	GSC20
TP63	51.2	-0.992	-1.39	0.00044	0.00602	GSC20
DDIT4L	12.5	-0.992	-2.109	0.00178	0.01928	GSC20
PCDHB8	176.5	-0.991	-1.08	8.33918e-08	3.42164e-06	GSC20
AC025423.4	21.7	-0.99	-2.252	0.0019	0.02034	GSC20
TSPAN7	1989.7	-0.989	-1.02	1.96818e-17	3.43568e-15	GSC20
CAV1	39386.8	-0.989	-1.066	1.50188e-08	7.36145e-07	GSC20
RASSF5	401.6	-0.989	-1.086	2.36408e-07	8.69537e-06	GSC20
ARMCX4	1406.2	-0.987	-1.077	1.14915e-07	4.53733e-06	GSC20
AC097059.2	55.7	-0.987	-1.363	0.00039	0.0055	GSC20
NR2F2	18	-0.984	-2.503	0.00202	0.02141	GSC20
STEAP3	8120.4	-0.983	-1.02	5.26901e-15	6.99022e-13	GSC20
MX2	209.9	-0.983	-1.089	6.68555e-07	2e-05	GSC20
BDKRB1	6.9	-0.979	-3.235	0.00186	0.02005	GSC20
AUTS2	777.7	-0.978	-1.064	7.45441e-08	3.09693e-06	GSC20
PCDHGA5	111.3	-0.978	-1.136	2e-05	0.00033	GSC20
AC073626.2	12	-0.978	-2.584	0.00207	0.0218	GSC20
BMP1	3106.1	-0.976	-1.036	5.39354e-10	3.32296e-08	GSC20
ZNF711	562	-0.975	-1.052	1.88001e-08	9.09018e-07	GSC20
ZNF679	5.5	-0.974	-3.454	0.00176	0.01908	GSC20
CPE	1222.9	-0.972	-1.037	1.58497e-09	9.01167e-08	GSC20
SERPINE1	10187.4	-0.969	-1.118	1e-05	0.00026	GSC20
LINC00520	68.5	-0.967	-1.258	0.00022	0.00338	GSC20
MARCH4	173.4	-0.965	-3.526	0.00175	0.01906	GSC20
IGDCC4	280.9	-0.964	-1.089	3.3923e-06	9e-05	GSC20
COL22A1	5819.8	-0.963	-1.112	1e-05	0.00027	GSC20
PLAG1	724.7	-0.961	-1.006	2.08753e-12	1.87126e-10	GSC20
PCBP2	2834.1	-0.961	-1.075	1.70976e-06	5e-05	GSC20
ICAM1	1711	-0.959	-1.002	6.25571e-13	6.20079e-11	GSC20
OSR1	116.9	-0.959	-1.082	3.32123e-06	9e-05	GSC20
AL138789.1	478	-0.956	-1.119	2e-05	0.00046	GSC20
CAMK2N1	6550.1	-0.951	-1.113	2e-05	0.00045	GSC20
MIR3687	602.6	-0.95	-1.167	9e-05	0.00153	GSC20
SORBS1	1192.8	-0.949	-1.006	3.42508e-10	2.19161e-08	GSC20
RAB3C	37.8	-0.949	-4.698	0.00106	0.01256	GSC20
MT1L	220.3	-0.948	-1.086	8.33539e-06	0.00019	GSC20
AL139220.2	77.2	-0.947	-1.199	0.00015	0.00249	GSC20
PLBD2	806.1	-0.945	-1.06	2.23573e-06	6e-05	GSC20
ZNF723	7.8	-0.945	-3.242	0.00203	0.02146	GSC20
CEMIP	35612.7	-0.939	-1.017	4.0777e-08	1.80726e-06	GSC20
ST3GAL5	2167.6	-0.937	-1.017	5.81663e-08	2.48927e-06	GSC20
NCOR2	2747.9	-0.935	-0.996	1.54781e-09	8.85099e-08	GSC20
HIVEP3	2388.9	-0.933	-0.971	6.4289e-14	7.35259e-12	GSC20
BCORL1	406.6	-0.933	-1.058	4.76787e-06	0.00012	GSC20
NEMP2	868.1	-0.932	-0.977	4.76388e-12	4.05133e-10	GSC20
GGT5	8.2	-0.932	-2.746	0.00236	0.02428	GSC20
DNAJC6	72.8	-0.931	-1.192	0.00019	0.00302	GSC20
GDNF	6.6	-0.931	-3.388	0.00202	0.02136	GSC20
CXXC5	572.1	-0.93	-1.003	2.0417e-08	9.6508e-07	GSC20
SPOCD1	2703.1	-0.929	-0.961	3.11647e-16	4.7706e-14	GSC20
BCL9L	943.4	-0.926	-0.989	3.35685e-09	1.79092e-07	GSC20
AL596244.1	288.9	-0.925	-1.03	1.25618e-06	4e-05	GSC20
RUNX2	513.3	-0.924	-1.052	6.29029e-06	0.00015	GSC20
HLA-B	33111.3	-0.92	-0.992	2.16468e-08	1.01597e-06	GSC20
AC013451.2	35.9	-0.92	-1.346	0.0007	0.00888	GSC20
CACNG4	31.6	-0.92	-1.416	0.00093	0.01123	GSC20
KCND1	127.1	-0.918	-1.177	0.0002	0.00315	GSC20
NEGR1	184.1	-0.917	-1.002	1.56304e-07	5.99315e-06	GSC20
CADPS	3654.3	-0.913	-0.935	3.15039e-21	7.55335e-19	GSC20
SUN3	122.7	-0.913	-1.138	0.00013	0.00213	GSC20
L1CAM	456.3	-0.912	-1.055	2e-05	0.00033	GSC20
BNC2	2032.6	-0.908	-0.976	1.38115e-08	6.8032e-07	GSC20
PMEPA1	1969.3	-0.904	-0.96	7.5662e-10	4.46788e-08	GSC20
ECM2	134.5	-0.904	-1.191	0.00029	0.0043	GSC20
HLA-F	1165.6	-0.902	-1.063	3e-05	0.00062	GSC20
MYCT1	15.9	-0.9	-1.963	0.00236	0.02428	GSC20
MINAR1	289.4	-0.897	-0.992	7.69367e-07	2e-05	GSC20
ARHGAP31	2158.9	-0.893	-0.943	1.31652e-10	8.94158e-09	GSC20
GABRR1	33.5	-0.893	-1.619	0.00175	0.01908	GSC20
ZFP36L2	1741.8	-0.891	-0.921	9.02347e-16	1.31071e-13	GSC20
TGFBR1	7975.7	-0.891	-0.934	1.04586e-11	8.35846e-10	GSC20
LINC02454	197.3	-0.889	-1.01	6.12457e-06	0.00015	GSC20
PDCD1LG2	44.9	-0.888	-1.216	0.00045	0.00617	GSC20
DCAF8L1	292.6	-0.887	-2.167	0.00268	0.02702	GSC20
ADARB1	2555.2	-0.884	-0.922	4.30871e-13	4.37466e-11	GSC20
APOBEC3G	2940.5	-0.884	-0.962	1.09216e-07	4.35552e-06	GSC20
KMT2D	1680.6	-0.882	-0.97	4.63192e-07	2e-05	GSC20
AAK1	3108.3	-0.879	-0.987	2.94923e-06	8e-05	GSC20
PPARGC1B	1215.6	-0.875	-0.914	1.03085e-12	9.81527e-11	GSC20
MT1X	860	-0.875	-0.979	2.19979e-06	6e-05	GSC20
EPSTI1	248.1	-0.875	-0.999	8.27038e-06	0.00019	GSC20
SH3KBP1	10236.2	-0.874	-0.893	1.15153e-22	3.1391e-20	GSC20
PLAU	1953.3	-0.872	-0.945	6.33297e-08	2.67004e-06	GSC20
PSME4	4521.5	-0.869	-0.929	5.28879e-09	2.76966e-07	GSC20
RAB11FIP1	79.1	-0.869	-1.634	0.00203	0.02146	GSC20
ITGA9	445.1	-0.868	-0.93	9.5471e-09	4.80981e-07	GSC20
SSPN	648	-0.868	-0.933	1.65813e-08	8.06767e-07	GSC20
BCAR3	6497.9	-0.867	-0.953	4.02422e-07	1e-05	GSC20
FAM129B	27971.3	-0.866	-0.897	9.84395e-15	1.27204e-12	GSC20
BMPR2	4977.3	-0.866	-0.905	1.98013e-12	1.7993e-10	GSC20
TMSB15B	1707.7	-0.865	-0.9	2.33328e-13	2.48301e-11	GSC20
GBP1	1491.2	-0.865	-0.955	7.10399e-07	2e-05	GSC20
KLF12	1180.8	-0.865	-1.024	4e-05	0.00078	GSC20
C2CD4C	25.5	-0.863	-1.511	0.00172	0.01882	GSC20
TMCC3	552.1	-0.862	-1.067	0.00012	0.00207	GSC20
PIK3R5	19.5	-0.862	-2.047	0.00284	0.02823	GSC20
ARSI	4862.2	-0.861	-0.941	2.21984e-07	8.24157e-06	GSC20
LMO2	38.5	-0.859	-1.367	0.00124	0.01424	GSC20
NTM	951.5	-0.859	-2.062	0.00288	0.02858	GSC20
NPR2	590.5	-0.856	-0.911	1.80601e-09	1.01812e-07	GSC20
MEG3	71	-0.856	-1.148	0.0004	0.00556	GSC20
CPXCR1	34.4	-0.856	-1.282	0.00093	0.01127	GSC20
SPON1	8990.3	-0.855	-1.097	0.00024	0.00358	GSC20
PTPN12	4078.8	-0.852	-0.918	2.70907e-08	1.24793e-06	GSC20
HVCN1	262.8	-0.852	-0.941	7.88144e-07	2e-05	GSC20
IL1R1	768.5	-0.851	-0.89	4.39928e-12	3.80633e-10	GSC20
SELENON	10933.8	-0.85	-0.909	6.3424e-09	3.26134e-07	GSC20
ESR2	39.5	-0.85	-1.397	0.00145	0.01623	GSC20
PCDH11X	8	-0.85	-2.851	0.00296	0.02914	GSC20
TTC9	1109.9	-0.848	-0.913	2.20419e-08	1.02966e-06	GSC20
C18orf54	592.6	-0.846	-0.907	1.1211e-08	5.59143e-07	GSC20
IGFBP4	355.6	-0.843	-0.921	2.66115e-07	9.60142e-06	GSC20
LINC02234	38.6	-0.842	-1.246	0.0009	0.01099	GSC20
NANP	620.4	-0.841	-1.113	0.00036	0.00511	GSC20
MIR3648	1206.1	-0.839	-1.061	0.00019	0.00301	GSC20
PKP1	468.8	-0.838	-1.193	0.0007	0.00887	GSC20
LINC00698	286.4	-0.835	-0.954	9.83176e-06	0.00023	GSC20
DUSP2	166.5	-0.834	-0.982	4e-05	0.00072	GSC20
FLNC	6068	-0.832	-0.91	2.84942e-07	1e-05	GSC20
LOXL1	1748.2	-0.831	-0.865	2.96402e-13	3.07208e-11	GSC20
EGLN3	7332.2	-0.831	-0.988	5e-05	0.00096	GSC20
LINC02228	12.8	-0.831	-2.069	0.00321	0.03106	GSC20
SERPINE2	2549.1	-0.827	-0.905	2.78456e-07	9.98428e-06	GSC20
CPED1	1017.7	-0.827	-1.118	0.00047	0.00631	GSC20
VAV3	1273.8	-0.821	-0.864	8.27832e-11	5.86258e-09	GSC20
SPHK1	1367.3	-0.819	-0.884	4.68121e-08	2.03843e-06	GSC20
KIAA1211L	186.1	-0.819	-1.016	0.00015	0.00239	GSC20
CTNNBIP1	8966.8	-0.818	-0.855	3.67241e-12	3.21943e-10	GSC20
SLFN5	1083.1	-0.816	-0.871	6.00151e-09	3.11317e-07	GSC20
MYCL	376.7	-0.815	-0.914	3.28156e-06	9e-05	GSC20
KIRREL1	5992.5	-0.815	-1.007	0.00014	0.00225	GSC20
SPARC	43889.3	-0.813	-0.882	9.63797e-08	3.89828e-06	GSC20
MBD6	226.1	-0.811	-1.076	0.0004	0.00551	GSC20
MYO5A	8438.4	-0.81	-0.876	6.22853e-08	2.64281e-06	GSC20
ALPK3	174.7	-0.809	-0.931	2e-05	0.00034	GSC20
PCDHGB8P	35.3	-0.809	-1.464	0.00216	0.02258	GSC20
FAM107A	24.8	-0.805	-1.526	0.00245	0.02498	GSC20
HIPK2	5611.3	-0.802	-0.875	2.35962e-07	8.69537e-06	GSC20
ATP1B2	353.2	-0.802	-0.927	2e-05	0.00041	GSC20
TPP1	1050.3	-0.801	-0.91	8.04842e-06	0.00019	GSC20
AC018645.2	75.7	-0.8	-1.048	0.00035	0.00504	GSC20
BMP2	13.7	-0.8	-2.361	0.0037	0.0349	GSC20
LINC02591	161.3	-0.799	-0.996	0.00017	0.00268	GSC20
ARL10	2370	-0.799	-1.061	0.00041	0.00573	GSC20
ABCA4	127.6	-0.797	-1.161	0.00091	0.01103	GSC20
GAB2	84.7	-0.796	-1.21	0.00116	0.01346	GSC20
DDR2	4519.5	-0.795	-0.885	1.97935e-06	6e-05	GSC20
TNFSF10	663.8	-0.795	-0.959	8e-05	0.00149	GSC20
CSPG4	738.2	-0.795	-1.04	0.00035	0.00503	GSC20
RARA	1123.3	-0.793	-0.829	4.72658e-12	4.03686e-10	GSC20
FOS	1458.2	-0.791	-0.853	4.04309e-08	1.79592e-06	GSC20
TPST2	1807.6	-0.791	-0.884	2.82724e-06	8e-05	GSC20
LIPG	9266.4	-0.788	-0.841	6.18078e-09	3.19474e-07	GSC20
HOXB3	564.8	-0.788	-1.042	0.0004	0.00557	GSC20
TRPM8	403.8	-0.788	-1.068	0.00052	0.00693	GSC20
ABTB2	930	-0.787	-0.837	2.83835e-09	1.53487e-07	GSC20
STK31	18.3	-0.786	-2.121	0.00383	0.03593	GSC20
SSC5D	241.7	-0.784	-0.986	0.0002	0.00314	GSC20
SNAI2	2807.4	-0.783	-0.87	1.71775e-06	5e-05	GSC20
SPEN	3546.7	-0.783	-0.871	2.0591e-06	6e-05	GSC20
PPEF1	463.5	-0.783	-0.972	0.00017	0.00264	GSC20
NPR1	374.4	-0.782	-0.949	0.0001	0.00173	GSC20
PRF1	8.6	-0.781	-2.805	0.00371	0.03499	GSC20
HOXB9	27	-0.78	-1.609	0.00308	0.03011	GSC20
TP53INP2	591.7	-0.779	-0.894	2e-05	0.00033	GSC20
ADAM19	4470.1	-0.778	-0.931	7e-05	0.00126	GSC20
CC2D2A	201.1	-0.778	-0.943	0.0001	0.00174	GSC20
MED13L	4059.2	-0.777	-0.807	1.03644e-13	1.15224e-11	GSC20
ACTN1	20953.3	-0.777	-0.808	1.68116e-13	1.8382e-11	GSC20
RFX7	959	-0.777	-0.946	0.00011	0.00188	GSC20
AC004485.1	5.3	-0.777	-3.121	0.00343	0.03292	GSC20
ROBO1	5106.7	-0.775	-0.8	1.97157e-15	2.78257e-13	GSC20
FAM122B	1777.9	-0.775	-0.979	0.00022	0.00342	GSC20
CTD-2328D6.1	39008.3	-0.774	-2.143	0.00403	0.03749	GSC20
HLA-A	33454.1	-0.772	-0.887	2e-05	0.00036	GSC20
AL671883.2	35.8	-0.772	-1.342	0.00214	0.02236	GSC20
FZD7	3203.8	-0.771	-0.828	2.23104e-08	1.03976e-06	GSC20
FAM133A	1896.6	-0.77	-0.846	6.68197e-07	2e-05	GSC20
DNAH11	799.3	-0.77	-0.885	2e-05	0.00036	GSC20
GABBR1	748.3	-0.767	-0.812	8.99595e-10	5.29643e-08	GSC20
RAB30	1902	-0.766	-0.8	5.11843e-12	4.31446e-10	GSC20
BCL6	901.5	-0.766	-0.835	2.33139e-07	8.60755e-06	GSC20
APCDD1L-DT	15.9	-0.765	-1.797	0.00377	0.03542	GSC20
PITPNB	1800	-0.764	-0.826	7.71216e-08	3.19069e-06	GSC20
COL11A1	8116.6	-0.762	-0.814	9.54289e-09	4.80981e-07	GSC20
NLRC5	855.4	-0.762	-0.833	3.39296e-07	1e-05	GSC20
ZNF704	2601.1	-0.761	-0.795	5.82629e-12	4.83097e-10	GSC20
PAGE2	1037	-0.761	-0.834	5.05938e-07	2e-05	GSC20
MUC16	102.5	-0.76	-1.13	0.00113	0.01315	GSC20
CILP2	306.8	-0.759	-0.875	2e-05	0.00043	GSC20
BHLHE41	1870.3	-0.759	-0.899	5e-05	0.00102	GSC20
NCK2	3104.3	-0.758	-0.906	7e-05	0.00129	GSC20
PCDHB6	28.6	-0.758	-1.506	0.00306	0.02999	GSC20
GJB2	852	-0.757	-0.801	7.41062e-10	4.41531e-08	GSC20
ANXA6	699.1	-0.757	-0.841	1.90136e-06	5e-05	GSC20
SLC16A2	3513.5	-0.756	-0.803	2.2199e-09	1.23053e-07	GSC20
IKZF4	83.3	-0.755	-1.115	0.0011	0.01282	GSC20
SERPINH1	4704.3	-0.754	-0.798	7.45764e-10	4.41688e-08	GSC20
COL18A1	1034.1	-0.754	-0.801	1.99154e-09	1.11638e-07	GSC20
BAHCC1	581.4	-0.754	-0.852	6.7364e-06	0.00016	GSC20
ENPP5	655.4	-0.749	-0.952	0.00026	0.00392	GSC20
MCC	1981.7	-0.748	-0.8	1.20319e-08	5.98585e-07	GSC20
CDH11	4271.6	-0.748	-0.892	7e-05	0.00125	GSC20
LIMD1	7850.8	-0.747	-0.782	1.97654e-11	1.54855e-09	GSC20
MRAS	3602.8	-0.747	-0.89	7e-05	0.00125	GSC20
KLF13	4659.9	-0.746	-0.77	1.54856e-15	2.20117e-13	GSC20
SPTLC3	1568.5	-0.746	-0.91	0.00013	0.00207	GSC20
STARD8	267.1	-0.744	-0.848	1e-05	0.00027	GSC20
EHD3	1404.5	-0.743	-0.774	1.33354e-12	1.2343e-10	GSC20
ERVMER61-1	59.6	-0.742	-1.065	0.00094	0.01133	GSC20
ZFPM2	96.9	-0.742	-1.129	0.00134	0.0152	GSC20
AL355601.1	13	-0.742	-1.909	0.00434	0.03977	GSC20
LRAT	697.8	-0.74	-1.017	0.00067	0.00857	GSC20
ROR1	2696.2	-0.737	-0.82	2.50415e-06	7e-05	GSC20
ILDR2	5049.3	-0.737	-0.826	4.33214e-06	0.00011	GSC20
GFPT2	5167.6	-0.736	-0.791	3.3121e-08	1.49797e-06	GSC20
RAB27B	743.5	-0.736	-0.8	2.0998e-07	7.8693e-06	GSC20
LINC02607	11	-0.736	-2.303	0.00465	0.04193	GSC20
SERTAD2	1607	-0.735	-0.796	1.23018e-07	4.83808e-06	GSC20
ZFHX3	1423.5	-0.735	-0.798	1.73852e-07	6.56483e-06	GSC20
ADRA2B	12.2	-0.735	-2.535	0.00455	0.04125	GSC20
NID2	8386.4	-0.734	-0.8	3.06979e-07	1e-05	GSC20
LINC00491	81.7	-0.732	-1.032	0.00085	0.01039	GSC20
HLA-DMB	59.3	-0.731	-1.497	0.0035	0.03347	GSC20
GATAD2B	1845.3	-0.729	-0.811	2.62624e-06	7e-05	GSC20
AC018866.1	5.1	-0.729	-4.064	0.00269	0.02706	GSC20
MAP1B	24939.1	-0.728	-0.772	1.74834e-09	9.88407e-08	GSC20
ADA2	123.9	-0.724	-0.993	0.00069	0.00877	GSC20
PCDHB12	68.6	-0.724	-1.055	0.00108	0.0127	GSC20
CTSB	24529.7	-0.723	-0.749	3.74692e-14	4.46489e-12	GSC20
PACS1	2049.1	-0.723	-0.828	2e-05	0.00037	GSC20
PALLD	4296	-0.723	-0.868	9e-05	0.00157	GSC20
RGMB	3806.7	-0.722	-0.779	7.49446e-08	3.10708e-06	GSC20
FMN1	555	-0.722	-0.924	0.00031	0.00458	GSC20
ERC1	4108.4	-0.721	-0.764	1.54459e-09	8.85099e-08	GSC20
FAM19A2	1614.7	-0.72	-0.862	8e-05	0.00146	GSC20
LPAR6	128.6	-0.72	-0.966	0.00056	0.00737	GSC20
PCDHGA12	25.5	-0.72	-1.375	0.00315	0.03067	GSC20
NFAT5	2761.8	-0.719	-0.824	2e-05	0.00037	GSC20
MUC15	814.8	-0.718	-0.775	9.12925e-08	3.70759e-06	GSC20
SH3PXD2B	6872.8	-0.718	-0.784	3.99269e-07	1e-05	GSC20
ANTXR2	777.3	-0.718	-0.803	4.27335e-06	0.00011	GSC20
NT5E	3626	-0.718	-1.006	0.00083	0.0102	GSC20
LZTS1	5265.7	-0.717	-0.771	3.41885e-08	1.53926e-06	GSC20
NRP1	13261.7	-0.717	-0.815	1e-05	0.00024	GSC20
NREP	4158.3	-0.716	-0.788	9.0681e-07	3e-05	GSC20
LAMC2	6908.5	-0.716	-0.79	1.27138e-06	4e-05	GSC20
GATA3	33.7	-0.716	-1.723	0.00451	0.04101	GSC20
FMNL3	4861.9	-0.715	-0.818	2e-05	0.00035	GSC20
SMG7	2432.3	-0.714	-0.768	4.14542e-08	1.82913e-06	GSC20
B2M	38999.9	-0.714	-0.769	4.74139e-08	2.06012e-06	GSC20
MEX3A	400.2	-0.714	-0.788	1.40982e-06	4e-05	GSC20
CYTH3	4293.4	-0.713	-0.738	3.96168e-14	4.66494e-12	GSC20
ENG	11.4	-0.713	-2.105	0.00504	0.04475	GSC20
ALCAM	30184.3	-0.711	-0.781	8.90146e-07	3e-05	GSC20
PLEKHG3	2740.6	-0.71	-0.764	4.09421e-08	1.81055e-06	GSC20
MILR1	14.9	-0.71	-1.965	0.00502	0.0446	GSC20
USB1	446	-0.709	-0.827	4e-05	0.00074	GSC20
LAMA4	1925.9	-0.709	-2.212	0.00514	0.04531	GSC20
ARHGAP29	11366.7	-0.708	-0.781	1.1711e-06	4e-05	GSC20
PRKCA	4703	-0.707	-0.734	2.70553e-13	2.81886e-11	GSC20
FOXP1	1739.7	-0.707	-0.844	8e-05	0.00146	GSC20
AC009226.1	8.6	-0.707	-2.185	0.00516	0.04546	GSC20
PDZRN3	682.4	-0.705	-0.783	2.3753e-06	7e-05	GSC20
KLF9	1911.5	-0.705	-0.875	0.0002	0.00306	GSC20
ANGPTL1	66.2	-0.705	-1.287	0.00293	0.02893	GSC20
SOBP	23.2	-0.704	-2.121	0.00522	0.04579	GSC20
EPHB3	3181.2	-0.703	-0.753	2.03788e-08	9.6508e-07	GSC20
SREBF1	2126.4	-0.703	-0.798	1e-05	0.00025	GSC20
CAST	34018.7	-0.702	-0.796	1e-05	0.00024	GSC20
PRR16	126.4	-0.702	-0.883	0.00025	0.00379	GSC20
PLEC	19345.4	-0.7	-0.725	2.02963e-14	2.50867e-12	GSC20
ATP2B1	9759.6	-0.699	-0.737	2.89897e-10	1.86697e-08	GSC20
AC009486.1	30.9	-0.699	-1.296	0.00311	0.0304	GSC20
BICD1	2636.1	-0.698	-0.756	1.34314e-07	5.22042e-06	GSC20
ZFHX4	1572.3	-0.698	-0.77	1.39269e-06	4e-05	GSC20
TEX41	12.6	-0.697	-1.948	0.00526	0.04609	GSC20
CDC25B	11318	-0.694	-0.802	3e-05	0.00055	GSC20
CHN1	3140.7	-0.694	-0.82	6e-05	0.00112	GSC20
BRWD3	2959.3	-0.692	-0.752	2.16985e-07	8.10133e-06	GSC20
ZNF703	839.8	-0.692	-0.765	1.66694e-06	5e-05	GSC20
EFNB1	4899.4	-0.69	-0.773	4.91375e-06	0.00012	GSC20
RUNX1	3171.2	-0.689	-0.757	9.57228e-07	3e-05	GSC20
VSIR	651.6	-0.687	-0.737	3.17975e-08	1.44468e-06	GSC20
SORL1	18455.3	-0.687	-0.753	6.66887e-07	2e-05	GSC20
TBX2	499	-0.687	-0.756	1.21883e-06	4e-05	GSC20
PCDHGA4	211.2	-0.685	-0.852	0.00022	0.00331	GSC20
NPFFR2	68.3	-0.683	-1.866	0.00549	0.04775	GSC20
DUSP6	10563.8	-0.682	-0.738	1.29428e-07	5.06014e-06	GSC20
UBE2J1	8910.2	-0.681	-0.738	1.66844e-07	6.33624e-06	GSC20
AC011447.7	142.8	-0.681	-0.837	0.00018	0.00283	GSC20
NLGN1	1128.3	-0.681	-0.957	0.00094	0.01139	GSC20
MSN	32348.5	-0.68	-0.709	3.36121e-12	2.97281e-10	GSC20
FGFR1	3302.2	-0.68	-0.73	3.6145e-08	1.62001e-06	GSC20
SRRM2	4762.2	-0.68	-0.764	6.12268e-06	0.00015	GSC20
MAN1C1	2496.4	-0.679	-0.714	1.18307e-10	8.11829e-09	GSC20
NECTIN3	5866.2	-0.679	-0.814	0.0001	0.00171	GSC20
HCP5	1733.3	-0.679	-0.905	0.00058	0.00753	GSC20
SLC20A1	16509.8	-0.678	-0.705	9.08979e-13	8.69648e-11	GSC20
SEMA7A	389.2	-0.676	-0.791	5e-05	0.0009	GSC20
AP000569.1	27.3	-0.676	-1.371	0.00405	0.03762	GSC20
BACE2	4371.9	-0.675	-0.698	1.90238e-14	2.36608e-12	GSC20
RNF182	1882	-0.675	-0.715	1.54403e-09	8.85099e-08	GSC20
CTXND1	113.5	-0.675	-1.181	0.00283	0.02816	GSC20
ABHD2	15400.6	-0.672	-0.746	2.5168e-06	7e-05	GSC20
BDKRB2	136	-0.671	-1.087	0.00217	0.02262	GSC20
SKIL	1505.7	-0.67	-0.745	2.80646e-06	8e-05	GSC20
APOA1	236.9	-0.67	-0.76	1e-05	0.00027	GSC20
PROSER1	269.2	-0.67	-0.761	1e-05	0.00027	GSC20
DIRAS3	35551.6	-0.668	-0.746	4.55918e-06	0.00012	GSC20
ADAMTS6	1734.6	-0.668	-0.87	0.00046	0.0062	GSC20
HOOK3	2891.3	-0.667	-0.699	5.06528e-11	3.69228e-09	GSC20
GXYLT2	1329	-0.667	-0.811	0.00015	0.00236	GSC20
AKR1C1	39.7	-0.667	-1.608	0.00529	0.04635	GSC20
GPR39	251.1	-0.665	-0.832	0.00026	0.00389	GSC20
ADD2	60.4	-0.665	-0.975	0.00132	0.01496	GSC20
ZNF492	7.4	-0.665	-2.811	0.00543	0.04737	GSC20
MT1G	44	-0.664	-1.585	0.0053	0.04635	GSC20
FAM20C	25.2	-0.661	-1.389	0.0045	0.041	GSC20
PMP22	6760	-0.659	-0.736	4.28714e-06	0.00011	GSC20
HK2	1373	-0.659	-0.905	0.00082	0.01016	GSC20
LINC00377	47.7	-0.659	-1.316	0.00412	0.03811	GSC20
TSPAN9	8039.6	-0.658	-0.738	6.18095e-06	0.00015	GSC20
PSD3	6391.6	-0.657	-0.722	9.72337e-07	3e-05	GSC20
PCSK5	1800	-0.655	-0.703	4.32955e-08	1.90195e-06	GSC20
PDE4D	3738.4	-0.654	-0.688	1.48492e-10	9.94351e-09	GSC20
KRT18	18711.1	-0.654	-0.813	0.00024	0.00359	GSC20
RNF128	3586.1	-0.653	-0.684	2.30343e-11	1.76301e-09	GSC20
KANK4	26.5	-0.653	-1.477	0.00515	0.04539	GSC20
STXBP1	1867	-0.651	-0.709	3.42649e-07	1e-05	GSC20
PRAG1	938	-0.65	-0.719	2.34545e-06	7e-05	GSC20
P4HA2	5389.2	-0.649	-0.724	4.3652e-06	0.00011	GSC20
SRPX2	2031.6	-0.648	-0.684	7.44475e-10	4.41688e-08	GSC20
GPX7	1057.3	-0.648	-0.699	8.60572e-08	3.52374e-06	GSC20
AC064875.1	356.1	-0.647	-0.853	0.00056	0.0074	GSC20
SNRPCP1	46.4	-0.647	-1.144	0.00317	0.03073	GSC20
NHSL2	1879	-0.646	-0.748	4e-05	0.00072	GSC20
FAM66C	89.9	-0.646	-0.955	0.00145	0.01623	GSC20
AC234782.3	41.4	-0.645	-1.135	0.00314	0.03056	GSC20
FAM155A	420.3	-0.644	-0.736	2e-05	0.00041	GSC20
STX16	1071.1	-0.642	-0.714	3.53956e-06	9e-05	GSC20
SEC63	1843.7	-0.642	-0.718	5.27189e-06	0.00013	GSC20
IER5L	703.7	-0.642	-0.772	0.00012	0.00199	GSC20
KLHL29	378.5	-0.641	-0.745	4e-05	0.00081	GSC20
RGS6	547.9	-0.64	-0.841	0.00056	0.00736	GSC20
PIK3CB	873.1	-0.64	-0.867	0.00077	0.00963	GSC20
STYX	1992.4	-0.637	-0.696	6.7309e-07	2e-05	GSC20
TRIB1	2269.6	-0.637	-0.703	1.83436e-06	5e-05	GSC20
CLCN5	1046.1	-0.637	-0.707	2.94943e-06	8e-05	GSC20
DLGAP4	3266.6	-0.634	-0.678	1.88199e-08	9.09018e-07	GSC20
LAMB1	7244.1	-0.634	-0.703	2.49034e-06	7e-05	GSC20
NMNAT2	309.4	-0.634	-0.728	3e-05	0.00054	GSC20
STUM	444.6	-0.633	-0.759	0.00012	0.00195	GSC20
SON	10564.4	-0.632	-0.725	2e-05	0.00049	GSC20
MDFI	5.2	-0.631	-3.038	0.00568	0.04907	GSC20
GEM	1412.1	-0.628	-0.745	9e-05	0.00154	GSC20
FERMT2	4506.6	-0.626	-0.675	1.08707e-07	4.3439e-06	GSC20
DCDC2	758.4	-0.626	-0.684	6.08043e-07	2e-05	GSC20
ADNP	5354.2	-0.626	-0.686	8.69524e-07	3e-05	GSC20
PCDHGA10	1367.7	-0.625	-0.685	9.35852e-07	3e-05	GSC20
IL18	5547.6	-0.624	-0.867	0.001	0.01198	GSC20
SPATS2	1103.7	-0.62	-0.665	4.03482e-08	1.79592e-06	GSC20
C2CD2	5300.1	-0.62	-0.668	7.36534e-08	3.06632e-06	GSC20
GLRX	550.5	-0.62	-0.694	6.085e-06	0.00015	GSC20
BCL11A	969.9	-0.62	-0.698	9.27507e-06	0.00021	GSC20
TMEM71	326.2	-0.62	-0.942	0.00183	0.01974	GSC20
VLDLR	2854.6	-0.619	-0.682	1.60954e-06	5e-05	GSC20
AL035425.1	86.2	-0.619	-1.027	0.00276	0.02767	GSC20
BRD4	1256.9	-0.617	-0.679	1.53917e-06	4e-05	GSC20
EP300	2687.4	-0.615	-0.688	6.22204e-06	0.00015	GSC20
SCARNA6	744.5	-0.614	-0.699	2e-05	0.00038	GSC20
NXPH4	185.5	-0.612	-1.036	0.00304	0.02985	GSC20
FHOD1	1011.9	-0.611	-0.65	7.06024e-09	3.61179e-07	GSC20
SEMA5A	1204.8	-0.61	-0.729	0.00012	0.00194	GSC20
GRID1	919.6	-0.608	-0.666	9.53575e-07	3e-05	GSC20
FAM98B	1137.3	-0.608	-0.707	5e-05	0.00094	GSC20
NFIC	1527.8	-0.608	-0.815	0.00076	0.00952	GSC20
ERCC6	1072.4	-0.607	-0.694	2e-05	0.00047	GSC20
PCDHB7	344.3	-0.607	-0.703	4e-05	0.00081	GSC20
FOXK1	6207.7	-0.607	-0.751	0.00025	0.00374	GSC20
KLHL15	2924.7	-0.606	-0.635	7.0471e-11	5.02642e-09	GSC20
ACVR1	763.4	-0.606	-0.68	7.8739e-06	0.00019	GSC20
HIST1H4F	1413.8	-0.604	-0.741	0.00021	0.00327	GSC20
FOXE1	39.3	-0.603	-1.064	0.00357	0.03404	GSC20
COL4A1	2067.1	-0.602	-0.666	2.55727e-06	7e-05	GSC20
ZBED3	107.6	-0.602	-0.867	0.00139	0.01566	GSC20
CMAHP	47.1	-0.602	-1.003	0.00294	0.02898	GSC20
DSG2	283	-0.6	-3.467	0.00537	0.04695	GSC20
KDM1A	20369.2	-0.598	-0.651	4.9979e-07	2e-05	GSC20
TMEM132A	934	-0.595	-0.675	2e-05	0.00033	GSC20
PDLIM1	1737.2	-0.595	-0.682	3e-05	0.00055	GSC20
LTBP1	2831.5	-0.595	-0.697	6e-05	0.00116	GSC20
ETV6	1493.4	-0.594	-0.664	6.4987e-06	0.00016	GSC20
COL19A1	250.3	-0.594	-0.703	9e-05	0.00155	GSC20
MACF1	61634.6	-0.593	-0.68	3e-05	0.00055	GSC20
PCDHGA9	24.1	-0.593	-1.272	0.00578	0.04974	GSC20
COL4A2	3145.6	-0.592	-0.644	5.15954e-07	2e-05	GSC20
IQSEC2	422.9	-0.592	-0.777	0.00063	0.00817	GSC20
TNFAIP3	1191.6	-0.591	-0.644	4.70293e-07	2e-05	GSC20
ZNF391	174.7	-0.59	-0.824	0.00115	0.01336	GSC20
PTPRB	2140.2	-0.589	-0.634	7.03142e-08	2.93344e-06	GSC20
WNT5B	794.4	-0.588	-0.652	3.16911e-06	8e-05	GSC20
TSHZ1	875.7	-0.588	-0.663	1e-05	0.00028	GSC20
WWTR1	9961.4	-0.587	-0.634	1.57879e-07	6.04191e-06	GSC20
MDC1	1635.6	-0.586	-0.675	4e-05	0.00072	GSC20
SLC2A14	169.6	-0.586	-0.872	0.00181	0.01959	GSC20
C3orf80	82.6	-0.585	-1.013	0.00355	0.03388	GSC20
QPRT	518.1	-0.584	-0.824	0.00126	0.01443	GSC20
ANKRD52	3310.4	-0.583	-0.637	7.32066e-07	2e-05	GSC20
NR3C1	7644.2	-0.582	-0.61	5.43873e-11	3.95003e-09	GSC20
ATP10A	375.1	-0.582	-0.771	0.00071	0.00901	GSC20
THBS4	6024.5	-0.58	-0.66	2e-05	0.00041	GSC20
PAPPA2	131.7	-0.58	-0.894	0.00224	0.0232	GSC20
CPXM1	473.6	-0.577	-0.725	0.00036	0.00511	GSC20
SDC3	1055.3	-0.577	-0.728	0.00038	0.00534	GSC20
APOBEC3C	3159.6	-0.575	-0.684	0.00011	0.00189	GSC20
KLF7	2099.9	-0.574	-0.623	3.06385e-07	1e-05	GSC20
SOS1	1603.3	-0.573	-0.623	4.09566e-07	1e-05	GSC20
MYADM	622.2	-0.573	-0.647	1e-05	0.00032	GSC20
DCBLD1	763.6	-0.571	-0.656	3e-05	0.00063	GSC20
ASPH	7894.1	-0.569	-0.618	3.59736e-07	1e-05	GSC20
CDK14	316.6	-0.569	-0.668	8e-05	0.00137	GSC20
HLA-H	1804.7	-0.569	-0.698	0.00024	0.00359	GSC20
GLB1L3	151.2	-0.567	-0.939	0.0032	0.03103	GSC20
CHST11	2681.4	-0.566	-0.626	3.11724e-06	8e-05	GSC20
NTSR1	533.7	-0.565	-0.665	9e-05	0.00155	GSC20
NIN	15069.7	-0.564	-0.603	2.38595e-08	1.10677e-06	GSC20
AKAP13	11020.4	-0.564	-0.614	6.27333e-07	2e-05	GSC20
SLC35E2A	567.4	-0.564	-0.637	1e-05	0.00032	GSC20
ARHGAP20	1895.6	-0.563	-0.613	6.07273e-07	2e-05	GSC20
ADAM12	7242	-0.563	-0.618	1.47776e-06	4e-05	GSC20
S100A4	24224.2	-0.562	-0.823	0.00177	0.01925	GSC20
CTNND1	8130.9	-0.561	-0.59	4.46141e-10	2.80956e-08	GSC20
PXN	2975.2	-0.561	-0.616	1.44298e-06	4e-05	GSC20
TOP1	2931.9	-0.561	-0.702	0.00035	0.00505	GSC20
YY2	223.7	-0.561	-0.712	0.00045	0.00611	GSC20
NEU3	2168.2	-0.559	-0.608	5.48487e-07	2e-05	GSC20
MFAP2	600	-0.558	-0.915	0.00317	0.03073	GSC20
SUFU	441.6	-0.557	-0.634	2e-05	0.00046	GSC20
CHI3L1	7447.5	-0.557	-0.669	0.00016	0.0025	GSC20
ADAM33	321.1	-0.557	-0.737	0.00076	0.00952	GSC20
FOXJ2	1249.6	-0.556	-0.62	6.15231e-06	0.00015	GSC20
ADAM22	69.4	-0.555	-0.976	0.00412	0.03811	GSC20
KCNIP3	191.8	-0.553	-0.692	0.00037	0.0052	GSC20
TCF7L2	939.8	-0.551	-0.657	0.00013	0.00217	GSC20
SYNE1	32480.5	-0.551	-0.681	0.00029	0.00426	GSC20
SNORA73B	6386.4	-0.548	-0.612	6.72153e-06	0.00016	GSC20
ZCCHC24	925.1	-0.548	-0.662	0.00019	0.00292	GSC20
PCDHGA11	82.2	-0.548	-0.945	0.00394	0.0368	GSC20
KLHL4	20094.2	-0.545	-0.638	8e-05	0.00134	GSC20
DIRAS1	180.5	-0.545	-0.739	0.00103	0.01222	GSC20
LRP1	4090.9	-0.544	-0.59	4.06763e-07	1e-05	GSC20
SPRED2	1777.1	-0.544	-0.593	5.77667e-07	2e-05	GSC20
EBF1	1925.8	-0.544	-0.648	0.00013	0.00216	GSC20
IFNE	160.1	-0.544	-0.803	0.00196	0.02086	GSC20
CDH2	3950.4	-0.542	-0.69	0.0005	0.00671	GSC20
KMT2A	3819.2	-0.541	-0.631	7e-05	0.00128	GSC20
MAN1A1	9668.6	-0.541	-0.68	0.00041	0.0057	GSC20
CADM1	10125.7	-0.54	-0.585	2.88545e-07	1e-05	GSC20
AC090152.1	100.8	-0.54	-0.756	0.00139	0.01562	GSC20
MGAT5	5321.2	-0.538	-0.624	6e-05	0.00103	GSC20
FUT8	13673.8	-0.537	-0.589	1.50144e-06	4e-05	GSC20
ATF7	407.3	-0.537	-0.63	9e-05	0.00151	GSC20
HHIPL1	338.4	-0.537	-0.632	0.0001	0.00167	GSC20
C15orf39	707.1	-0.537	-0.673	0.00039	0.0055	GSC20
MAD1L1	44	-0.537	-1.049	0.00577	0.04966	GSC20
ZHX3	1945.1	-0.536	-0.572	1.8895e-08	9.10437e-07	GSC20
NPEPPS	4920.9	-0.536	-0.583	4.87926e-07	2e-05	GSC20
SDC2	6449.1	-0.536	-0.716	0.00091	0.0111	GSC20
OXGR1	88	-0.536	-0.86	0.00311	0.03038	GSC20
RECK	1095.4	-0.534	-0.594	5.88345e-06	0.00014	GSC20
HS6ST2	21282.3	-0.533	-0.579	4.59813e-07	2e-05	GSC20
SETBP1	1770.7	-0.533	-0.616	5e-05	0.00093	GSC20
TTC39B	3048.9	-0.532	-0.581	8.71615e-07	3e-05	GSC20
BACE1	8941.6	-0.531	-0.57	6.71835e-08	2.82057e-06	GSC20
CDC42EP4	2978.4	-0.531	-0.63	0.00012	0.00203	GSC20
METRNL	368.9	-0.531	-0.67	0.00044	0.00606	GSC20
PARVA	2931	-0.531	-0.679	0.00055	0.00728	GSC20
NLGN2	622.5	-0.531	-0.795	0.00224	0.02318	GSC20
ATP2B4	18174.6	-0.53	-0.575	3.59192e-07	1e-05	GSC20
HUWE1	23377	-0.53	-0.606	3e-05	0.00062	GSC20
S100A3	213.6	-0.53	-0.802	0.00238	0.02447	GSC20
CRISPLD1	300.8	-0.53	-0.838	0.00295	0.02904	GSC20
AL139125.1	48.2	-0.53	-1.018	0.00567	0.04902	GSC20
CTDNEP1	1375.8	-0.528	-0.641	0.00022	0.0034	GSC20
IGF2BP1	1992.8	-0.527	-0.624	0.00012	0.00202	GSC20
QSER1	5859	-0.526	-0.671	0.00054	0.00709	GSC20
SRGAP1	668.2	-0.526	-0.747	0.00162	0.01779	GSC20
PAK3	12788	-0.524	-0.588	1e-05	0.00026	GSC20
Z97205.2	63.6	-0.524	-0.983	0.00549	0.04775	GSC20
TMPO	19694.2	-0.523	-0.589	1e-05	0.0003	GSC20
CASP10	322.1	-0.523	-0.621	0.00013	0.00217	GSC20
RASAL2-AS1	108.8	-0.523	-0.877	0.00383	0.03593	GSC20
AL606491.1	50.7	-0.522	-0.916	0.00453	0.04115	GSC20
STK10	767.8	-0.521	-0.586	1e-05	0.00029	GSC20
GSN	23266.5	-0.521	-0.617	0.00012	0.00201	GSC20
UCP2	284	-0.521	-0.861	0.00369	0.03485	GSC20
RRAGD	7112.2	-0.52	-0.562	2.69429e-07	9.69554e-06	GSC20
MERTK	923.7	-0.52	-0.607	7e-05	0.00133	GSC20
ZNF850	1217.5	-0.52	-0.612	0.0001	0.00172	GSC20
ABCC3	1904.4	-0.52	-0.641	0.00031	0.00454	GSC20
CBL	9026.7	-0.519	-0.589	2e-05	0.00048	GSC20
PCGF2	540.4	-0.519	-0.637	0.00029	0.00424	GSC20
MIR600HG	882.3	-0.519	-0.641	0.00033	0.00476	GSC20
RAB11B	627.9	-0.517	-0.613	0.00013	0.0021	GSC20
ERRFI1	6320.9	-0.516	-0.555	8.71087e-08	3.55947e-06	GSC20
PRRC2C	8334	-0.515	-0.583	2e-05	0.00042	GSC20
BCL9	752.7	-0.515	-0.633	0.0003	0.00439	GSC20
CAPN5	992.2	-0.514	-0.578	1e-05	0.0003	GSC20
RNF217	9644.5	-0.514	-0.587	3e-05	0.00063	GSC20
MBNL1	6519.8	-0.513	-0.559	8.80386e-07	3e-05	GSC20
CCDC88A	3850.8	-0.513	-0.565	2.47709e-06	7e-05	GSC20
RPRD2	1620.2	-0.513	-0.58	2e-05	0.00041	GSC20
FUT8-AS1	878.4	-0.512	-0.587	4e-05	0.00076	GSC20
NOTCH2NLA	339.8	-0.512	-0.658	0.00063	0.00817	GSC20
SMAD3	2860.1	-0.511	-0.571	9.21528e-06	0.00021	GSC20
MT1E	2016	-0.511	-0.858	0.00405	0.03767	GSC20
PPP1R3B	1293.8	-0.51	-0.565	4.43936e-06	0.00011	GSC20
PDE4DIP	3005.2	-0.51	-0.578	2e-05	0.00046	GSC20
PURB	13524.9	-0.51	-0.593	7e-05	0.00128	GSC20
RHOBTB3	1381.1	-0.51	-0.595	8e-05	0.00146	GSC20
MAMLD1	1312.6	-0.509	-0.654	0.00063	0.00817	GSC20
MGRN1	1534.3	-0.507	-0.579	4e-05	0.0007	GSC20
SFMBT2	2575.9	-0.507	-0.582	4e-05	0.00085	GSC20
MDGA1	213.4	-0.507	-0.733	0.00194	0.02071	GSC20
NAB1	7220.6	-0.506	-0.548	3.78675e-07	1e-05	GSC20
WWC3	8061.9	-0.506	-0.551	7.64388e-07	2e-05	GSC20
FBXO11	2546.7	-0.506	-0.571	2e-05	0.00036	GSC20
NIPBL	5102.2	-0.506	-0.602	0.00015	0.00236	GSC20
GLIPR2	3617.2	-0.505	-0.571	2e-05	0.00041	GSC20
YLPM1	2460.8	-0.505	-0.578	4e-05	0.00076	GSC20
ANK1	2693.7	-0.505	-0.609	0.00021	0.00318	GSC20
CAV2	4498.9	-0.505	-0.673	0.00098	0.01182	GSC20
NFKBIZ	203.9	-0.505	-0.69	0.00125	0.01431	GSC20
SEC14L5	1284.5	-0.503	-0.592	0.00011	0.00184	GSC20
BACH2	1100.6	-0.503	-0.693	0.00136	0.01537	GSC20
SRCAP	186.9	-0.503	-0.726	0.00194	0.02071	GSC20
EFCC1	322.9	-0.502	-0.597	0.00015	0.00238	GSC20
MICAL2	3622.9	-0.502	-0.691	0.00137	0.01549	GSC20
LPCAT2	2192.7	-0.502	-0.74	0.00222	0.02303	GSC20
NFIX	969.6	-0.502	-0.748	0.0024	0.02459	GSC20
CDKL5	5978.3	-0.501	-0.546	9.48401e-07	3e-05	GSC20
DROSHA	2116.2	-0.501	-0.547	1.21683e-06	4e-05	GSC20
NID1	6078.7	-0.501	-0.587	0.0001	0.00167	GSC20
CTD-2328D6.1	180077	-1.488	-1.488	0	0	GSC11
HSP90B1	32558.6	-0.645	-0.646	0	0	GSC11
PTN	32324.8	-0.637	-0.638	0	0	GSC11
CCND2	31149.7	-0.611	-0.612	0	0	GSC11
POSTN	31029.5	-1.593	-1.593	0	0	GSC11
AC010970.1	30475.1	-1.702	-1.703	0	0	GSC11
SEPTIN9	30411.5	-0.556	-0.557	0	0	GSC11
APP	28326.5	-0.686	-0.687	0	0	GSC11
CDK6	24558.3	0.892	0.893	0	0	GSC11
SPARCL1	23686.2	0.962	0.963	0	0	GSC11
ATP2B1	19053.7	-1.058	-1.059	0	0	GSC11
CLU	17517.8	-1.304	-1.305	0	0	GSC11
CLIC4	10717.1	-1.309	-1.31	0	0	GSC11
ADAMTS9	6909.5	-1.986	-1.987	0	0	GSC11
YWHAZ	6048.3	-2.455	-2.456	0	0	GSC11
CCN3	4866.6	-1.476	-1.478	0	0	GSC11
ITGB1	4579.3	-1.373	-1.375	0	0	GSC11
VEGFA	3894	-2.001	-2.003	0	0	GSC11
NPNT	3464.6	-1.952	-1.954	0	0	GSC11
GAS7	2129.9	-2.218	-2.221	0	0	GSC11
LZTS1	4098.3	-1.44	-1.442	3.1421e-305	2.41399e-302	GSC11
KLHDC8A	2510.7	1.888	1.891	8.94826e-291	6.57581e-288	GSC11
SPP1	1857.1	2.277	2.281	5.55526e-285	3.91229e-282	GSC11
JAG1	12976.8	-0.799	-0.801	5.36806e-280	3.62924e-277	GSC11
NDRG1	1740.6	-2.286	-2.291	6.82438e-276	4.43637e-273	GSC11
PDGFA	3187.4	-1.607	-1.609	1.62413e-270	1.0167e-267	GSC11
CA12	3300.5	-1.551	-1.553	6.30261e-269	3.80453e-266	GSC11
GRB10	9244.8	-0.88	-0.881	3.2983e-259	1.92234e-256	GSC11
SORT1	10337.4	-0.826	-0.828	4.73989e-259	2.67045e-256	GSC11
TNFRSF21	2509	-1.791	-1.794	8.73391e-258	4.76196e-255	GSC11
B2M	18273.4	-0.631	-0.632	4.84243e-249	2.55771e-246	GSC11
ITGA3	887.2	-4.425	-4.449	3.35313e-235	1.71741e-232	GSC11
SPARC	8821.2	-0.833	-0.835	1.36888e-230	6.80495e-228	GSC11
SLC27A3	2236.8	-1.802	-1.806	2.19991e-225	1.06237e-222	GSC11
HMGCS1	21530.3	-0.55	-0.551	4.71679e-225	2.21453e-222	GSC11
IGFBP5	8150	-0.836	-0.838	1.19586e-216	5.4628e-214	GSC11
ADGRL2	4262.2	-1.18	-1.183	1.79735e-213	7.99442e-211	GSC11
PDE4B	4169.3	-1.173	-1.176	3.90699e-206	1.69323e-203	GSC11
DLC1	3990.7	-1.234	-1.237	5.08647e-195	2.14929e-192	GSC11
HSPA5	18885	-0.528	-0.53	5.25827e-191	2.16769e-188	GSC11
TSC22D1	4796.1	-1.04	-1.043	8.18238e-189	3.29282e-186	GSC11
COL19A1	722.8	-4.828	-4.866	9.23606e-187	3.63042e-184	GSC11
CD164	4711	-1.062	-1.065	8.57543e-186	3.29413e-183	GSC11
PKDCC	852.1	-3.019	-3.032	1.16563e-185	4.3781e-183	GSC11
SDC3	5214.5	-0.977	-0.98	1.75569e-183	6.45103e-181	GSC11
ITGB3	931.2	-2.752	-2.763	2.12774e-183	7.65173e-181	GSC11
CHRDL1	7131.3	-0.835	-0.837	9.52041e-181	3.35237e-178	GSC11
GLRA2	872	2.833	2.844	1.72481e-178	5.94953e-176	GSC11
FLRT3	4134.5	-1.062	-1.065	2.66487e-176	8.83168e-174	GSC11
CTNNA1	16905.4	-0.522	-0.524	1.11911e-170	3.63754e-168	GSC11
TMSB4X	12296.3	-0.606	-0.608	8.62186e-161	2.64958e-158	GSC11
FABP7	7200.9	-0.774	-0.777	1.56259e-159	4.71623e-157	GSC11
EPAS1	656.5	-3.249	-3.266	3.99227e-157	1.18381e-154	GSC11
CDKN1A	6304.9	-0.821	-0.824	1.22799e-155	3.57854e-153	GSC11
TGFA	1408.9	-1.786	-1.791	4.96787e-147	1.39945e-144	GSC11
COL6A1	6984.4	-0.729	-0.731	3.73979e-142	1.03623e-139	GSC11
NOS2	8945.3	-0.664	-0.666	4.0569e-141	1.0714e-138	GSC11
GNB4	9943.9	-0.607	-0.609	7.5247e-141	1.95665e-138	GSC11
ANP32E	5990.1	-0.792	-0.795	2.91318e-139	7.24096e-137	GSC11
MMP16	9355.3	-0.625	-0.627	9.96935e-138	2.44206e-135	GSC11
PGK1	14698.4	-0.503	-0.505	6.78571e-137	1.61538e-134	GSC11
PTPA	14269.6	-0.538	-0.54	8.09627e-137	1.9006e-134	GSC11
ADAM19	8216.5	-0.669	-0.671	5.66386e-135	1.31138e-132	GSC11
METRN	2907.2	-1.109	-1.113	5.62125e-133	1.28392e-130	GSC11
LIPA	10198.9	0.582	0.584	1.61584e-132	3.64146e-130	GSC11
DUSP5	1986.1	-1.344	-1.349	1.88489e-131	4.1919e-129	GSC11
RHOC	3400.8	-1.007	-1.011	1.99773e-130	4.38514e-128	GSC11
SMIM3	2586.8	-1.147	-1.152	1.5577e-128	3.37541e-126	GSC11
CNR1	6894.2	0.692	0.695	2.1803e-128	4.66475e-126	GSC11
DDIT4	1680.3	-1.48	-1.485	2.99678e-126	6.33144e-124	GSC11
SPTBN1	12664.1	-0.51	-0.512	2.35685e-123	4.85799e-121	GSC11
KCNF1	2034.6	-1.274	-1.279	3.283e-121	6.52815e-119	GSC11
LRP1	4497.7	-0.812	-0.816	1.31433e-115	2.49605e-113	GSC11
MORF4L1	3902.9	-0.875	-0.88	3.46263e-114	6.43135e-112	GSC11
SLC4A7	4986.5	-0.777	-0.781	2.784e-112	5.11468e-110	GSC11
GAP43	3160	-0.961	-0.967	1.94246e-108	3.53026e-106	GSC11
PPP1R2	1112.8	-1.718	-1.724	8.62871e-108	1.55152e-105	GSC11
SNRK	2295.5	-1.113	-1.119	1.17638e-107	2.09297e-105	GSC11
COL5A2	734.8	-2.155	-2.165	6.74532e-107	1.1876e-104	GSC11
MSMP	398.2	-4.335	-4.387	1.15275e-106	2.00863e-104	GSC11
IFIT2	2229.4	1.161	1.167	3.75666e-106	6.47909e-104	GSC11
BCL6	1553.2	-1.373	-1.379	6.0826e-106	1.03847e-103	GSC11
IER5L	2203.9	-1.115	-1.121	9.99301e-103	1.63982e-100	GSC11
MAGED2	5656.6	-0.693	-0.696	2.88949e-102	4.60738e-100	GSC11
ITGAV	7113.3	-0.613	-0.616	3.38585e-99	5.34837e-97	GSC11
XYLT1	2529.2	-1.048	-1.054	1.08508e-97	1.68257e-95	GSC11
LAMA4	3581.3	-0.831	-0.836	1.63547e-97	2.51297e-95	GSC11
ADAM9	8571.4	-0.539	-0.542	2.35196e-95	3.58134e-93	GSC11
NR3C1	2265.9	-1.089	-1.096	2.78995e-95	4.21033e-93	GSC11
LGR4	4314.8	-0.757	-0.761	3.26898e-94	4.88958e-92	GSC11
NCAN	984.3	1.68	1.688	4.78489e-94	7.03254e-92	GSC11
SVIL-AS1	1380	-1.441	-1.448	2.11556e-93	3.08252e-91	GSC11
GPM6A	5381.6	-0.684	-0.688	1.32762e-92	1.90164e-90	GSC11
PCDH9	1421.6	-1.392	-1.399	2.60781e-92	3.70396e-90	GSC11
EMILIN1	2580	-0.977	-0.984	1.02795e-91	1.44786e-89	GSC11
FZD7	437.2	2.782	2.803	1.18199e-90	1.65107e-88	GSC11
GABRA5	408.7	3.036	3.063	1.64103e-90	2.27349e-88	GSC11
CHD1	4825.9	-0.694	-0.698	1.31909e-89	1.81262e-87	GSC11
LGI2	2080.6	1.098	1.106	5.94327e-87	8.10106e-85	GSC11
PRCP	5965.6	-0.611	-0.615	6.79831e-87	9.1924e-85	GSC11
LIFR	3416.5	-0.851	-0.857	4.48066e-86	6.01048e-84	GSC11
INSIG1	5466.2	-0.641	-0.644	7.76773e-86	1.03378e-83	GSC11
PAM	2713.4	-0.903	-0.909	5.93755e-85	7.84035e-83	GSC11
EPN2	2982.6	-0.871	-0.877	6.09038e-84	7.97982e-82	GSC11
PLOD1	5671.3	-0.642	-0.646	1.24755e-83	1.62201e-81	GSC11
ARHGAP42	2049.5	-1.051	-1.058	1.4435e-83	1.86244e-81	GSC11
IL6ST	6236.2	-0.582	-0.586	4.47863e-83	5.73468e-81	GSC11
CD46	2534.5	-0.932	-0.938	4.92535e-83	6.25926e-81	GSC11
SLC4A4	3589.5	-0.766	-0.771	5.39355e-83	6.80311e-81	GSC11
RCAN3	327.1	3.513	3.554	1.11821e-82	1.4e-80	GSC11
EPHA5	465.6	-2.489	-2.508	1.66908e-82	2.07432e-80	GSC11
SDC2	897.8	-1.622	-1.63	2.5324e-82	3.12428e-80	GSC11
CDC42EP4	4128.4	-0.711	-0.715	8.5719e-82	1.04987e-79	GSC11
NANP	691.8	-1.904	-1.914	3.17001e-81	3.85465e-79	GSC11
HS6ST1	1672.9	-1.142	-1.15	3.00047e-80	3.62242e-78	GSC11
CPE	2392.4	0.935	0.943	8.75356e-79	1.04931e-76	GSC11
PLCB1	2268	-0.976	-0.984	1.96332e-76	2.32056e-74	GSC11
ST6GAL2	2271.3	0.929	0.936	2.2561e-76	2.6481e-74	GSC11
S100B	362.2	-2.785	-2.812	4.99091e-74	5.81768e-72	GSC11
SEMA3A	1852.6	-1.05	-1.059	4.81506e-73	5.53633e-71	GSC11
ACTN4	6604.1	-0.529	-0.533	3.92638e-72	4.48403e-70	GSC11
PGPEP1	2116.4	-0.931	-0.938	5.03132e-72	5.70734e-70	GSC11
HLA-B	1734.9	-1.046	-1.055	6.18196e-72	6.96584e-70	GSC11
GNG12	4566.9	-0.669	-0.674	1.00958e-70	1.13006e-68	GSC11
LAMB3	297.2	-3.157	-3.195	2.25865e-70	2.51156e-68	GSC11
GDF15	1026.9	-1.404	-1.414	2.6254e-70	2.90029e-68	GSC11
LMO7	1842.7	-0.998	-1.006	9.28554e-69	1.01912e-66	GSC11
LRATD1	4172.5	-0.643	-0.648	9.82237e-69	1.07108e-66	GSC11
RAB11FIP4	280.7	3.227	3.268	2.43518e-68	2.63842e-66	GSC11
CD82	1575.2	-1.066	-1.075	4.26497e-68	4.5915e-66	GSC11
BHLHE41	647	-1.792	-1.804	3.56448e-67	3.76543e-65	GSC11
SYT11	5423.7	-0.553	-0.558	4.46398e-67	4.68635e-65	GSC11
SIPA1L2	4882	-0.605	-0.61	5.57625e-67	5.81788e-65	GSC11
ITM2C	5954.9	-0.552	-0.556	1.91461e-66	1.97321e-64	GSC11
CPVL	2655.2	0.808	0.815	1.56539e-65	1.60353e-63	GSC11
UFM1	2294	-0.86	-0.867	3.65828e-65	3.72484e-63	GSC11
APCDD1	550.6	1.912	1.925	6.54417e-65	6.62332e-63	GSC11
AGT	3845.4	-0.662	-0.667	7.48448e-65	7.52993e-63	GSC11
CEBPB	587.6	1.785	1.797	1.79269e-64	1.78235e-62	GSC11
CLEC11A	335.4	-2.629	-2.656	2.90164e-64	2.85137e-62	GSC11
FOXK1	2513.7	-0.819	-0.827	3.63031e-64	3.54679e-62	GSC11
MAB21L2	650.6	-1.673	-1.685	4.35115e-63	4.22662e-61	GSC11
NGEF	592.4	-1.77	-1.782	6.10379e-63	5.89521e-61	GSC11
LAMB2	3142.9	-0.729	-0.735	8.45742e-63	8.122e-61	GSC11
C1QTNF3	709.1	-1.609	-1.62	1.15373e-62	1.10171e-60	GSC11
CPEB4	1310.2	-1.122	-1.132	5.35834e-61	5.05959e-59	GSC11
SERPINI1	5570.3	0.519	0.524	5.79519e-61	5.44168e-59	GSC11
CDK6-AS1	862.2	1.392	1.403	6.21585e-61	5.80443e-59	GSC11
ADAMTS3	3878.5	-0.619	-0.625	1.53705e-60	1.41963e-58	GSC11
COL6A2	1293.2	-1.111	-1.122	2.46443e-60	2.26379e-58	GSC11
ID1	2197.3	0.83	0.838	3.20389e-60	2.92077e-58	GSC11
CADPS2	1076.5	-1.215	-1.226	4.61142e-60	4.16803e-58	GSC11
KDR	340.2	2.419	2.444	1.03075e-59	9.26691e-58	GSC11
GABRB3	739.4	1.49	1.502	4.30208e-59	3.84729e-57	GSC11
ERMP1	1467.2	-1.042	-1.053	8.78206e-59	7.81234e-57	GSC11
ID3	210.2	4.4	4.502	6.69467e-58	5.89341e-56	GSC11
PALM	502.6	1.883	1.898	7.3509e-58	6.43756e-56	GSC11
PDGFRB	1053.6	-1.25	-1.262	3.19462e-57	2.75487e-55	GSC11
ATOH8	204.9	4.14	4.23	6.22736e-57	5.3159e-55	GSC11
UTRN	3990.5	-0.594	-0.6	1.65934e-56	1.40935e-54	GSC11
FBLIM1	1800.4	-0.896	-0.906	2.94393e-56	2.48791e-54	GSC11
CCDC80	4135.4	-0.602	-0.607	3.9783e-56	3.31237e-54	GSC11
MATN2	1392.6	-1.013	-1.024	5.98379e-56	4.95774e-54	GSC11
RAPGEF5	362.8	-2.297	-2.32	7.69524e-56	6.34463e-54	GSC11
GABBR2	428	-2.006	-2.023	5.67041e-55	4.65249e-53	GSC11
CLMP	3116.4	0.655	0.661	1.48196e-54	1.21006e-52	GSC11
UFL1	1186.7	-1.094	-1.106	5.33638e-54	4.33633e-52	GSC11
SPRY4	5309.3	-0.501	-0.507	9.02451e-54	7.2982e-52	GSC11
PTPN13	3519.6	-0.629	-0.635	4.50597e-53	3.62666e-51	GSC11
CD24P4	215.2	3.177	3.23	3.76432e-52	2.98707e-50	GSC11
PRKAR2B	525.7	1.68	1.694	1.58537e-51	1.25214e-49	GSC11
ZMAT3	2523.1	-0.749	-0.757	2.15785e-51	1.68852e-49	GSC11
RRM2B	3041.4	-0.645	-0.652	2.8892e-51	2.24006e-49	GSC11
PLAU	928.2	-1.209	-1.222	7.10634e-51	5.48453e-49	GSC11
DEPDC1	2982.2	-0.645	-0.651	1.34469e-50	1.02841e-48	GSC11
SEMA5A	5436	-0.506	-0.512	2.42975e-50	1.84989e-48	GSC11
PSAT1	4338.2	-0.558	-0.564	3.28612e-50	2.49067e-48	GSC11
BHLHE40	935.5	-1.204	-1.218	6.112e-50	4.59133e-48	GSC11
KIAA1614	547.1	1.702	1.717	9.87966e-50	7.35621e-48	GSC11
C21orf62	381.9	-1.98	-1.999	3.06868e-49	2.25508e-47	GSC11
TRPM3	684.7	1.396	1.409	3.68265e-49	2.68294e-47	GSC11
WNT5A	233	-2.888	-2.933	3.89055e-49	2.82224e-47	GSC11
SH2B3	941.4	-1.17	-1.183	6.81468e-49	4.92229e-47	GSC11
ASIC4	1952	-0.801	-0.81	1.17073e-48	8.38463e-47	GSC11
SRSF6	2992.1	0.643	0.65	2.3305e-48	1.65505e-46	GSC11
CLIP2	4393	-0.514	-0.52	5.92218e-48	4.17069e-46	GSC11
AIF1L	2738.5	-0.653	-0.66	1.22649e-47	8.60173e-46	GSC11
BNIP3L	3372.7	-0.595	-0.601	5.77401e-47	3.96717e-45	GSC11
POU3F1	365.8	-1.98	-2	6.90718e-47	4.72652e-45	GSC11
A2M	1993.6	-0.758	-0.767	1.08826e-46	7.41686e-45	GSC11
DCC	1366.6	0.922	0.934	3.84908e-46	2.59192e-44	GSC11
NPTX1	1015.3	-1.072	-1.086	8.14e-46	5.42109e-44	GSC11
LIMCH1	2681.1	-0.65	-0.658	8.17568e-46	5.42109e-44	GSC11
MAT2A	2781.2	0.635	0.642	9.56903e-46	6.3178e-44	GSC11
HEY2	424.5	-1.795	-1.812	9.83152e-46	6.46585e-44	GSC11
KCNE4	2219.7	-0.709	-0.718	1.07719e-45	7.05683e-44	GSC11
B3GALT1	411.6	-1.778	-1.795	2.62253e-45	1.70484e-43	GSC11
IL1RAP	870.5	-1.157	-1.171	5.78056e-45	3.72912e-43	GSC11
PTPRN2	707.8	1.306	1.321	8.60631e-45	5.53095e-43	GSC11
LNPK	3055.2	-0.595	-0.602	1.61673e-44	1.03117e-42	GSC11
ARHGEF7	3145	-0.586	-0.593	5.02876e-44	3.17149e-42	GSC11
AFAP1L1	441.5	-1.714	-1.731	6.88178e-44	4.32401e-42	GSC11
TFPI	903.1	-1.159	-1.174	1.10136e-43	6.89449e-42	GSC11
UBE2S	2809	-0.614	-0.621	1.82911e-43	1.13244e-41	GSC11
SYNM	2119.4	-0.706	-0.715	2.37035e-43	1.45686e-41	GSC11
MYBL1	1080.5	-1.003	-1.018	2.89734e-43	1.77431e-41	GSC11
IGSF3	2830.2	0.619	0.627	3.46232e-43	2.11264e-41	GSC11
BCHE	2008	-0.726	-0.735	6.48739e-43	3.94424e-41	GSC11
ZHX1	1924.6	-0.741	-0.751	9.37702e-43	5.68066e-41	GSC11
TGOLN2	1600.2	-0.841	-0.853	1.39253e-42	8.40592e-41	GSC11
P4HA1	2918.8	-0.608	-0.616	2.15968e-42	1.29904e-40	GSC11
GADL1	165.2	-4.949	-5.145	2.68305e-42	1.60812e-40	GSC11
IRAK2	505.5	-1.511	-1.528	4.0267e-42	2.40492e-40	GSC11
H2BC3	3491.8	0.536	0.543	5.9566e-42	3.52023e-40	GSC11
HLA-C	1287.1	-0.906	-0.919	7.89354e-42	4.64866e-40	GSC11
SEL1L3	1334.1	0.945	0.959	1.00835e-41	5.91773e-40	GSC11
TBCA	3456.6	-0.544	-0.551	1.04463e-41	6.10945e-40	GSC11
ABCA8	235.9	-2.422	-2.458	1.20551e-41	7.00192e-40	GSC11
FGFR2	147.1	4.021	4.14	3.90192e-41	2.2432e-39	GSC11
CYTL1	2854.6	0.588	0.596	6.27744e-41	3.57243e-39	GSC11
NID1	2920.7	-0.588	-0.596	7.02045e-41	3.98187e-39	GSC11
NR2F1	2569.9	-0.625	-0.633	2.18386e-40	1.2345e-38	GSC11
PDE1C	1228.2	-0.906	-0.919	2.22945e-40	1.25607e-38	GSC11
COL9A1	148	-3.867	-3.978	3.74453e-40	2.10266e-38	GSC11
ST3GAL1	765.9	-1.165	-1.182	4.4727e-40	2.49497e-38	GSC11
IFIT1	1251.3	0.886	0.899	7.79733e-40	4.30688e-38	GSC11
TF	307	2.032	2.057	7.96251e-40	4.38379e-38	GSC11
IL13RA2	818.3	-1.199	-1.216	8.12107e-40	4.45657e-38	GSC11
ITPR2	1889.2	-0.739	-0.749	8.4243e-40	4.60801e-38	GSC11
ITGB5	1987.8	0.706	0.716	1.01154e-39	5.51516e-38	GSC11
F2R	2942.2	-0.59	-0.598	1.59724e-39	8.68058e-38	GSC11
ITGA5	2789.1	-0.601	-0.609	2.16965e-39	1.17161e-37	GSC11
CHPF	1728.7	-0.749	-0.759	2.58848e-39	1.39333e-37	GSC11
MMP2	1677.6	0.781	0.793	3.63476e-39	1.95031e-37	GSC11
SCP2	1600	-0.862	-0.875	4.48765e-39	2.40032e-37	GSC11
LGALS3	1992.9	-0.707	-0.717	9.4701e-39	5.00199e-37	GSC11
TNFAIP3	262.9	-2.126	-2.155	1.684e-38	8.78486e-37	GSC11
STOX2	379.4	1.654	1.673	1.61276e-37	8.33604e-36	GSC11
ARC	2142.5	-0.662	-0.672	1.7253e-37	8.89057e-36	GSC11
NSG1	281.3	2.052	2.08	2.63931e-37	1.35181e-35	GSC11
POGLUT3	2711.6	-0.571	-0.58	3.59702e-37	1.83123e-35	GSC11
NPR1	448	-1.497	-1.516	8.85042e-37	4.45208e-35	GSC11
MTURN	560.7	1.32	1.338	9.81197e-37	4.92113e-35	GSC11
OSMR	1203.1	-0.884	-0.899	1.09839e-36	5.4926e-35	GSC11
CD9	3184.7	-0.523	-0.531	1.51734e-36	7.56521e-35	GSC11
CDKN2C	3065.3	-0.53	-0.539	3.40415e-36	1.68237e-34	GSC11
IFIT5	1865.2	0.694	0.705	3.82788e-36	1.88626e-34	GSC11
VGF	1025.4	0.933	0.949	6.0609e-36	2.96931e-34	GSC11
GNAQ	2224.9	-0.627	-0.636	6.35553e-36	3.10466e-34	GSC11
GALNT16	461.4	1.514	1.534	6.98103e-36	3.40038e-34	GSC11
SAMD5	415.7	1.588	1.608	7.31542e-36	3.55302e-34	GSC11
DPF3	794.2	-1.121	-1.14	7.58067e-36	3.6713e-34	GSC11
SOCS3	675.6	-1.283	-1.302	7.97309e-36	3.85032e-34	GSC11
ENDOD1	3834.1	-0.51	-0.519	9.47411e-36	4.56215e-34	GSC11
GOLGA2	1853.1	-0.699	-0.71	1.00226e-35	4.81254e-34	GSC11
NLK	1679.2	-0.722	-0.733	1.25559e-35	5.97804e-34	GSC11
CYRIA	1791.7	-0.749	-0.761	2.18852e-35	1.03615e-33	GSC11
LRATD2	1162.3	0.883	0.898	4.18515e-35	1.9704e-33	GSC11
INSYN2A	299.8	-1.833	-1.857	4.58006e-35	2.15034e-33	GSC11
ARL5B	2979.1	-0.531	-0.54	5.75354e-35	2.6938e-33	GSC11
SBF2	2723.1	-0.553	-0.562	7.4135e-35	3.45187e-33	GSC11
FGF1	213.7	-2.286	-2.324	1.24618e-34	5.78652e-33	GSC11
CXCL10	316.1	1.788	1.812	2.12774e-34	9.82597e-33	GSC11
MAN2A1	3107.2	-0.514	-0.523	2.62983e-34	1.20786e-32	GSC11
GNA12	2350	-0.587	-0.597	2.81239e-34	1.28821e-32	GSC11
FRAS1	1382.3	-0.814	-0.828	3.1654e-34	1.44209e-32	GSC11
NEAT1	2190.8	-0.608	-0.617	3.90554e-34	1.7745e-32	GSC11
OXR1	2570.9	-0.57	-0.58	4.92502e-34	2.23171e-32	GSC11
TMEM263	2123.4	-0.646	-0.656	5.53163e-34	2.49988e-32	GSC11
AC092958.1	558.2	1.253	1.273	7.6e-34	3.41636e-32	GSC11
MTSS1	2429.1	-0.57	-0.58	1.53705e-33	6.89106e-32	GSC11
GLIS3	843.2	-1.038	-1.057	1.84659e-33	8.2569e-32	GSC11
TRIM2	2439.6	-0.581	-0.59	1.94107e-33	8.65647e-32	GSC11
PLS3	2067.9	-0.678	-0.689	2.76088e-33	1.22479e-31	GSC11
KIF16B	1210.8	-0.827	-0.841	3.00998e-33	1.3318e-31	GSC11
BCAT2	1314	-0.831	-0.847	7.56491e-33	3.30393e-31	GSC11
PLA2G3	531.2	-1.279	-1.3	8.48963e-33	3.67927e-31	GSC11
RASA3	1602.8	-0.712	-0.724	1.05804e-32	4.57363e-31	GSC11
GASK1A	546.2	-1.336	-1.357	1.10567e-32	4.76735e-31	GSC11
ACSL4	2682.7	-0.572	-0.582	1.35291e-32	5.80377e-31	GSC11
LNPEP	2025	-0.624	-0.634	3.31941e-32	1.40966e-30	GSC11
RIMKLA	151.2	2.798	2.865	3.57237e-32	1.50951e-30	GSC11
SYNPO	400.5	-1.543	-1.565	4.35798e-32	1.8323e-30	GSC11
PIK3CA	1567	-0.702	-0.714	4.60106e-32	1.9297e-30	GSC11
PDE7B	520.5	-1.284	-1.306	5.73007e-32	2.39727e-30	GSC11
DOCK4	2796.8	-0.522	-0.532	5.75778e-32	2.40291e-30	GSC11
F3	571.8	-1.192	-1.213	5.98231e-32	2.49047e-30	GSC11
NT5E	1205.6	-0.826	-0.842	7.98104e-32	3.29818e-30	GSC11
KIF20A	3162.9	-0.509	-0.519	1.81058e-31	7.44586e-30	GSC11
MDGA2	1567.9	-0.709	-0.722	1.85217e-31	7.59841e-30	GSC11
FXYD5	493.7	-1.359	-1.381	2.66397e-31	1.08759e-29	GSC11
TMEM158	555.8	1.202	1.225	3.33662e-31	1.35566e-29	GSC11
ARHGAP29	795.6	-0.995	-1.015	3.62417e-31	1.46896e-29	GSC11
SCN3A	447.9	-1.373	-1.395	4.31634e-31	1.74116e-29	GSC11
SERINC3	2644.6	-0.527	-0.537	5.40578e-31	2.17544e-29	GSC11
ACAP2	2747.1	-0.515	-0.525	8.63527e-31	3.43419e-29	GSC11
GNG7	655.5	-1.085	-1.107	8.82687e-31	3.50216e-29	GSC11
CCNA2	1195.4	-0.79	-0.805	1.2092e-30	4.753e-29	GSC11
PALM2AKAP2	1849.6	0.634	0.646	1.22629e-30	4.80897e-29	GSC11
ARHGAP20	361.8	-1.511	-1.535	1.43498e-30	5.58848e-29	GSC11
CBX2	1690.2	0.652	0.663	1.90973e-30	7.4203e-29	GSC11
PPIG	1973.9	-0.613	-0.625	2.35745e-30	9.1389e-29	GSC11
VGLL4	2346.7	-0.559	-0.57	2.47752e-30	9.5824e-29	GSC11
PIPOX	2575.1	-0.524	-0.534	2.98538e-30	1.1494e-28	GSC11
TMEM181	1314.8	-0.74	-0.754	4.12709e-30	1.58537e-28	GSC11
GFPT1	2494.4	-0.558	-0.568	4.60054e-30	1.76323e-28	GSC11
SSPN	2053.1	-0.583	-0.594	6.90622e-30	2.62312e-28	GSC11
SAMD4A	1259.5	-0.751	-0.766	7.57941e-30	2.87236e-28	GSC11
PDGFC	1634.3	-0.669	-0.682	1.5652e-29	5.86586e-28	GSC11
BEX1	122.1	3.123	3.218	1.64001e-29	6.13263e-28	GSC11
CSF1	1199.2	-0.768	-0.784	2.47439e-29	9.21194e-28	GSC11
SEPTIN8	2977.7	-0.511	-0.522	2.52265e-29	9.37095e-28	GSC11
NDRG4	954.4	-0.863	-0.882	3.58773e-29	1.32982e-27	GSC11
GRIK3	114.5	3.226	3.33	3.67217e-29	1.35814e-27	GSC11
ADA	845.4	-0.94	-0.96	3.78588e-29	1.39714e-27	GSC11
H4C13	222.5	-1.971	-2.005	4.36884e-29	1.60526e-27	GSC11
UBALD2	1077.6	-0.861	-0.88	4.96837e-29	1.82159e-27	GSC11
ARHGAP24	102.5	-4.229	-4.431	9.04579e-29	3.28094e-27	GSC11
UBE2QL1	769.9	0.954	0.975	9.62286e-29	3.48277e-27	GSC11
NNMT	288.7	-1.738	-1.766	1.00864e-28	3.64273e-27	GSC11
ITPR1	1505.5	-0.687	-0.7	1.41848e-28	5.09028e-27	GSC11
FAM126A	2424.1	-0.536	-0.547	1.45786e-28	5.2205e-27	GSC11
SLC26A2	1864.8	-0.618	-0.63	1.85817e-28	6.62589e-27	GSC11
SEC24A	911.4	-0.868	-0.887	2.06734e-28	7.34079e-27	GSC11
DMD	106	-3.614	-3.754	2.20958e-28	7.82942e-27	GSC11
PLEKHA2	2440.9	-0.523	-0.534	2.63861e-28	9.31061e-27	GSC11
RPE	1293.5	-0.715	-0.73	5.18909e-28	1.80841e-26	GSC11
RBMS1	2032.5	-0.6	-0.612	6.26226e-28	2.1734e-26	GSC11
FAM20C	1047.1	-0.802	-0.82	1.3238e-27	4.55701e-26	GSC11
UPP1	184.6	-2.128	-2.17	1.41954e-27	4.87664e-26	GSC11
BRSK1	1034	-0.802	-0.82	1.42388e-27	4.88163e-26	GSC11
COL14A1	184.4	2.114	2.156	1.59854e-27	5.45827e-26	GSC11
HK2	1137.3	-0.796	-0.814	1.75588e-27	5.97141e-26	GSC11
CPEB2	805.8	0.914	0.936	3.42168e-27	1.14521e-25	GSC11
DNAJC6	2448.8	-0.534	-0.546	4.11492e-27	1.37451e-25	GSC11
BUD23	1388.2	-0.713	-0.728	4.23018e-27	1.41023e-25	GSC11
FNBP1	2027.3	0.561	0.573	4.37377e-27	1.45523e-25	GSC11
TNIK	898.4	-0.853	-0.873	4.56255e-27	1.51208e-25	GSC11
AL161626.1	683.1	-0.978	-1.001	5.65408e-27	1.87016e-25	GSC11
PTPRK	120.8	2.95	3.042	6.88977e-27	2.27443e-25	GSC11
NEDD9	1959.7	-0.564	-0.577	9.54718e-27	3.14554e-25	GSC11
SNORD13	1223.2	-0.749	-0.766	2.27287e-26	7.45942e-25	GSC11
GUCY1A2	94	3.671	3.831	4.33023e-26	1.4021e-24	GSC11
MYORG	311	1.479	1.507	5.00965e-26	1.6159e-24	GSC11
PRICKLE2	532.6	-1.129	-1.156	7.02536e-26	2.25746e-24	GSC11
DACT3	329.9	-1.424	-1.452	7.53806e-26	2.41761e-24	GSC11
PPM1L	1817.9	0.587	0.6	7.93287e-26	2.53462e-24	GSC11
JUNB	1553.3	-0.622	-0.636	8.97892e-26	2.85803e-24	GSC11
SLC8A1	1904.7	-0.574	-0.587	1.08617e-25	3.45084e-24	GSC11
TWSG1	1796.5	-0.576	-0.589	1.46077e-25	4.60632e-24	GSC11
SLITRK3	461	-1.18	-1.209	3.76357e-25	1.17365e-23	GSC11
FZD1	1842.4	0.576	0.589	4.64416e-25	1.44029e-23	GSC11
NUP210	1636.1	0.595	0.609	6.27423e-25	1.9387e-23	GSC11
IFI16	187.4	-1.989	-2.031	6.46029e-25	1.99255e-23	GSC11
AP3S1	1477.5	-0.626	-0.641	7.82021e-25	2.40322e-23	GSC11
HRK	362.2	1.407	1.436	1.2751e-24	3.88318e-23	GSC11
ADAMTS4	1033.6	-0.827	-0.848	1.32793e-24	4.03682e-23	GSC11
KCNJ5	168.7	-2.172	-2.222	1.3335e-24	4.04646e-23	GSC11
PIK3R1	1046.3	-0.742	-0.76	1.73577e-24	5.25771e-23	GSC11
CSPG5	990.1	-0.767	-0.785	1.84423e-24	5.55637e-23	GSC11
EDEM1	1208.5	-0.692	-0.708	1.84829e-24	5.55868e-23	GSC11
DCLK2	1704.4	-0.572	-0.585	2.92538e-24	8.72043e-23	GSC11
SEPTIN6	1264.5	0.671	0.686	3.59219e-24	1.06893e-22	GSC11
PLEKHG5	865.8	-0.838	-0.86	3.71708e-24	1.10221e-22	GSC11
TMEM178A	2088.7	0.517	0.53	5.94281e-24	1.75297e-22	GSC11
CAMK2B	90.7	-3.416	-3.566	7.34361e-24	2.1624e-22	GSC11
PDLIM4	1084.5	-0.748	-0.766	8.16798e-24	2.40096e-22	GSC11
ARHGAP23	554.3	-1.069	-1.097	8.53393e-24	2.50417e-22	GSC11
CNOT8	1547.2	-0.588	-0.603	2.07899e-23	6.01697e-22	GSC11
MIR100HG	1205.5	-0.673	-0.69	2.46412e-23	7.10727e-22	GSC11
TNFAIP6	516.8	-1.115	-1.145	3.58385e-23	1.02842e-21	GSC11
SYP	542.4	1.044	1.074	5.52134e-23	1.58172e-21	GSC11
RAB27B	638.4	-0.985	-1.013	7.17783e-23	2.04242e-21	GSC11
AC104051.2	113.3	-2.615	-2.698	7.76729e-23	2.20643e-21	GSC11
SP6	195.6	-1.794	-1.833	9.41605e-23	2.66583e-21	GSC11
NBEA	2158.4	-0.511	-0.525	1.20834e-22	3.40388e-21	GSC11
MT2A	756.3	-0.85	-0.875	1.77627e-22	4.9624e-21	GSC11
SEMA5B	128.2	2.31	2.374	1.81957e-22	5.07499e-21	GSC11
AHDC1	801.1	-0.844	-0.868	2.70975e-22	7.47148e-21	GSC11
ARHGAP26	475.1	-1.059	-1.09	3.37369e-22	9.27187e-21	GSC11
NIBAN2	1914.2	0.532	0.547	4.04007e-22	1.10673e-20	GSC11
ACBD3	1867.6	-0.523	-0.538	4.08218e-22	1.11646e-20	GSC11
JAG2	84.8	-3.309	-3.461	4.4303e-22	1.20776e-20	GSC11
SEC24D	619.8	-0.915	-0.942	4.91196e-22	1.33476e-20	GSC11
GRIK1	1099.3	-0.685	-0.703	5.37732e-22	1.45887e-20	GSC11
HOMER2	608.1	0.962	0.99	6.17374e-22	1.67225e-20	GSC11
FAM162A	1158.9	-0.695	-0.713	6.21498e-22	1.68073e-20	GSC11
CREG1	119.2	2.373	2.443	7.14664e-22	1.92959e-20	GSC11
PEG3	979.7	0.75	0.771	7.26643e-22	1.95881e-20	GSC11
MTMR12	954.8	-0.737	-0.757	8.62557e-22	2.3178e-20	GSC11
EMILIN3	1259.7	0.628	0.645	8.98328e-22	2.41009e-20	GSC11
TENM2	1456.9	0.652	0.669	9.44775e-22	2.53068e-20	GSC11
PGF	168.3	-1.895	-1.939	9.99639e-22	2.6734e-20	GSC11
BACE2	229.9	-1.599	-1.635	2.04191e-21	5.40945e-20	GSC11
TLE4	1003.3	-0.721	-0.741	2.22948e-21	5.89714e-20	GSC11
DNER	248	4.458	4.792	2.33809e-21	6.17476e-20	GSC11
KPNA1	1732.3	-0.524	-0.54	2.91773e-21	7.6696e-20	GSC11
POLH	1564.5	-0.609	-0.626	3.83717e-21	1.00396e-19	GSC11
NPTX2	322.2	1.292	1.327	6.21761e-21	1.62176e-19	GSC11
CEMIP	740	0.809	0.833	6.55271e-21	1.70653e-19	GSC11
COL27A1	670	0.851	0.878	6.91283e-21	1.79755e-19	GSC11
RLBP1	393.7	-1.141	-1.175	7.07117e-21	1.8359e-19	GSC11
CITED2	616.9	-0.893	-0.921	7.12965e-21	1.84824e-19	GSC11
PPP1R14C	818.6	-0.771	-0.794	8.62922e-21	2.23014e-19	GSC11
EIF4E3	340	1.305	1.341	9.16548e-21	2.36511e-19	GSC11
OSBPL3	1566.5	-0.554	-0.571	1.04878e-20	2.6981e-19	GSC11
GPRIN1	1184.6	0.679	0.699	1.16994e-20	3.00066e-19	GSC11
CHSY3	575	-0.946	-0.977	1.23081e-20	3.14246e-19	GSC11
KLHL15	624.9	-0.89	-0.918	1.56331e-20	3.98537e-19	GSC11
TNKS2	1680.8	-0.544	-0.56	1.62675e-20	4.13463e-19	GSC11
STYX	754.9	-0.792	-0.816	1.68428e-20	4.27444e-19	GSC11
AMOTL2	385.9	1.14	1.175	1.92493e-20	4.87783e-19	GSC11
CCDC43	1034.6	-0.679	-0.698	1.97156e-20	4.98852e-19	GSC11
ZNF217	1728.9	0.515	0.532	2.02692e-20	5.11328e-19	GSC11
CA9	98.2	-2.633	-2.73	2.39501e-20	6.006e-19	GSC11
MOB1B	1861.2	-0.501	-0.517	3.58365e-20	8.94696e-19	GSC11
CYTH3	1057.4	-0.697	-0.718	3.94796e-20	9.7986e-19	GSC11
PITPNM3	95.7	-2.686	-2.789	4.04447e-20	1.00234e-18	GSC11
MEF2C	864	-0.732	-0.754	4.32237e-20	1.06652e-18	GSC11
ARMH4	312.4	1.334	1.371	4.92743e-20	1.20927e-18	GSC11
CHL1	86.3	-2.878	-3.001	4.92954e-20	1.20927e-18	GSC11
TGFB2	619.7	-0.864	-0.892	5.29139e-20	1.29482e-18	GSC11
RIT1	1328.9	-0.587	-0.605	5.46253e-20	1.33421e-18	GSC11
NINJ1	830.4	0.744	0.766	5.47477e-20	1.33528e-18	GSC11
IRS2	1340.7	-0.602	-0.62	5.678e-20	1.38285e-18	GSC11
TRIM38	135.3	-2.067	-2.125	6.91979e-20	1.68044e-18	GSC11
TMEM255A	1087.8	-0.64	-0.659	1.12643e-19	2.72373e-18	GSC11
EEA1	1019.5	-0.673	-0.694	1.65661e-19	3.9886e-18	GSC11
CCDC85C	1069.9	0.643	0.662	1.66589e-19	4.00525e-18	GSC11
CPNE8	495.8	-1.038	-1.073	2.044e-19	4.89344e-18	GSC11
IFIT3	398.5	1.071	1.107	2.31548e-19	5.51992e-18	GSC11
GTF2E2	1620.8	-0.568	-0.586	2.51176e-19	5.97939e-18	GSC11
TGFBR3	242	-1.471	-1.512	3.48825e-19	8.21148e-18	GSC11
EMILIN2	314.4	-1.216	-1.255	3.51631e-19	8.26603e-18	GSC11
LUM	68.7	-4.481	-4.87	3.68982e-19	8.66185e-18	GSC11
PCSK5	676.3	-0.849	-0.878	3.82742e-19	8.9724e-18	GSC11
MGLL	1615.8	-0.515	-0.533	4.48894e-19	1.04796e-17	GSC11
TNC	1579	-0.526	-0.544	4.84315e-19	1.12909e-17	GSC11
TMEM74	96.8	2.466	2.556	5.41217e-19	1.25827e-17	GSC11
CELSR1	849.9	0.738	0.762	6.09259e-19	1.41064e-17	GSC11
COBLL1	506.4	-0.969	-1.003	6.39881e-19	1.4775e-17	GSC11
MFNG	121.1	2.129	2.194	8.49036e-19	1.9445e-17	GSC11
PDE4D	464.1	-0.99	-1.025	9.4928e-19	2.17114e-17	GSC11
RGMB	1387.9	-0.546	-0.565	9.65387e-19	2.205e-17	GSC11
PPM1K	1282.2	-0.569	-0.587	1.12362e-18	2.5595e-17	GSC11
NFE2L3	534.3	0.907	0.939	1.26981e-18	2.8886e-17	GSC11
KLHL32	451.6	-0.996	-1.032	1.39612e-18	3.17167e-17	GSC11
DTX1	156.9	1.763	1.811	1.75132e-18	3.94152e-17	GSC11
SLC5A6	1495.9	0.518	0.536	2.34791e-18	5.24926e-17	GSC11
PTP4A3	260.7	-1.316	-1.358	2.40171e-18	5.36244e-17	GSC11
RAB3B	694.9	-0.797	-0.825	2.7232e-18	6.07222e-17	GSC11
DAPK1	1092.2	0.621	0.641	2.73124e-18	6.08214e-17	GSC11
CDH5	72.8	3.04	3.197	3.42435e-18	7.61559e-17	GSC11
GYPC	1315.5	-0.548	-0.567	5.61091e-18	1.23163e-16	GSC11
UROC1	73.7	-3.023	-3.181	7.22155e-18	1.57902e-16	GSC11
RAMP1	554	-0.857	-0.889	8.54639e-18	1.86389e-16	GSC11
NELL2	640.4	-0.794	-0.823	9.004e-18	1.95863e-16	GSC11
ECSCR	71.7	-2.984	-3.138	1.02482e-17	2.21502e-16	GSC11
ALCAM	688.9	-0.823	-0.853	1.06746e-17	2.30425e-16	GSC11
S1PR1	67	3.185	3.366	1.09674e-17	2.36443e-16	GSC11
TLE2	312.9	1.241	1.284	1.2492e-17	2.68626e-16	GSC11
CHML	1564.7	0.517	0.536	1.32348e-17	2.83516e-16	GSC11
CDC42EP5	112.5	-2.206	-2.283	1.42049e-17	3.03914e-16	GSC11
WWC1	843.5	0.693	0.717	1.60555e-17	3.4264e-16	GSC11
CEBPD	156.5	-1.818	-1.872	2.26842e-17	4.80461e-16	GSC11
SLC26A4	201.9	1.461	1.507	2.37913e-17	5.02652e-16	GSC11
PPL	92.5	2.442	2.541	2.50929e-17	5.29488e-16	GSC11
KIAA1211L	151.4	1.747	1.798	2.65312e-17	5.58443e-16	GSC11
NRN1	1261.6	-0.558	-0.578	2.73772e-17	5.75534e-16	GSC11
ANGPTL4	181.6	-1.559	-1.606	3.30646e-17	6.91657e-16	GSC11
ATP10A	547.9	0.844	0.876	3.50526e-17	7.31431e-16	GSC11
ECM1	189.3	-1.544	-1.591	3.67855e-17	7.66644e-16	GSC11
PPP1R3C	428	-0.968	-1.006	3.69556e-17	7.69241e-16	GSC11
ARRDC3	841.3	-0.719	-0.745	4.46046e-17	9.23905e-16	GSC11
DDIT3	393.2	-1.003	-1.044	6.86808e-17	1.41394e-15	GSC11
SH3RF3	590.6	0.814	0.845	6.98412e-17	1.43608e-15	GSC11
NR2F2	706.6	-0.753	-0.781	7.59978e-17	1.55888e-15	GSC11
GBE1	624.8	-0.786	-0.816	7.90947e-17	1.62043e-15	GSC11
RAPGEF3	130.2	-1.859	-1.917	8.62711e-17	1.76318e-15	GSC11
CHI3L1	114.7	-2.111	-2.185	9.98644e-17	2.03854e-15	GSC11
TMEFF2	556.6	-0.842	-0.876	1.08047e-16	2.2029e-15	GSC11
CXCL11	100	2.25	2.336	1.13077e-16	2.30269e-15	GSC11
BBS2	1253.7	-0.545	-0.567	1.3168e-16	2.67186e-15	GSC11
POMT2	1209.1	0.546	0.568	1.39412e-16	2.82535e-15	GSC11
TP53INP1	143.1	-1.739	-1.793	1.45163e-16	2.93838e-15	GSC11
HIBADH	1407.7	-0.509	-0.53	1.49249e-16	3.01747e-15	GSC11
CCDC102B	275	-1.195	-1.241	1.5984e-16	3.22388e-15	GSC11
ADORA1	394.7	0.996	1.037	1.71547e-16	3.44767e-15	GSC11
CXorf38	650.8	-0.787	-0.818	2.08162e-16	4.15881e-15	GSC11
ZCCHC24	420.1	-0.967	-1.008	2.21023e-16	4.40534e-15	GSC11
BCR	602.3	0.78	0.811	2.25482e-16	4.48364e-15	GSC11
VCL	1091.5	-0.58	-0.603	2.70121e-16	5.34918e-15	GSC11
ATP1B2	317.3	-1.113	-1.159	3.49992e-16	6.90265e-15	GSC11
DSCAM	157.2	-1.656	-1.709	3.99595e-16	7.85425e-15	GSC11
JADE2	1071.7	-0.592	-0.615	4.29032e-16	8.42218e-15	GSC11
MAPK8IP2	215.6	1.385	1.434	5.56662e-16	1.08646e-14	GSC11
PCDH8	63.7	3.095	3.287	5.94734e-16	1.15542e-14	GSC11
AHCYL2	888.6	-0.638	-0.663	6.06522e-16	1.17697e-14	GSC11
ADAMTS1	848.5	-0.661	-0.687	6.38402e-16	1.23742e-14	GSC11
MVP	612.9	-0.77	-0.801	7.35713e-16	1.4244e-14	GSC11
PDLIM1	129.1	1.8	1.859	7.46005e-16	1.43938e-14	GSC11
FRMD4B	276.1	1.233	1.283	9.57258e-16	1.84068e-14	GSC11
BMP2K	947.9	-0.686	-0.714	9.77389e-16	1.87725e-14	GSC11
TIMP3	61.4	2.984	3.162	1.0196e-15	1.9561e-14	GSC11
KITLG	1068.7	-0.565	-0.589	1.56595e-15	2.9739e-14	GSC11
LRRN2	331.3	1.035	1.081	1.97159e-15	3.73167e-14	GSC11
PLXNA4	365.1	-0.989	-1.034	1.98737e-15	3.75733e-14	GSC11
CEBPA	374.6	0.969	1.013	2.21909e-15	4.19073e-14	GSC11
KDM3A	1339	-0.511	-0.534	2.3644e-15	4.45519e-14	GSC11
PKIB	1038.5	-0.562	-0.586	2.41332e-15	4.53725e-14	GSC11
TRMT11	551.9	-0.781	-0.815	2.99911e-15	5.6074e-14	GSC11
ATF3	453.8	-0.86	-0.899	3.98149e-15	7.40321e-14	GSC11
LRRTM2	921.5	-0.602	-0.628	5.38244e-15	9.92083e-14	GSC11
MIR3648	1189.6	-0.514	-0.538	6.25103e-15	1.15092e-13	GSC11
RN7SL4P	735.6	0.673	0.702	6.67225e-15	1.22448e-13	GSC11
PDK1	562.1	-0.792	-0.827	6.79086e-15	1.24489e-13	GSC11
TTLL12	1295.3	0.501	0.525	6.93606e-15	1.27013e-13	GSC11
CDC42EP3	1041.8	-0.573	-0.598	6.96764e-15	1.27454e-13	GSC11
ITGA2	581.5	0.751	0.784	7.37318e-15	1.3458e-13	GSC11
MLIP	55.9	-3.335	-3.588	7.39977e-15	1.34776e-13	GSC11
GJA1	143.3	-1.665	-1.724	7.39982e-15	1.34776e-13	GSC11
BBC3	560.2	-0.758	-0.792	8.48316e-15	1.54175e-13	GSC11
GSG1L	454.8	-0.85	-0.89	8.61107e-15	1.56163e-13	GSC11
NRP1	65.7	2.628	2.771	9.3098e-15	1.68293e-13	GSC11
FST	278.7	-1.113	-1.164	9.57164e-15	1.72842e-13	GSC11
ACSL1	417.4	0.921	0.965	1.03384e-14	1.85498e-13	GSC11
NEU4	250.9	-1.192	-1.245	1.12539e-14	2.01497e-13	GSC11
BMT2	548.2	-0.762	-0.797	1.23894e-14	2.21125e-13	GSC11
COL2A1	301.8	1.061	1.112	1.24505e-14	2.21982e-13	GSC11
ZNF587B	414.4	0.895	0.937	1.24932e-14	2.22507e-13	GSC11
SMTN	84	-2.237	-2.336	1.27985e-14	2.27705e-13	GSC11
KLHL4	1004.9	-0.556	-0.581	1.34557e-14	2.39147e-13	GSC11
CCDC88C	739	0.661	0.69	1.36924e-14	2.43097e-13	GSC11
CMTM7	892.8	0.595	0.622	1.37881e-14	2.4454e-13	GSC11
TEX261	1081.7	0.532	0.557	1.64754e-14	2.90979e-13	GSC11
SLC7A2	60.9	2.747	2.909	1.76194e-14	3.09828e-13	GSC11
SOX21	452.8	0.83	0.87	2.15032e-14	3.75849e-13	GSC11
GRIA2	105.3	-1.895	-1.968	2.30857e-14	4.03093e-13	GSC11
SH3PXD2A	332.3	-0.977	-1.025	2.82934e-14	4.92498e-13	GSC11
MIR3687	567.2	-0.749	-0.784	2.96071e-14	5.14306e-13	GSC11
PPFIBP2	811.3	-0.614	-0.642	2.96531e-14	5.14576e-13	GSC11
ARSJ	348	-0.956	-1.004	3.56047e-14	6.14699e-13	GSC11
CXCL14	89.2	-2.088	-2.178	3.98178e-14	6.86735e-13	GSC11
INPP4B	110.1	-1.814	-1.884	4.05754e-14	6.99088e-13	GSC11
TMEM64	982.9	-0.565	-0.592	4.82803e-14	8.25945e-13	GSC11
ICAM1	588.6	-0.719	-0.753	5.04074e-14	8.60591e-13	GSC11
C14orf132	253	1.112	1.167	5.24821e-14	8.95108e-13	GSC11
CERK	928	-0.612	-0.641	5.49156e-14	9.35669e-13	GSC11
ATP1B1	901.4	-0.588	-0.616	6.05749e-14	1.02898e-12	GSC11
FOXO1	164.5	1.431	1.49	6.46048e-14	1.09304e-12	GSC11
ELK4	833.5	-0.598	-0.627	7.18843e-14	1.21377e-12	GSC11
FOXS1	86.2	-2.135	-2.231	7.24331e-14	1.22182e-12	GSC11
PRAG1	576.1	-0.733	-0.768	7.99084e-14	1.34256e-12	GSC11
C11orf95	920.9	0.57	0.598	8.22129e-14	1.37853e-12	GSC11
HAS2	384.1	-0.893	-0.939	9.37224e-14	1.56841e-12	GSC11
SLC2A12	69.4	2.386	2.51	1.01868e-13	1.70136e-12	GSC11
MYO1E	409.7	0.908	0.955	1.02623e-13	1.71059e-12	GSC11
SERINC2	1121.9	-0.502	-0.528	1.06252e-13	1.76926e-12	GSC11
POLR3G	951.2	-0.548	-0.576	1.06352e-13	1.76926e-12	GSC11
ZSWIM5	61.4	2.652	2.812	1.07436e-13	1.78553e-12	GSC11
GRM1	84.5	-2.181	-2.284	1.17417e-13	1.94376e-12	GSC11
PDP1	637.8	0.677	0.709	1.30858e-13	2.15361e-12	GSC11
DGCR8	857.1	0.606	0.636	1.70308e-13	2.78659e-12	GSC11
MMP1	44.4	3.833	4.246	2.03917e-13	3.32043e-12	GSC11
AL390755.1	228	-1.15	-1.209	2.15343e-13	3.49975e-12	GSC11
CLMN	86.2	2.037	2.128	2.42004e-13	3.92172e-12	GSC11
PTGS1	442.8	-0.837	-0.881	2.52715e-13	4.08745e-12	GSC11
TSPAN12	637	0.689	0.723	2.57514e-13	4.16109e-12	GSC11
PIK3AP1	81.2	2.18	2.286	2.65509e-13	4.27801e-12	GSC11
TSPAN33	790.7	0.592	0.622	3.05858e-13	4.91876e-12	GSC11
SRPX2	359.5	-0.889	-0.937	3.15446e-13	5.06812e-12	GSC11
ZNF618	463.9	0.811	0.853	3.41301e-13	5.46793e-12	GSC11
MORC4	457.7	0.794	0.836	3.47647e-13	5.56433e-12	GSC11
CSGALNACT1	787.5	-0.598	-0.629	3.78598e-13	6.04256e-12	GSC11
PIP4P2	586.7	-0.692	-0.727	3.87363e-13	6.17661e-12	GSC11
DDR2	108.4	-1.742	-1.816	3.94681e-13	6.2841e-12	GSC11
KAT2B	950.3	-0.549	-0.578	4.74187e-13	7.52555e-12	GSC11
PLAC1	61.6	-2.525	-2.678	5.90861e-13	9.31598e-12	GSC11
MCHR1	83.3	-2.097	-2.199	6.34437e-13	9.96586e-12	GSC11
DCP1A	845.8	-0.562	-0.592	6.38655e-13	1.00228e-11	GSC11
EEF1A2	451.3	0.854	0.901	6.39885e-13	1.00328e-11	GSC11
FAM110B	788.3	-0.581	-0.612	7.99266e-13	1.24394e-11	GSC11
ZMIZ2	662.8	0.631	0.665	9.96395e-13	1.54647e-11	GSC11
HIC1	240.5	-1.124	-1.186	1.11219e-12	1.72303e-11	GSC11
ANGPTL2	822.7	-0.585	-0.617	1.13913e-12	1.76314e-11	GSC11
IRF2	472.1	-0.758	-0.799	1.14649e-12	1.77291e-11	GSC11
LY6E	1098.1	0.512	0.542	1.30343e-12	2.00642e-11	GSC11
SCAMP5	496.5	0.753	0.794	1.31168e-12	2.01546e-11	GSC11
TMC6	156.1	-1.439	-1.507	1.33819e-12	2.05246e-11	GSC11
POLR3H	647.6	0.642	0.677	1.41967e-12	2.17152e-11	GSC11
NCOA5	694.7	0.627	0.66	1.45512e-12	2.22171e-11	GSC11
TMEM51	284.3	-0.976	-1.033	1.59193e-12	2.42403e-11	GSC11
GSAP	71.1	-2.17	-2.284	2.03656e-12	3.07889e-11	GSC11
BNIP3	1103.6	-0.504	-0.534	2.07063e-12	3.12759e-11	GSC11
RPS6KA1	957.3	-0.54	-0.572	2.47749e-12	3.72549e-11	GSC11
AC004540.2	224	1.086	1.15	2.7653e-12	4.13621e-11	GSC11
KIF1A	52.3	2.709	2.903	2.89751e-12	4.33012e-11	GSC11
SOX13	829.4	-0.557	-0.589	3.03808e-12	4.53218e-11	GSC11
TGIF2	923	0.519	0.55	3.16155e-12	4.70499e-11	GSC11
MICALL2	263.5	-1.02	-1.082	3.21068e-12	4.77282e-11	GSC11
FIBIN	550.2	-0.694	-0.733	3.63567e-12	5.39036e-11	GSC11
MGAT4A	321.7	0.894	0.948	4.12903e-12	6.0951e-11	GSC11
B4GALT1	133.7	1.477	1.549	4.23433e-12	6.23963e-11	GSC11
CDH8	137.9	1.468	1.54	4.30641e-12	6.34032e-11	GSC11
C4orf3	575.1	-0.656	-0.693	4.92067e-12	7.21328e-11	GSC11
MT3	81.5	-1.947	-2.046	6.44613e-12	9.37629e-11	GSC11
RHBDF1	263.7	-0.985	-1.046	6.66214e-12	9.67384e-11	GSC11
SERTAD4	43.6	4.597	5.434	6.8429e-12	9.91927e-11	GSC11
EHD4	947.8	-0.507	-0.539	6.85324e-12	9.92575e-11	GSC11
GPR27	191.7	1.163	1.232	7.0087e-12	1.01422e-10	GSC11
CILP	51.5	-2.592	-2.775	7.90107e-12	1.13945e-10	GSC11
CXXC4	100.6	1.716	1.8	8.45555e-12	1.21527e-10	GSC11
SMAD7	224.4	-1.056	-1.122	9.50579e-12	1.36158e-10	GSC11
TAGLN2	614	-0.626	-0.663	9.72282e-12	1.39031e-10	GSC11
PKIA	451.7	0.738	0.782	9.86589e-12	1.40958e-10	GSC11
PROS1	448.2	-0.746	-0.79	1.07645e-11	1.53408e-10	GSC11
IL17RD	923.5	-0.519	-0.552	1.10525e-11	1.57247e-10	GSC11
THUMPD1	852.2	-0.553	-0.588	1.19855e-11	1.70234e-10	GSC11
PYGM	81.8	-1.924	-2.024	1.253e-11	1.7767e-10	GSC11
TRMT61A	880.7	0.539	0.573	1.25809e-11	1.78092e-10	GSC11
GLCE	706.7	0.576	0.611	1.29414e-11	1.82889e-10	GSC11
ELFN1	206.9	-1.136	-1.207	1.36186e-11	1.91978e-10	GSC11
ERAP1	739.3	-0.563	-0.598	1.62272e-11	2.27801e-10	GSC11
RABL3	911.7	-0.513	-0.546	1.66801e-11	2.3377e-10	GSC11
PROM1	436.2	0.749	0.796	1.74526e-11	2.44192e-10	GSC11
FOSL2	641.4	-0.632	-0.67	1.83881e-11	2.57069e-10	GSC11
OAF	582.8	-0.638	-0.677	1.84147e-11	2.57228e-10	GSC11
PCDHB14	166.4	-1.218	-1.294	3.34749e-11	4.59994e-10	GSC11
TNIP1	919.8	-0.516	-0.55	3.35022e-11	4.59995e-10	GSC11
ANO10	876.7	-0.529	-0.564	3.43867e-11	4.70992e-10	GSC11
HUNK	350.1	0.812	0.865	3.53429e-11	4.83305e-10	GSC11
ACBD7	511.6	-0.688	-0.732	4.00031e-11	5.4659e-10	GSC11
GDAP1	763.8	0.541	0.578	4.27983e-11	5.83368e-10	GSC11
SORD	654.9	0.587	0.625	4.48381e-11	6.10188e-10	GSC11
ZDHHC22	492.8	0.675	0.718	4.60764e-11	6.26257e-10	GSC11
PID1	108.1	1.563	1.648	4.6093e-11	6.26257e-10	GSC11
ANKRD33B	250.1	0.996	1.064	4.73204e-11	6.42417e-10	GSC11
CXCR4	36.8	3.283	3.649	5.43145e-11	7.32076e-10	GSC11
GEM	232.6	-1.011	-1.081	5.70914e-11	7.67668e-10	GSC11
PSD4	94.7	-1.723	-1.816	5.86179e-11	7.87567e-10	GSC11
SREK1IP1	888	-0.507	-0.543	6.52134e-11	8.73405e-10	GSC11
PCSK1	34.8	3.735	4.258	6.7961e-11	9.06611e-10	GSC11
DGKI	195.5	-1.115	-1.191	6.82146e-11	9.09277e-10	GSC11
CLN6	527.5	0.642	0.684	7.72049e-11	1.02507e-09	GSC11
CNTNAP1	823.1	-0.518	-0.554	8.206e-11	1.08783e-09	GSC11
RETREG1	371.4	0.8	0.854	8.37041e-11	1.10788e-09	GSC11
FILIP1L	571.7	0.666	0.71	8.65116e-11	1.14415e-09	GSC11
PNMA8C	440.4	-0.709	-0.757	8.71439e-11	1.15161e-09	GSC11
PTK2B	95.7	-1.617	-1.707	9.06856e-11	1.19654e-09	GSC11
G0S2	143	-1.351	-1.434	9.54315e-11	1.25622e-09	GSC11
FAR2	58.1	2.229	2.377	9.8371e-11	1.2939e-09	GSC11
INSYN1	100.7	1.648	1.74	9.96033e-11	1.30909e-09	GSC11
RFLNA	50.3	2.413	2.592	1.16755e-10	1.52385e-09	GSC11
RDH10	614.3	-0.598	-0.639	1.20519e-10	1.56934e-09	GSC11
ESR2	35.3	-3.309	-3.701	1.26105e-10	1.63955e-09	GSC11
CDKN1C	266.5	-0.905	-0.97	1.30039e-10	1.6894e-09	GSC11
GRM2	35.6	-3.439	-3.874	1.34042e-10	1.7374e-09	GSC11
APOLD1	244.8	-0.96	-1.03	1.34767e-10	1.74547e-09	GSC11
NAA30	754.1	-0.524	-0.562	1.46508e-10	1.88597e-09	GSC11
DNMT3B	387.9	0.746	0.798	1.54506e-10	1.98591e-09	GSC11
PMEPA1	237.1	0.946	1.016	1.78258e-10	2.27734e-09	GSC11
RAB15	715.6	0.538	0.577	1.84723e-10	2.35459e-09	GSC11
CHST10	675.8	0.559	0.599	1.86283e-10	2.37268e-09	GSC11
GRAMD1C	385.3	-0.748	-0.801	1.89932e-10	2.41734e-09	GSC11
PLBD1	63.2	-2.059	-2.19	1.90285e-10	2.42001e-09	GSC11
WDR86	112.4	1.46	1.549	1.9954e-10	2.5358e-09	GSC11
TMEM130	34.2	3.289	3.687	2.0391e-10	2.5894e-09	GSC11
HEPH	70.1	-1.963	-2.085	2.24086e-10	2.8286e-09	GSC11
TMEM150C	290.1	0.87	0.934	2.30202e-10	2.90148e-09	GSC11
THRB	710.1	-0.544	-0.583	2.40103e-10	3.01726e-09	GSC11
CNTFR	35.1	4.266	5.109	2.58243e-10	3.23799e-09	GSC11
RNF180	151.9	1.247	1.333	2.74799e-10	3.43794e-09	GSC11
FOXP2	55.8	2.2	2.353	2.80823e-10	3.50293e-09	GSC11
JPH1	511.9	-0.629	-0.674	3.00911e-10	3.74521e-09	GSC11
DLX1	351	0.766	0.822	3.27809e-10	4.07399e-09	GSC11
INTS5	623.3	0.582	0.624	3.28217e-10	4.07607e-09	GSC11
COX18	764.8	-0.513	-0.553	3.34296e-10	4.14851e-09	GSC11
PROK2	56	2.163	2.315	4.05049e-10	4.9899e-09	GSC11
ADGRG6	447.1	-0.679	-0.729	4.15656e-10	5.11311e-09	GSC11
BMPER	36.5	2.945	3.259	4.24384e-10	5.21668e-09	GSC11
LBH	238.1	0.926	0.998	4.38475e-10	5.37426e-09	GSC11
IDO1	53.8	2.183	2.338	4.39637e-10	5.3846e-09	GSC11
FKBP7	354.7	-0.757	-0.813	4.47823e-10	5.47692e-09	GSC11
PGBD5	85.1	1.648	1.75	4.67776e-10	5.71681e-09	GSC11
LONRF2	303.5	0.865	0.932	4.70046e-10	5.7404e-09	GSC11
LRRC4	404.8	0.733	0.787	4.77345e-10	5.82533e-09	GSC11
GRIA3	426.7	-0.681	-0.731	4.98357e-10	6.06424e-09	GSC11
NT5DC1	47.3	2.361	2.546	5.01356e-10	6.09196e-09	GSC11
MICAL3	756.4	0.525	0.566	5.47186e-10	6.62502e-09	GSC11
ELL2	151.4	1.18	1.268	5.70076e-10	6.8923e-09	GSC11
CPOX	710.3	-0.527	-0.568	6.38542e-10	7.67613e-09	GSC11
GCA	386.1	-0.707	-0.761	7.33007e-10	8.75568e-09	GSC11
EDNRB	421.5	0.677	0.728	8.25785e-10	9.82916e-09	GSC11
ELMO1	71.8	1.799	1.915	8.46436e-10	1.00467e-08	GSC11
TSPAN15	134.1	-1.241	-1.333	8.85519e-10	1.04958e-08	GSC11
COL9A3	138.6	1.26	1.353	9.85387e-10	1.16225e-08	GSC11
GPR155	499.9	-0.616	-0.664	1.00997e-09	1.18875e-08	GSC11
KIAA1522	65.5	1.879	2.004	1.04275e-09	1.22487e-08	GSC11
INHBE	143.5	-1.212	-1.304	1.04283e-09	1.22487e-08	GSC11
OPTN	455.9	-0.651	-0.702	1.05762e-09	1.24138e-08	GSC11
SVEP1	57	2.066	2.213	1.0899e-09	1.27661e-08	GSC11
ZNF626	635.9	0.543	0.587	1.09976e-09	1.28638e-08	GSC11
PLEKHA5	64.3	1.878	2.004	1.11605e-09	1.30273e-08	GSC11
MAP3K5	643.4	-0.54	-0.583	1.18934e-09	1.38254e-08	GSC11
AAMDC	416.8	-0.725	-0.782	1.20053e-09	1.39459e-08	GSC11
TMPRSS5	223.1	0.926	1.003	1.24265e-09	1.44154e-08	GSC11
ZDHHC23	328.1	-0.777	-0.84	1.34118e-09	1.55371e-08	GSC11
AMER2	350.7	-0.726	-0.783	1.38812e-09	1.60699e-08	GSC11
MDK	59.7	-1.955	-2.091	1.43573e-09	1.6587e-08	GSC11
RASGRP1	155.6	1.133	1.225	1.5662e-09	1.79714e-08	GSC11
RASEF	606.8	-0.55	-0.596	1.69972e-09	1.94771e-08	GSC11
PARP10	138.6	-1.176	-1.27	1.92272e-09	2.18694e-08	GSC11
PRR5L	252.9	-0.934	-1.015	2.66002e-09	2.99132e-08	GSC11
GBP5	63.3	1.844	1.976	2.93295e-09	3.27862e-08	GSC11
TOB1	516	-0.589	-0.638	3.05453e-09	3.39879e-08	GSC11
NXPH1	237.3	0.868	0.944	3.10459e-09	3.44995e-08	GSC11
ID2	49.7	2.133	2.301	3.19514e-09	3.54591e-08	GSC11
C15orf39	193.4	1.013	1.102	3.33949e-09	3.70368e-08	GSC11
CC2D2A	544.1	0.585	0.634	3.4035e-09	3.76973e-08	GSC11
DISP2	77.1	1.673	1.792	3.49621e-09	3.86734e-08	GSC11
GLB1L2	570.1	0.545	0.593	3.84043e-09	4.22597e-08	GSC11
HSPB7	70.9	-1.698	-1.821	4.51588e-09	4.93709e-08	GSC11
FAM155A	56.7	-1.936	-2.081	4.59287e-09	5.01153e-08	GSC11
ZNF449	486.3	-0.59	-0.642	4.72934e-09	5.15047e-08	GSC11
TSPY26P	681.4	0.501	0.547	5.34945e-09	5.81456e-08	GSC11
AP5B1	414.5	0.648	0.704	5.39822e-09	5.8638e-08	GSC11
ANGPT1	88	-1.565	-1.681	5.62162e-09	6.09862e-08	GSC11
AFAP1L2	101.3	-1.406	-1.516	5.70532e-09	6.17754e-08	GSC11
GNAO1	98.6	1.433	1.544	5.79153e-09	6.26285e-08	GSC11
PTPRO	126.8	1.189	1.292	6.18949e-09	6.65912e-08	GSC11
ITGA10	97.8	-1.376	-1.486	6.39977e-09	6.86786e-08	GSC11
HLTF	59.5	-1.934	-2.083	6.61239e-09	7.07806e-08	GSC11
MSRA	308.2	-0.742	-0.808	6.63338e-09	7.09604e-08	GSC11
ST6GAL1	33	2.769	3.095	6.96337e-09	7.43023e-08	GSC11
ANKRD18DP	164.6	1.064	1.162	7.15543e-09	7.62554e-08	GSC11
CLIC2	456.4	-0.604	-0.658	7.28184e-09	7.75048e-08	GSC11
NIPAL3	561.6	0.544	0.594	7.616e-09	8.09086e-08	GSC11
MAF	74.7	-1.648	-1.773	7.64384e-09	8.11534e-08	GSC11
PDE8B	187.1	-0.949	-1.038	7.68714e-09	8.15618e-08	GSC11
C2orf91	30.6	-4.215	-5.303	7.78281e-09	8.24734e-08	GSC11
EFNA2	249.3	0.849	0.928	7.83911e-09	8.29659e-08	GSC11
ENHO	85.7	1.616	1.739	8.15959e-09	8.6142e-08	GSC11
H2BC13	187.3	0.97	1.061	8.3969e-09	8.8592e-08	GSC11
EGFR-AS1	309.7	0.782	0.853	8.42907e-09	8.88205e-08	GSC11
CEP170B	372.8	0.678	0.739	8.68882e-09	9.14436e-08	GSC11
MAP3K7CL	225	0.862	0.944	8.91777e-09	9.37364e-08	GSC11
CNTN1	310.4	-0.746	-0.814	9.22835e-09	9.67804e-08	GSC11
PPP1R1B	153.5	-1.104	-1.207	1.06054e-08	1.10787e-07	GSC11
HR	62.5	1.748	1.884	1.1221e-08	1.17e-07	GSC11
TRPC4	236.2	-0.826	-0.905	1.15399e-08	1.20177e-07	GSC11
UMAD1	514.5	-0.552	-0.605	1.31829e-08	1.36698e-07	GSC11
IQSEC1	389.9	-0.647	-0.707	1.3244e-08	1.37247e-07	GSC11
EFCAB13	73.9	-1.625	-1.754	1.32689e-08	1.37421e-07	GSC11
TMEM120B	378.2	0.644	0.704	1.38783e-08	1.43557e-07	GSC11
MRPS30-DT	220.5	-0.879	-0.965	1.43112e-08	1.47853e-07	GSC11
ZNF124	637.9	0.514	0.564	1.62342e-08	1.66803e-07	GSC11
CDH19	116.7	-1.228	-1.34	1.64422e-08	1.68837e-07	GSC11
SLC26A4-AS1	37.5	2.527	2.808	1.79136e-08	1.82946e-07	GSC11
IQCJ-SCHIP1	184.4	-0.971	-1.068	1.87048e-08	1.90566e-07	GSC11
TMEM98	43	2.182	2.385	1.90096e-08	1.93438e-07	GSC11
EML2	609.5	-0.508	-0.559	1.9601e-08	1.98977e-07	GSC11
SLC4A11	47	2.023	2.202	2.28146e-08	2.29531e-07	GSC11
ITPR3	215	-0.848	-0.933	2.29178e-08	2.30432e-07	GSC11
SPECC1L	494.8	0.548	0.604	2.56946e-08	2.57433e-07	GSC11
HMCN2	161	0.994	1.096	2.5825e-08	2.58587e-07	GSC11
LOXL4	141	1.117	1.228	2.58446e-08	2.5863e-07	GSC11
ACP7	30.4	-2.804	-3.179	2.73296e-08	2.72672e-07	GSC11
CHRNA3	307.3	0.706	0.777	2.74704e-08	2.73516e-07	GSC11
RILPL1	513.8	-0.535	-0.59	3.01094e-08	2.98014e-07	GSC11
MICAL2	60.7	1.72	1.866	3.12873e-08	3.09069e-07	GSC11
SVIL	169.5	-0.949	-1.048	3.18027e-08	3.13968e-07	GSC11
SOX2-OT	515	-0.546	-0.602	3.20577e-08	3.16125e-07	GSC11
RANBP3L	39.4	-2.236	-2.46	3.24923e-08	3.19852e-07	GSC11
SYN3	34	2.455	2.733	3.50104e-08	3.43439e-07	GSC11
ARHGAP10	35.2	2.501	2.791	3.58805e-08	3.50753e-07	GSC11
CALCRL	32.9	-2.618	-2.945	4.14542e-08	4.02447e-07	GSC11
ERBB4	455.7	-0.568	-0.627	4.15495e-08	4.02909e-07	GSC11
DLL1	312.2	0.736	0.813	4.39107e-08	4.2483e-07	GSC11
GLDN	24.9	-3.507	-4.232	4.42078e-08	4.2746e-07	GSC11
ARHGEF28	325.7	0.676	0.746	4.68579e-08	4.52051e-07	GSC11
FNDC5	116.6	1.172	1.292	4.78191e-08	4.60535e-07	GSC11
EGF	180.9	-0.928	-1.029	4.94522e-08	4.7572e-07	GSC11
CD74	135	1.061	1.175	5.44934e-08	5.22728e-07	GSC11
FBXL16	416.9	-0.589	-0.651	5.52712e-08	5.29288e-07	GSC11
SLC35F3	32.9	-2.45	-2.739	5.64744e-08	5.40198e-07	GSC11
RNF175	126.1	1.095	1.212	5.76527e-08	5.51158e-07	GSC11
AC090114.2	189.1	0.881	0.978	6.04659e-08	5.76096e-07	GSC11
RGR	52.8	1.823	1.989	6.15238e-08	5.83871e-07	GSC11
PRKAG2	274.8	0.713	0.79	6.71866e-08	6.34407e-07	GSC11
TM7SF2	329.9	0.647	0.716	6.94728e-08	6.54531e-07	GSC11
ACP3	24.5	4.848	8.074	8.13489e-08	7.61328e-07	GSC11
DLX6-AS1	129.5	3.806	4.814	8.46914e-08	7.89114e-07	GSC11
NWD2	42.7	1.997	2.197	9.27328e-08	8.57893e-07	GSC11
PPP2R2C	40.7	2.075	2.291	1.01488e-07	9.35818e-07	GSC11
EBF2	84.3	-1.412	-1.554	1.15207e-07	1.0537e-06	GSC11
MLF1	460.1	0.553	0.616	1.19684e-07	1.09287e-06	GSC11
RAB11FIP5	357.9	0.624	0.694	1.20103e-07	1.0961e-06	GSC11
SLC8B1	146.3	0.97	1.084	1.21866e-07	1.11159e-06	GSC11
CEP85L	536.4	-0.505	-0.564	1.23417e-07	1.12513e-06	GSC11
RHPN1	253.7	0.724	0.807	1.27754e-07	1.16153e-06	GSC11
LSM11	353.4	-0.627	-0.698	1.28954e-07	1.17181e-06	GSC11
LSP1	29.4	-2.628	-2.997	1.29204e-07	1.17346e-06	GSC11
ADAMTS7	291.2	0.683	0.761	1.29846e-07	1.17865e-06	GSC11
GBP1	116.8	1.137	1.267	1.3075e-07	1.18622e-06	GSC11
NALCN	23	3.589	4.476	1.39181e-07	1.25731e-06	GSC11
PLCH1	475.3	0.522	0.584	1.50159e-07	1.35359e-06	GSC11
RORA	263.7	-0.703	-0.784	1.50658e-07	1.35737e-06	GSC11
AANAT	23.2	-3.202	-3.842	1.60157e-07	1.43835e-06	GSC11
DENND3	226.8	0.784	0.877	1.668e-07	1.49484e-06	GSC11
RSAD2	61.2	1.555	1.713	1.80251e-07	1.60855e-06	GSC11
B3GAT2	223.9	0.783	0.877	1.8224e-07	1.62373e-06	GSC11
UNC5D	34.4	2.233	2.497	1.82845e-07	1.62827e-06	GSC11
FAM72B	259.2	-0.703	-0.787	1.95464e-07	1.73698e-06	GSC11
ATP6V0E2-AS1	483.5	0.507	0.569	1.99816e-07	1.77379e-06	GSC11
FCRLA	56.5	-1.7	-1.874	2.0081e-07	1.78144e-06	GSC11
CGN	98.3	1.18	1.318	2.0545e-07	1.81998e-06	GSC11
MMP25	68.2	1.462	1.616	2.07282e-07	1.83525e-06	GSC11
ELOVL7	118	1.057	1.186	2.10044e-07	1.85678e-06	GSC11
APOBEC3B	414.9	-0.568	-0.636	2.18317e-07	1.92689e-06	GSC11
HCFC2	381.8	-0.573	-0.642	2.19086e-07	1.93267e-06	GSC11
CACNG4	100.3	1.202	1.342	2.22135e-07	1.9565e-06	GSC11
PLEKHG4B	20.9	4.604	7.849	2.27208e-07	1.99391e-06	GSC11
SMAD6	59	1.577	1.743	2.43521e-07	2.12713e-06	GSC11
SCN2A	100.8	-1.302	-1.45	2.45521e-07	2.14238e-06	GSC11
SCN1A	209.9	-0.808	-0.91	2.63807e-07	2.29602e-06	GSC11
TLCD4	32.4	2.278	2.566	2.71166e-07	2.354e-06	GSC11
PSMB9	382.2	-0.582	-0.654	2.73972e-07	2.37349e-06	GSC11
KCNJ2	147.3	0.985	1.11	2.89314e-07	2.49871e-06	GSC11
STOM	126.5	-1.053	-1.187	3.07691e-07	2.64931e-06	GSC11
SH3TC2	47.1	-1.776	-1.968	3.0789e-07	2.64955e-06	GSC11
PLP1	210.2	-0.769	-0.867	3.11886e-07	2.67997e-06	GSC11
AL158151.1	29.4	-2.424	-2.763	3.3373e-07	2.85461e-06	GSC11
TMEM54	134.3	0.975	1.101	3.40895e-07	2.91442e-06	GSC11
STRA6	49.1	-1.797	-1.995	3.46818e-07	2.96206e-06	GSC11
RPRML	291.8	-0.654	-0.736	3.47919e-07	2.96997e-06	GSC11
CSMD1	41.7	1.935	2.154	3.55814e-07	3.02818e-06	GSC11
UGT8	21.2	3.458	4.354	3.58748e-07	3.05161e-06	GSC11
SLC30A4	164.8	0.863	0.976	3.82405e-07	3.23656e-06	GSC11
SEPTIN3	235.7	0.734	0.829	4.07533e-07	3.42864e-06	GSC11
DACT1	21.7	3.104	3.769	4.44461e-07	3.72079e-06	GSC11
CSRNP1	406.1	-0.551	-0.623	4.51498e-07	3.7741e-06	GSC11
AGPAT2	218	0.759	0.859	4.86139e-07	4.04565e-06	GSC11
SFMBT2	419.5	0.555	0.628	5.11207e-07	4.248e-06	GSC11
C16orf74	37.7	1.981	2.22	5.15021e-07	4.27758e-06	GSC11
PRDM11	259.2	0.666	0.754	5.29195e-07	4.38669e-06	GSC11
AC005821.1	58.4	1.515	1.692	5.33755e-07	4.42232e-06	GSC11
DPP6	110.5	1.04	1.182	5.77049e-07	4.76002e-06	GSC11
S100A11	259.7	-0.682	-0.773	5.87563e-07	4.84203e-06	GSC11
S1PR3	297.6	0.634	0.718	6.04337e-07	4.9754e-06	GSC11
AC091078.1	58.2	1.569	1.753	6.05928e-07	4.98607e-06	GSC11
LAPTM5	49.8	-1.652	-1.846	6.36201e-07	5.21993e-06	GSC11
AP3B2	37.2	1.955	2.196	6.54344e-07	5.36359e-06	GSC11
ROR1	21.4	3.07	3.752	6.65291e-07	5.44936e-06	GSC11
INSIG2	427.6	-0.512	-0.582	6.65452e-07	5.44936e-06	GSC11
LINC02538	66.7	1.427	1.601	6.66206e-07	5.45289e-06	GSC11
GATA2	232.4	0.702	0.798	7.07881e-07	5.78279e-06	GSC11
NDP	204.2	0.742	0.845	7.15057e-07	5.83578e-06	GSC11
EGLN1	462.8	-0.51	-0.581	7.69045e-07	6.26127e-06	GSC11
SULT1A1	55.1	-1.526	-1.713	8.28852e-07	6.71907e-06	GSC11
MAPK10	407	-0.521	-0.594	8.374e-07	6.78186e-06	GSC11
LPAR1	423.7	0.507	0.578	8.43754e-07	6.82677e-06	GSC11
SULF2	131	-0.951	-1.089	8.64274e-07	6.98611e-06	GSC11
AC109466.1	93	1.121	1.278	8.97151e-07	7.23111e-06	GSC11
TIGD3	72.2	1.29	1.461	9.00215e-07	7.25235e-06	GSC11
KIF26B	222.4	-0.704	-0.804	9.40171e-07	7.56343e-06	GSC11
HS6ST3	19.9	3.333	4.261	9.45288e-07	7.60098e-06	GSC11
SSTR2	86.3	1.215	1.381	9.63501e-07	7.74374e-06	GSC11
RUNX2	38.9	-1.872	-2.111	9.90577e-07	7.94247e-06	GSC11
NMU	37.4	1.898	2.144	1.05324e-06	8.40107e-06	GSC11
TRIM53CP	21.3	-2.863	-3.464	1.07226e-06	8.54875e-06	GSC11
RTN4R	105.8	1.031	1.184	1.19274e-06	9.47356e-06	GSC11
NUPR1	121.4	-0.996	-1.145	1.24271e-06	9.84727e-06	GSC11
KRT18	22	-2.753	-3.309	1.27732e-06	1e-05	GSC11
MYOF	88.2	-1.133	-1.299	1.34711e-06	1e-05	GSC11
DENND6B	108	1.04	1.196	1.34918e-06	1e-05	GSC11
BAIAP2L1	106.3	1.023	1.178	1.36161e-06	1e-05	GSC11
KRT17	37.2	-1.955	-2.223	1.38057e-06	1e-05	GSC11
CDKN2D	408.5	-0.503	-0.577	1.38524e-06	1e-05	GSC11
FAM181A	26.4	2.349	2.732	1.42186e-06	1e-05	GSC11
GATA2-AS1	97.5	1.055	1.214	1.43673e-06	1e-05	GSC11
C1QL4	386.6	0.515	0.591	1.46987e-06	1e-05	GSC11
GPR137C	264.5	-0.622	-0.715	1.49935e-06	1e-05	GSC11
HIVEP3	199	0.737	0.848	1.51144e-06	1e-05	GSC11
SMKR1	34.2	1.976	2.253	1.59085e-06	1e-05	GSC11
AF127577.4	291.7	-0.62	-0.713	1.61029e-06	1e-05	GSC11
ADCY7	112.5	0.963	1.115	1.76794e-06	1e-05	GSC11
P2RX7	120.8	-0.93	-1.077	1.78988e-06	1e-05	GSC11
KALRN	388.8	0.506	0.582	1.79384e-06	1e-05	GSC11
TMEM45A	352.4	-0.545	-0.628	1.82128e-06	1e-05	GSC11
ARID3A	131.7	0.947	1.098	1.95022e-06	1e-05	GSC11
ALKAL2	174.8	-0.768	-0.889	1.95174e-06	1e-05	GSC11
CDH13	22	-2.604	-3.12	1.98348e-06	2e-05	GSC11
AL450345.2	21.3	-2.691	-3.254	1.98881e-06	2e-05	GSC11
CAV2	24.9	2.349	2.757	2.12023e-06	2e-05	GSC11
CMPK2	137.4	0.845	0.985	2.60905e-06	2e-05	GSC11
PLPPR5	21.9	2.604	3.149	2.69366e-06	2e-05	GSC11
MEGF10	41.4	1.725	1.976	2.80234e-06	2e-05	GSC11
COL13A1	27.5	-2.175	-2.538	2.81668e-06	2e-05	GSC11
AMPH	189.4	0.716	0.833	2.89439e-06	2e-05	GSC11
FLG	14.6	-3.784	-7.294	3.03325e-06	2e-05	GSC11
PLEK	25.5	-2.243	-2.636	3.11829e-06	2e-05	GSC11
EGFL7	156	0.809	0.946	3.13075e-06	2e-05	GSC11
ARSD	192.9	0.702	0.818	3.18216e-06	2e-05	GSC11
NOS1AP	248.6	-0.615	-0.715	3.31844e-06	2e-05	GSC11
SLC25A20	29	-2.079	-2.427	3.57789e-06	3e-05	GSC11
HDAC11	209.3	0.687	0.802	3.68765e-06	3e-05	GSC11
CACNB4	339.8	-0.52	-0.606	3.79564e-06	3e-05	GSC11
NUS1P2	53.2	1.396	1.616	4.03116e-06	3e-05	GSC11
CDKL5	179.7	0.723	0.848	4.24441e-06	3e-05	GSC11
S100A10	194.9	0.697	0.817	4.34705e-06	3e-05	GSC11
SRGAP3	118.2	0.903	1.064	4.36467e-06	3e-05	GSC11
SERPINA5	13.3	-3.634	-7.165	4.4148e-06	3e-05	GSC11
GCHFR	369.2	0.503	0.587	4.62181e-06	3e-05	GSC11
SH3BP5	153.2	-0.781	-0.919	4.62507e-06	3e-05	GSC11
ABHD18	238.4	-0.614	-0.72	4.71593e-06	3e-05	GSC11
MMP11	339.5	0.535	0.626	4.82241e-06	3e-05	GSC11
PLEKHA7	28.5	3.626	6.838	4.84477e-06	4e-05	GSC11
UNC93B1	131.2	0.84	0.991	4.85536e-06	4e-05	GSC11
AC074135.1	138.2	0.806	0.95	4.90051e-06	4e-05	GSC11
CTSV	58.9	1.294	1.512	5.16318e-06	4e-05	GSC11
COL11A1	20.6	2.494	3.052	5.24286e-06	4e-05	GSC11
ZNF814	358.1	0.508	0.595	5.31048e-06	4e-05	GSC11
AP4S1	261.6	0.581	0.682	5.45912e-06	4e-05	GSC11
OTULINL	368.6	0.525	0.616	5.64233e-06	4e-05	GSC11
CNIH3-AS1	24	-2.313	-2.793	6.04265e-06	4e-05	GSC11
NCOA7	278.7	-0.562	-0.661	6.394e-06	5e-05	GSC11
RN7SL767P	77.7	1.096	1.299	6.50568e-06	5e-05	GSC11
GLRX	153.9	-0.766	-0.909	6.73783e-06	5e-05	GSC11
ZNF423	215.2	0.636	0.751	6.81088e-06	5e-05	GSC11
HEPACAM	135.7	-0.805	-0.957	6.88199e-06	5e-05	GSC11
AGFG2	332.8	-0.503	-0.593	7.11512e-06	5e-05	GSC11
CABLES1	26.7	2.032	2.42	7.64079e-06	5e-05	GSC11
C6orf223	202	-0.65	-0.77	7.7759e-06	5e-05	GSC11
BCL11A	119.5	0.841	1.005	8.16214e-06	6e-05	GSC11
RTN2	138.4	0.78	0.931	8.32561e-06	6e-05	GSC11
MATN3	148.7	-0.752	-0.896	8.40326e-06	6e-05	GSC11
AC016590.4	177.1	0.708	0.843	8.4506e-06	6e-05	GSC11
SEMA7A	148.4	-0.766	-0.915	8.46912e-06	6e-05	GSC11
RHBDF2	31.7	-1.824	-2.16	8.92107e-06	6e-05	GSC11
MXD1	151.4	-0.739	-0.884	9.42118e-06	7e-05	GSC11
CYSLTR2	17.3	-3.277	-5.055	9.51466e-06	7e-05	GSC11
CHRNB2	51.5	1.34	1.589	9.54267e-06	7e-05	GSC11
MXRA8	88.7	-0.993	-1.192	9.70141e-06	7e-05	GSC11
GJA3	23.9	2.119	2.564	9.84662e-06	7e-05	GSC11
KIAA1257	39.2	-1.55	-1.835	1e-05	7e-05	GSC11
SLC15A2	190.3	-0.65	-0.777	1e-05	7e-05	GSC11
RARB	24.7	-3.262	-6.598	1e-05	8e-05	GSC11
AC138409.3	89.4	-0.954	-1.152	1e-05	8e-05	GSC11
PRSS12	16.1	2.871	3.939	1e-05	8e-05	GSC11
APBA1	200.7	0.665	0.798	1e-05	8e-05	GSC11
RAB6B	261.1	0.568	0.678	1e-05	8e-05	GSC11
PRKCG	18.4	2.54	3.268	1e-05	8e-05	GSC11
YPEL2	176.4	0.665	0.798	1e-05	8e-05	GSC11
NAP1L5	289.9	-0.524	-0.626	1e-05	9e-05	GSC11
NRXN2	28	-1.89	-2.275	1e-05	9e-05	GSC11
EPHA5-AS1	24.7	-2.03	-2.471	1e-05	9e-05	GSC11
F2RL2	16.5	-3.162	-4.99	1e-05	9e-05	GSC11
THSD4	24.9	1.979	2.407	1e-05	0.0001	GSC11
TNFRSF25	165.4	-0.711	-0.86	1e-05	0.0001	GSC11
LRP11	303.9	-0.505	-0.604	1e-05	0.0001	GSC11
SHD	58.4	1.265	1.528	2e-05	0.00011	GSC11
RN7SL523P	50.9	1.301	1.57	2e-05	0.00011	GSC11
SP100	232.9	-0.575	-0.692	2e-05	0.00011	GSC11
CAMKV	165.4	0.68	0.824	2e-05	0.00011	GSC11
SH3GL2	75.2	1.067	1.301	2e-05	0.00011	GSC11
IFITM2	110.6	-0.844	-1.031	2e-05	0.00012	GSC11
CPQ	134.8	-0.743	-0.905	2e-05	0.00012	GSC11
TTC7A	191.9	0.626	0.758	2e-05	0.00012	GSC11
AP006333.1	25	-1.94	-2.378	2e-05	0.00012	GSC11
CLIC6	37.6	1.537	1.858	2e-05	0.00012	GSC11
LAMP5	74.4	1.008	1.234	2e-05	0.00012	GSC11
ARHGEF19	83.7	0.96	1.177	2e-05	0.00012	GSC11
LINC01270	69.4	1.068	1.306	2e-05	0.00012	GSC11
CCDC74B	222.6	0.57	0.691	2e-05	0.00014	GSC11
SYTL4	94.4	0.875	1.078	2e-05	0.00014	GSC11
ZFP36	154.5	-0.699	-0.855	2e-05	0.00014	GSC11
IGFBP4	121.6	-0.766	-0.942	2e-05	0.00015	GSC11
CAPG	123.4	0.758	0.932	2e-05	0.00015	GSC11
WFDC1	15.8	-2.573	-3.529	2e-05	0.00016	GSC11
THNSL2	175.9	0.638	0.783	3e-05	0.00017	GSC11
ADAM32	133	-0.737	-0.911	3e-05	0.00018	GSC11
NUDT14	23.5	-1.9	-2.383	3e-05	0.00018	GSC11
AL645608.2	26.4	1.776	2.21	3e-05	0.00018	GSC11
ATP8A1	36.4	1.455	1.794	3e-05	0.00019	GSC11
EMID1	174.6	-0.646	-0.796	3e-05	0.00019	GSC11
PRKCQ-AS1	22.4	1.941	2.453	3e-05	0.00019	GSC11
CAMSAP3	23.1	1.898	2.391	3e-05	0.0002	GSC11
FIGN	170.2	-0.655	-0.809	3e-05	0.0002	GSC11
MACROD2	15.1	-2.616	-3.802	3e-05	0.00021	GSC11
ZNF33B	79.7	0.99	1.242	3e-05	0.00022	GSC11
PPARA	207.5	-0.565	-0.696	3e-05	0.00022	GSC11
LHX6	32.5	-1.59	-1.983	4e-05	0.00022	GSC11
KLF15	233.6	0.557	0.685	4e-05	0.00023	GSC11
DIPK1C	14.9	2.596	3.813	4e-05	0.00023	GSC11
NPL	193.4	0.583	0.72	4e-05	0.00023	GSC11
PLD5	9.1	2.556	6.644	4e-05	0.00024	GSC11
ANGPTL1	66.8	-1.02	-1.286	4e-05	0.00024	GSC11
SELENBP1	132.8	-0.707	-0.884	4e-05	0.00025	GSC11
GPRC5C	28	-1.666	-2.099	4e-05	0.00025	GSC11
PLSCR4	217.7	-0.565	-0.699	4e-05	0.00025	GSC11
SFRP2	185.6	-0.6	-0.745	4e-05	0.00026	GSC11
MYO5B	173.7	-0.621	-0.773	4e-05	0.00027	GSC11
SPRED3	224	-0.545	-0.675	4e-05	0.00027	GSC11
PLPP1	230.7	-0.55	-0.682	5e-05	0.00028	GSC11
AC017100.1	152.8	0.685	0.861	5e-05	0.00029	GSC11
FAM83G	60.4	1.037	1.321	5e-05	0.0003	GSC11
FXYD7	87.7	-0.919	-1.171	5e-05	0.0003	GSC11
CERS4	86.4	0.852	1.089	5e-05	0.00032	GSC11
AMIGO2	14.6	2.37	3.438	5e-05	0.00032	GSC11
COL22A1	25.4	1.793	2.335	6e-05	0.00033	GSC11
GPR37L1	39	-1.304	-1.665	6e-05	0.00034	GSC11
KCNK5	8.9	-2.327	-6.58	6e-05	0.00034	GSC11
CAMK2A	15.6	-2.264	-3.215	6e-05	0.00035	GSC11
GLT8D2	26.5	-1.615	-2.089	6e-05	0.00037	GSC11
AGMO	13.8	-2.587	-4.724	6e-05	0.00037	GSC11
BMF	24.6	1.679	2.184	6e-05	0.00037	GSC11
H19	17.8	-2.387	-6.117	6e-05	0.00038	GSC11
FAM81A	114.6	0.716	0.915	6e-05	0.00038	GSC11
HLF	31.9	1.486	1.922	7e-05	0.00039	GSC11
S100A13	77.7	-0.902	-1.167	7e-05	0.0004	GSC11
AC026748.3	67.6	0.929	1.203	7e-05	0.0004	GSC11
SRCIN1	63.9	0.958	1.241	7e-05	0.0004	GSC11
BCL3	108.9	-0.73	-0.939	7e-05	0.00042	GSC11
PTPRU	108.1	0.754	0.972	7e-05	0.00043	GSC11
SLC9A7	131.7	0.694	0.89	7e-05	0.00044	GSC11
HHAT	89.4	0.796	1.032	7e-05	0.00044	GSC11
SNORA42	166.7	-0.585	-0.744	8e-05	0.00046	GSC11
DNAH11	22.4	1.737	2.335	8e-05	0.00049	GSC11
LGI4	20.8	-1.786	-2.418	8e-05	0.00049	GSC11
CLDN11	34.5	-1.346	-1.768	8e-05	0.0005	GSC11
SYT12	120.4	0.689	0.891	8e-05	0.0005	GSC11
AC010198.2	23.7	1.724	2.319	9e-05	0.0005	GSC11
PTPRE	27.9	1.483	1.968	9e-05	0.00053	GSC11
CHADL	174.6	0.565	0.722	9e-05	0.00054	GSC11
RAP1GAP	180.4	-0.57	-0.729	9e-05	0.00054	GSC11
NOL4	212.3	-0.515	-0.654	0.0001	0.00056	GSC11
APLN	113.9	-0.687	-0.893	0.0001	0.00056	GSC11
TTC12	174.1	0.577	0.742	0.0001	0.00059	GSC11
MYLK	39.2	-1.185	-1.577	0.0001	0.00059	GSC11
DGCR5	31.9	1.341	1.788	0.0001	0.0006	GSC11
BLACAT1	112.9	0.695	0.909	0.00011	0.0006	GSC11
FAM72A	154.7	-0.594	-0.768	0.00011	0.00062	GSC11
THSD7B	7.6	1.969	6.382	0.00011	0.00062	GSC11
SLC30A3	40.4	1.254	1.675	0.00011	0.00062	GSC11
SLC12A8	39.9	1.164	1.557	0.00011	0.00063	GSC11
KCNN4	61.6	-0.918	-1.23	0.00012	0.00066	GSC11
TMTC2	50.9	1.006	1.354	0.00012	0.00069	GSC11
C3orf80	32.4	1.293	1.755	0.00013	0.00073	GSC11
FOXL2	44.9	1.062	1.439	0.00013	0.00074	GSC11
LINC01358	20.3	-1.681	-2.375	0.00013	0.00076	GSC11
MAP3K15	142.1	0.595	0.779	0.00014	0.00079	GSC11
HRH1	204.6	0.508	0.656	0.00014	0.00079	GSC11
SLC25A10	152.9	0.574	0.75	0.00014	0.00079	GSC11
TSPAN7	12.1	2.175	3.939	0.00014	0.0008	GSC11
RN7SL674P	132.6	0.656	0.871	0.00015	0.00083	GSC11
NR2F2-AS1	122.9	-0.656	-0.872	0.00015	0.00084	GSC11
LONRF3	90.9	0.726	0.978	0.00016	0.00088	GSC11
SHANK3	130.1	0.608	0.804	0.00016	0.00088	GSC11
HMCN1	15.1	1.909	2.954	0.00016	0.00088	GSC11
DGKB	56.6	-0.922	-1.264	0.00016	0.00089	GSC11
RNASEL	185.6	-0.514	-0.67	0.00017	0.00091	GSC11
MR1	56.1	-0.903	-1.246	0.00018	0.00096	GSC11
AC008708.1	72.4	0.792	1.084	0.00018	0.00098	GSC11
NPR3	67.3	-0.851	-1.173	0.00018	0.001	GSC11
C11orf87	329.1	-0.768	-1.052	0.00019	0.00101	GSC11
LCTL	31.8	-1.281	-1.803	0.00019	0.00102	GSC11
GADD45B	114.4	-0.641	-0.861	0.00019	0.00102	GSC11
TMEM179	13.8	1.886	3.062	0.0002	0.00107	GSC11
WDR49	136.3	-0.592	-0.791	0.0002	0.00107	GSC11
ZDBF2	167.1	0.554	0.736	0.0002	0.0011	GSC11
MCTP1	135.3	-0.586	-0.785	0.00021	0.00111	GSC11
NCKAP5	129.1	0.634	0.858	0.00021	0.00113	GSC11
LRRN4CL	36.5	-1.196	-1.699	0.00021	0.00114	GSC11
OLFML2A	16.3	1.714	2.668	0.00022	0.00119	GSC11
MSRB3	29.9	1.206	1.732	0.00023	0.00124	GSC11
IGFBP7	26.8	1.312	1.9	0.00023	0.00124	GSC11
COL5A1	14.6	-1.767	-2.861	0.00024	0.00126	GSC11
ELMOD1	16.3	1.692	2.668	0.00024	0.00128	GSC11
STARD10	124.3	0.606	0.823	0.00024	0.00128	GSC11
AC079949.2	156	-0.536	-0.716	0.00024	0.00129	GSC11
LSMEM2	13.3	-1.653	-5.696	0.00025	0.00133	GSC11
BRINP2	153	-0.537	-0.721	0.00026	0.00137	GSC11
[truncated: 231 more rows]
