# Supplementary material for: NANP targeting radiosensitizes glioblastoma through TNFR1 sialylation-driven mesenchymal shift
Source: Nat Commun. 2026 Mar 18;17:4130. doi: 10.1038/s41467-026-70853-x (PMC13149966; doi:10.1038/s41467-026-70853-x)
Supplement: Supplementary file 7 — Supplementary Data 5 [file 41467_2026_70853_MOESM7_ESM.xlsx]

## Sheet: Supplementary Data 5
Supplementary Data 5: Primer pairs for reverse transcription quantitative -polymerase chain reaction(RT-qPCR).
Genes	Forward primer (5’-3’)	Reverse primer (5’-3’)
NANP	ACAGACCCAGAGGGAGAAGA	TATGGACGGTGCTGGTTTCT
18S rRNA	CTCAACACGGGAAACCTCAC	CGCTCCACCAACTAAGAACG
CDH1	GCTCTTCCAGGAACCTCTGT	AGGATCTTGGCTGAGGATGG
CDH2	TTGAGGGCACATGCAGTAGA	TGTTCCAGGCTTTGATCCCT
SNAI2	TTTCTTGCCCTCACTGCAAC	ACAGCAGCCAGATTCCTCAT
CTNNB1	ACTAATGTCCAGCGTTTGGC	TTAACCACCACCTGGTCCTC
TCF4	GGGAAAGCACTTGCTTCGAT	CTGTGCCTGCTGAGAGAGAT
LEF1	CGATGACGGAAAGCATCCAG	GCACCACGGGCACTTTATTT
COL5A2	AGATGGTGAACCTGGCAGAA	GGGCCTTCAAGACCTTTGTG
MMP2	GACCGCGACAAGAAGTATGG	GTTGCCCAGGAAAGTGAAGG
ITGB1	CCAGAAGGTGGTTTCGATGC	CCAGCAGCCGTGTAACATTC
TNC	AAGGCATCCACTGAACAAGC	AAAGTGCTCATAGGCCTGGT
VCAM1	AGGAGCTGAATACCCTCCCA	AGCTTGAGAAGCTGCAAACA
ICAM1	CACAGTCACCTATGGCAACG	CCGGAAAGCTGTAGATGGTC
TNFAIP3	CCCTTGGAAGCACCATGTTT	TGGTTCGAGGCACATCTCTG
TNFAIP6	ATGGATGGCTAAGGGCAGAG	CCTTTGCGTGTGGGTTGTAG
