# Supplementary material for: NANP targeting radiosensitizes glioblastoma through TNFR1 sialylation-driven mesenchymal shift
Source: Nat Commun. 2026 Mar 18;17:4130. doi: 10.1038/s41467-026-70853-x (PMC13149966; doi:10.1038/s41467-026-70853-x)
Supplement: Supplementary file 10 — Source Data [file 41467_2026_70853_MOESM10_ESM.xlsx]

## Sheet: Fig.2
Fig.2a							Fig.2b											Fig.2c									Fig.2d									Fig.2e								Fig.2f
	TCGA_GBM dataset							TCGA-GBMLGG dataset											TCGA-GBMLGG datasset									CGGA dataset									CGGA dataset								In House GSC and paired tumor RNAseq data
	Non-tumor		GBM					Oligodendroglioma		Oligoastrocytoma		Astrocytoma		GBM					Grade II		Grade III		Grade IV					Grade II		Grade III		Grade IV					Primary		Recurrent		Secondary				Tumor		GSC
	Sample	Log2 of NANP mRNA	Sample	Log2 of NANP mRNA				Sample	Log2 of NANP mRNA	Sample	Log2 of NANP mRNA	Sample	Log2 of NANP mRNA	Sample	Log2 of NANP mRNA				Sample	Log2 of NANP mRNA	Sample	Log2 of NANP mRNA	Sample	Log2 of NANP mRNA				Sample	Log2 of NANP mRNA	Sample	Log2 of NANP mRNA	Sample	Log2 of NANP mRNA				Sample	Log2 of NANP mRNA	Sample	Log2 of NANP mRNA	Sample	Log2 of NANP mRNA			Sample	Log2 of NANP mRNA	Sample	Log2 of NANP mRNA
n=1	TCGA.06.0673	-1.0164	TCGA.02.0001	-0.8454			n=1	TCGA.CS.5390	6.29715	TCGA.CS.6186	8.1081	TCGA.CS.4938	6.63073	TCGA.02.0047	7.4106			n=1	TCGA.CS.4938	6.63073	TCGA.CS.4941	7.28336	TCGA.02.0047	7.4106			n=1	CGGA_1003	0.201634	CGGA_1002	0.176323	CGGA_1001	0.9855			n=1	CGGA_1001	0.9855	CGGA_1012	0.739848	CGGA_1068	1.69153		n=1	T103	2.64386	GSC103	2.99928
n=2	TCGA.06.0675	-2.006	TCGA.02.0003	-0.6442			n=2	TCGA.CS.5395	7.78177	TCGA.DB.5270	6.0584	TCGA.CS.4941	7.28336	TCGA.02.0055	8.29151			n=2	TCGA.CS.4944	6.40474	TCGA.CS.4942	6.72841	TCGA.02.2483	7.76202			n=2	CGGA_1004	0.992768	CGGA_1006	2.04264	CGGA_1007	1.20789			n=2	CGGA_1002	0.176323	CGGA_1018	0.895303	CGGA_1099	1.40054		n=2	T10-6	0.763836	GS10-6	3.11253
n=3	TCGA.06.0676	-1.4578	TCGA.02.0004	-0.6464			n=3	TCGA.CS.5396	7.25996	TCGA.DB.5274	5.44637	TCGA.CS.4942	6.72841	TCGA.02.2483	7.76202			n=3	TCGA.CS.5390	6.29715	TCGA.CS.4943	7.27364	TCGA.02.2485	7.67125			n=3	CGGA_1005	0.411426	CGGA_1027	1.46467	CGGA_1008	1.38405			n=3	CGGA_1003	0.201634	CGGA_1019	1.61824	CGGA_1105	1.60881		n=3	T107	2.99422	GSC107	3.5297
n=4	TCGA.06.0678	-1.0004	TCGA.02.0007	-0.5792			n=4	TCGA.CS.6668	6.88383	TCGA.DB.5275	6.93235	TCGA.CS.4943	7.27364	TCGA.02.2485	7.67125			n=4	TCGA.CS.5395	7.78177	TCGA.CS.5393	6.51224	TCGA.02.2486	7.43004			n=4	CGGA_1010	-0.304006	CGGA_103	0.9855	CGGA_1011	1.38405			n=4	CGGA_1004	0.992768	CGGA_1022	1.65076	CGGA_1129	1.47508		n=4	T112	3.12697	GSC112	3.18206
n=5	TCGA.06.0680	-1.7748	TCGA.02.0009	-1.12			n=5	TCGA.CS.6669	6.4799	TCGA.DB.5276	7.15507	TCGA.CS.4944	6.40474	TCGA.02.2486	7.43004			n=5	TCGA.CS.6667	6.75802	TCGA.CS.5394	7.1294	TCGA.06.0125	7.83958			n=5	CGGA_1013	0.321928	CGGA_1034	1.40599	CGGA_1015	2.09085			n=5	CGGA_1005	0.411426	CGGA_1058	1.16993	CGGA_1136	1.23879		n=5	T11	3.80002	GSC11	3.60585
n=6	TCGA.06.0681	-1.9834	TCGA.02.0010	-0.7888			n=6	TCGA.CS.6670	6.63423	TCGA.DB.5280	6.74855	TCGA.CS.5393	6.51224	TCGA.06.0125	7.83958			n=6	TCGA.CS.6668	6.88383	TCGA.CS.5396	7.25996	TCGA.06.0129	7.45293			n=6	CGGA_1014	0.782409	CGGA_1055	0.555816	CGGA_1017	0.831877			n=6	CGGA_1006	2.04264	CGGA_1059	0.687061	CGGA_1170	1.65535		n=6	T126	3.73844	GSC126	2.48156
n=7	TCGA.08.0623	-2.303	TCGA.02.0011	-2.054			n=7	TCGA.DB.5278	6.54647	TCGA.DB.5281	6.39012	TCGA.CS.5394	7.1294	TCGA.06.0129	7.45293			n=7	TCGA.CS.6669	6.4799	TCGA.CS.5397	7.50474	TCGA.06.0130	8.46458			n=7	CGGA_1020	0.704872	CGGA_1079	1.73552	CGGA_1023	0.831877			n=7	CGGA_1007	1.20789	CGGA_106	0.263034	CGGA_1175	1.48543		n=7	T13	2.83512	GSC13	4.13906
n=8	TCGA.08.0625	-1.7682	TCGA.02.0014	0.4164			n=8	TCGA.DB.5279	6.95975	TCGA.DB.A4X9	6.57652	TCGA.CS.5397	7.50474	TCGA.06.0130	8.46458			n=8	TCGA.DB.5278	6.54647	TCGA.CS.6186	8.1081	TCGA.06.0132	7.17642			n=8	CGGA_1030	0.250962	CGGA_1108	1.43829	CGGA_1024	1.852			n=8	CGGA_1008	1.38405	CGGA_1060	1.89142	CGGA_1188	1.03562		n=8	T16	2.74588	GSC16	2.84056
n=9	TCGA.08.0626	-1.8526	TCGA.02.0015	-0.5514			n=9	TCGA.DB.A4XG	6.62862	TCGA.DB.A4XA	6.4911	TCGA.CS.6188	7.38566	TCGA.06.0132	7.17642			n=9	TCGA.DB.5279	6.95975	TCGA.CS.6188	7.38566	TCGA.06.0138	7.86663			n=9	CGGA_1031	0.632268	CGGA_1111	0.799087	CGGA_1026	1.02148			n=9	CGGA_1010	-0.304006	CGGA_1061	1.66448	CGGA_1197	0.250962		n=9	T17	3.92125	GSC17	3.76267
n=10	TCGA.08.0627	-1.7772	TCGA.02.0016	-0.4978			n=10	TCGA.DB.A64L	7.00655	TCGA.DB.A4XC	6.83407	TCGA.CS.6290	6.50819	TCGA.06.0138	7.86663			n=10	TCGA.DB.5280	6.74855	TCGA.CS.6290	6.50819	TCGA.06.0141	7.97751			n=10	CGGA_1032	-0.184425	CGGA_1113	0.823749	CGGA_1035	1.9486			n=10	CGGA_1011	1.38405	CGGA_1069	1.29866	CGGA_1218	1.40599		n=10	T2-14	2.86037	GS2-14	3.60952
n=11			TCGA.02.0021	-0.5008			n=11	TCGA.DB.A64P	6.99674	TCGA.DB.A4XE	6.57251	TCGA.CS.6665	6.9328	TCGA.06.0141	7.97751			n=11	TCGA.DB.A4X9	6.57652	TCGA.CS.6665	6.9328	TCGA.06.0156	8.28742			n=11	CGGA_1033	0.137504	CGGA_1120	-0.761213	CGGA_1036	0.910733			n=11	CGGA_1013	0.321928	CGGA_107	1.33342	CGGA_1272	2.32769		n=11	T231	2.68616	GSC231	2.66948
n=12			TCGA.02.0023	-1.7318			n=12	TCGA.DB.A64R	5.70987	TCGA.DB.A4XH	6.50811	TCGA.CS.6666	7.43786	TCGA.06.0156	8.28742			n=12	TCGA.DB.A4XA	6.4911	TCGA.CS.6666	7.43786	TCGA.06.0157	8.14608			n=12	CGGA_1037	-0.104697	CGGA_1126	1	CGGA_1039	1.59932			n=12	CGGA_1014	0.782409	CGGA_1078	0.903038	CGGA_1283	2.49313		n=12	T236	2.28924	GSC236	2.88928
n=13			TCGA.02.0024	-1.3858			n=13	TCGA.DB.A64V	6.37405	TCGA.DB.A64O	6.7329	TCGA.CS.6667	6.75802	TCGA.06.0157	8.14608			n=13	TCGA.DB.A4XC	6.83407	TCGA.CS.6670	6.63423	TCGA.06.0158	8.18345			n=13	CGGA_1046	0.713696	CGGA_1131	1.01436	CGGA_1041	0.545968			n=13	CGGA_1015	2.09085	CGGA_108	1.68706	CGGA_1301	0.903038		n=13	T240	3.28851	GSC240	2.71721
n=14			TCGA.02.0025	-1.0264			n=14	TCGA.DH.5141	6.16917	TCGA.DB.A64Q	7.07746	TCGA.DB.5273	7.10511	TCGA.06.0158	8.18345			n=14	TCGA.DB.A4XH	6.50811	TCGA.DB.5270	6.0584	TCGA.06.0168	7.57642			n=14	CGGA_1048	0.847997	CGGA_1137	-0.666576	CGGA_1045	2.14731			n=14	CGGA_1017	0.831877	CGGA_1081	0.815575	CGGA_1324	1.12433		n=14	T248	3.0197	GSC248	3.88382
n=15			TCGA.02.0026	-0.465			n=15	TCGA.DH.5144	6.69319	TCGA.DB.A64S	7.38938	TCGA.DB.5277	7.55139	TCGA.06.0168	7.57642			n=15	TCGA.DB.A64L	7.00655	TCGA.DB.5273	7.10511	TCGA.06.0174	7.7368			n=15	CGGA_1050	0.831877	CGGA_1141	0.333424	CGGA_1049	2.55582			n=15	CGGA_1020	0.704872	CGGA_1094	2.1635	CGGA_1346	2.08406		n=15	T262	3.42908	GSC262	3.00935
n=16			TCGA.02.0027	-1.6156			n=16	TCGA.DH.A669	7.28212	TCGA.DB.A64U	6.69605	TCGA.DB.A4XB	6.93749	TCGA.06.0174	7.7368			n=16	TCGA.DB.A64O	6.7329	TCGA.DB.5274	5.44637	TCGA.06.0178	8.37438			n=16	CGGA_1051	-0.0439433	CGGA_1144	0.0840643	CGGA_1053	1.85599			n=16	CGGA_1023	0.831877	CGGA_1116	0.443607	CGGA_1375	1.11103		n=16	T264	1.82944	GSC264	3.5787
n=17			TCGA.02.0028	-0.7976			n=17	TCGA.DH.A66F	6.64901	TCGA.DB.A64W	6.8684	TCGA.DB.A4XD	6.69031	TCGA.06.0178	8.37438			n=17	TCGA.DB.A64Q	7.07746	TCGA.DB.5275	6.93235	TCGA.06.0184	7.76662			n=17	CGGA_1052	0.505891	CGGA_1146	1.47508	CGGA_1070	1.48543			n=17	CGGA_1024	1.852	CGGA_1118	1.54102	CGGA_1393	1.5008		n=17	T267	2.89025	GSC267	2.11936
n=18			TCGA.02.0033	-0.9286			n=18	TCGA.DH.A66G	6.44408	TCGA.DB.A75K	4.41411	TCGA.DB.A4XF	5.79549	TCGA.06.0184	7.76662			n=18	TCGA.DB.A64R	5.70987	TCGA.DB.5276	7.15507	TCGA.06.0187	7.98535			n=18	CGGA_1057	0.584963	CGGA_1155	-0.0588937	CGGA_1072	2.58015			n=18	CGGA_1026	1.02148	CGGA_1119	0.555816	CGGA_1412	0.992768		n=18	T268	2.93829	GSC268	2.40817
n=19			TCGA.02.0034	-0.8222			n=19	TCGA.DH.A7UR	7.01844	TCGA.DH.5140	7.25551	TCGA.DB.A64X	6.18234	TCGA.06.0187	7.98535			n=19	TCGA.DB.A64S	7.38938	TCGA.DB.5277	7.55139	TCGA.06.0190	7.53723			n=19	CGGA_1063	-0.810966	CGGA_1160	2.07382	CGGA_1073	1.33342			n=19	CGGA_1027	1.46467	CGGA_1121	0.411426	CGGA_1450	0.815575		n=19	T272	2.85957	GSC272	3.62515
n=20			TCGA.02.0038	-0.5598			n=20	TCGA.DH.A7US	6.82648	TCGA.DH.5143	6.9915	TCGA.DB.A75L	6.74715	TCGA.06.0190	7.53723			n=20	TCGA.DB.A64U	6.69605	TCGA.DB.5281	6.39012	TCGA.06.0210	7.52314			n=20	CGGA_1065	-0.0439433	CGGA_1161	-0.0144996	CGGA_1074	1.41143			n=20	CGGA_103	0.9855	CGGA_1130	0.722466	CGGA_1460	1.87578		n=20	T274	2.0321	GSC274	4.88723
n=21			TCGA.02.0039	-1.6468			n=21	TCGA.DU.5849	6.76565	TCGA.DU.5851	6.29343	TCGA.DB.A75M	5.92077	TCGA.06.0210	7.52314			n=21	TCGA.DB.A64V	6.37405	TCGA.DB.A4XB	6.93749	TCGA.06.0211	7.87623			n=21	CGGA_1066	0.687061	CGGA_1162	-0.643856	CGGA_1075	1.59932			n=21	CGGA_1030	0.250962	CGGA_1132	-0.395929	CGGA_1475	1.45418		n=21	T275	2.4957	GSC275	3.5409
n=22			TCGA.02.0043	-0.709			n=22	TCGA.DU.5870	6.7413	TCGA.DU.5852	7.18102	TCGA.DB.A75O	6.25096	TCGA.06.0211	7.87623			n=22	TCGA.DB.A75M	5.92077	TCGA.DB.A4XD	6.69031	TCGA.06.0219	8.58543			n=22	CGGA_1071	1.24489	CGGA_1169	0.545968	CGGA_1077	1.79494			n=22	CGGA_1031	0.632268	CGGA_1140	0.536053	CGGA_272	1.79909		n=22	T280	1.94561	GSC280	2.74157
n=23			TCGA.02.0046	-0.6042			n=23	TCGA.DU.5874	6.06341	TCGA.DU.5853	6.54988	TCGA.DB.A75P	6.65835	TCGA.06.0219	8.58543			n=23	TCGA.DB.A75P	6.65835	TCGA.DB.A4XE	6.57251	TCGA.06.0238	7.52722			n=23	CGGA_1082	0	CGGA_1183	1.20789	CGGA_1083	1.42761			n=23	CGGA_1032	-0.184425	CGGA_1145	1.25096	CGGA_318	1.9222		n=23	T282	2.88069	GSC282	2.66676
n=24			TCGA.02.0047	-1.322			n=24	TCGA.DU.6393	7.108	TCGA.DU.5855	5.87836	TCGA.DH.5142	7.31479	TCGA.06.0238	7.52722			n=24	TCGA.DH.A66F	6.64901	TCGA.DB.A4XF	5.79549	TCGA.06.0644	7.71361			n=24	CGGA_1087	0.0840643	CGGA_1189	0.879706	CGGA_1086	-0.577767			n=24	CGGA_1033	0.137504	CGGA_1154	1.13093	CGGA_374	1.72247		n=24	T283	3.02928	GSC283	3.82191
n=25			TCGA.02.0048	-1.279			n=25	TCGA.DU.6394	5.61072	TCGA.DU.5871	6.84897	TCGA.DH.A66B	6.9931	TCGA.06.0644	7.71361			n=25	TCGA.DH.A7US	6.82648	TCGA.DB.A4XG	6.62862	TCGA.06.0645	7.67871			n=25	CGGA_1097	0.773996	CGGA_1190	1.03562	CGGA_1091	1.27501			n=25	CGGA_1034	1.40599	CGGA_1164	0.0285692	CGGA_518	0.659925		n=25	T285	2.50208	GSC285	3.56523
n=26			TCGA.02.0051	-0.3518			n=26	TCGA.DU.6397	6.49961	TCGA.DU.5872	7.04825	TCGA.DH.A66D	6.40923	TCGA.06.0645	7.67871			n=26	TCGA.DU.5849	6.76565	TCGA.DB.A64P	6.99674	TCGA.06.0646	7.44791			n=26	CGGA_1100	-0.785875	CGGA_1191	0.807355	CGGA_1103	2.0036			n=26	CGGA_1035	1.9486	CGGA_1177	1.45943	CGGA_719	1.64155		n=26	T289	2.88636	GSC289	2.90708
n=27			TCGA.02.0052	-0.1468			n=27	TCGA.DU.6399	7.07066	TCGA.DU.6395	7.41252	TCGA.DH.A7UT	6.12565	TCGA.06.0646	7.44791			n=27	TCGA.DU.5853	6.54988	TCGA.DB.A64W	6.8684	TCGA.06.0649	7.25481			n=27	CGGA_1101	-0.473931	CGGA_1195	0.0285692	CGGA_1106	1.79909			n=27	CGGA_1036	0.910733	CGGA_1178	0.505891	CGGA_773	0.748461		n=27	T28	2.88753	GSC28	2.84459
n=28			TCGA.02.0054	-0.0886			n=28	TCGA.DU.6400	4.08146	TCGA.DU.6396	6.46005	TCGA.DH.A7UU	6.75861	TCGA.06.0649	7.25481			n=28	TCGA.DU.5870	6.7413	TCGA.DB.A64X	6.18234	TCGA.06.0686	7.0627			n=28	CGGA_112	0.9855	CGGA_1205	-0.736966	CGGA_1109	1.66448			n=28	CGGA_1037	-0.104697	CGGA_1184	0.604071	CGGA_822	0.464668		n=28	T293	2.34795	GSC293	2.7327
n=29			TCGA.02.0057	-1.2836			n=29	TCGA.DU.6401	6.09526	TCGA.DU.6403	7.10709	TCGA.DH.A7UV	7.14083	TCGA.06.0686	7.0627			n=29	TCGA.DU.5871	6.84897	TCGA.DB.A75K	4.41411	TCGA.06.0743	6.06054			n=29	CGGA_1127	-0.136062	CGGA_1207	0.15056	CGGA_1114	1.88753			n=29	CGGA_1039	1.59932	CGGA_1185	0.111031	CGGA_D34	1.62293		n=29	T295	2.25005	GSC295	3.301
n=30			TCGA.02.0058	-1.1722			n=30	TCGA.DU.6404	7.5123	TCGA.DU.6406	7.47198	TCGA.DU.5847	7.92587	TCGA.06.0743	6.06054			n=30	TCGA.DU.5872	7.04825	TCGA.DB.A75L	6.74715	TCGA.06.0744	7.40556			n=30	CGGA_1147	0.575312	CGGA_1212	0.790772	CGGA_1124	1.67356			n=30	CGGA_1041	0.545968	CGGA_120	1.41143	CGGA_D59	1.79077		n=30	T296	2.81394	GSC296	3.49876
n=31			TCGA.02.0059	-0.7896			n=31	TCGA.DU.6407	6.07136	TCGA.DU.6542	7.10998	TCGA.DU.5854	6.99336	TCGA.06.0744	7.40556			n=31	TCGA.DU.5874	6.06341	TCGA.DB.A75O	6.25096	TCGA.06.0745	7.87726			n=31	CGGA_1148	0.286881	CGGA_1223	0.948601	CGGA_1134	1.36737			n=31	CGGA_1045	2.14731	CGGA_1208	2				n=31	T2	2.87931	GSC2	3.92922
n=32			TCGA.02.0060	-1.6316			n=32	TCGA.DU.6408	6.56234	TCGA.DU.7011	6.93156	TCGA.DU.6392	7.89759	TCGA.06.0745	7.87726			n=32	TCGA.DU.6395	7.41252	TCGA.DH.5140	7.25551	TCGA.06.0747	7.70271			n=32	CGGA_1152	0.731183	CGGA_1232	0.545968	CGGA_1135	1.43829			n=32	CGGA_1046	0.713696	CGGA_1215	1.28096				n=32	T300	3.09288	GSC300	3.3584
n=33			TCGA.02.0064	-1.253			n=33	TCGA.DU.6410	6.58114	TCGA.DU.7019	7.32406	TCGA.DU.6402	7.15266	TCGA.06.0747	7.70271			n=33	TCGA.DU.6399	7.07066	TCGA.DH.5141	6.16917	TCGA.06.0749	6.66082			n=33	CGGA_1156	0.604071	CGGA_1235	0.137504	CGGA_1138	0.641546			n=33	CGGA_1048	0.847997	CGGA_1227	2.01436				n=33	T304	2.82944	GSC304	3.26694
n=34			TCGA.02.0068	-0.7666			n=34	TCGA.DU.7008	6.74484	TCGA.DU.7304	6.76905	TCGA.DU.6405	6.69133	TCGA.06.0749	6.66082			n=34	TCGA.DU.6400	4.08146	TCGA.DH.5142	7.31479	TCGA.06.0750	7.43395			n=34	CGGA_1157	0.594549	CGGA_1246	1.1635	CGGA_1139	0.970854			n=34	CGGA_1049	2.55582	CGGA_1231	0.782409				n=34	T3-25	2.95866	GS3-25	3.75371
n=35			TCGA.02.0069	-0.2002			n=35	TCGA.DU.7009	6.69439	TCGA.DU.7306	6.37953	TCGA.DU.7006	7.40564	TCGA.06.0750	7.43395			n=35	TCGA.DU.6401	6.09526	TCGA.DH.5143	6.9915	TCGA.06.0878	7.63449			n=35	CGGA_1158	0.263034	CGGA_1263	0.584963	CGGA_1142	1.69153			n=35	CGGA_1050	0.831877	CGGA_1248	0.970854				n=35	T3-28	3.23005	GS3-28	4.07245
n=36			TCGA.02.0070	-1.5692			n=36	TCGA.DU.7014	6.13837	TCGA.DU.8161	7.23768	TCGA.DU.7007	7.27193	TCGA.06.0878	7.63449			n=36	TCGA.DU.6407	6.07136	TCGA.DH.5144	6.69319	TCGA.06.0882	7.88324			n=36	CGGA_1159	-0.136062	CGGA_1264	0.807355	CGGA_1171	1.48027			n=36	CGGA_1051	-0.0439433	CGGA_1255	0.970854				n=36	T34	3.17057	GSC34	3.10969
n=37			TCGA.02.0071	-1.2692			n=37	TCGA.DU.7015	6.82805	TCGA.DU.8162	7.03993	TCGA.DU.7010	6.38686	TCGA.06.0882	7.88324			n=37	TCGA.DU.7007	7.27193	TCGA.DH.A669	7.28212	TCGA.06.1804	7.44437			n=37	CGGA_1181	0.124328	CGGA_1269	0.555816	CGGA_1172	0.275007			n=37	CGGA_1052	0.505891	CGGA_1257	0.748461				n=37	T4-16	1.41143	GS4-16	3.61153
n=38			TCGA.02.0074	-0.6922			n=38	TCGA.DU.7018	6.48641	TCGA.DU.8163	7.6473	TCGA.DU.7012	7.33903	TCGA.06.1804	7.44437			n=38	TCGA.DU.7008	6.74484	TCGA.DH.A66B	6.9931	TCGA.06.2557	7.93983			n=38	CGGA_1192	0.298658	CGGA_1280	1.59455	CGGA_1180	2.31615			n=38	CGGA_1053	1.85599	CGGA_1260	0.641546				n=38	T4-23	3.29131	GS4-23	3.50462
n=39			TCGA.02.0075	-0.5836			n=39	TCGA.DU.7294	6.35096	TCGA.DU.8166	5.83231	TCGA.DU.7013	7.2472	TCGA.06.2557	7.93983			n=39	TCGA.DU.7009	6.69439	TCGA.DH.A66D	6.40923	TCGA.06.2558	7.97157			n=39	CGGA_1198	-0.943416	CGGA_1281	0.443607	CGGA_1214	1.38957			n=39	CGGA_1055	0.555816	CGGA_1262	-0.200913				n=39	T5-22	2.16672	GS5-22	2.38073
n=40			TCGA.02.0079	-1.0688			n=40	TCGA.DU.7300	6.1155	TCGA.DU.8167	5.84832	TCGA.DU.7290	7.53831	TCGA.06.2558	7.97157			n=40	TCGA.DU.7011	6.93156	TCGA.DH.A7UR	7.01844	TCGA.06.2559	7.92729			n=40	CGGA_1204	0.298658	CGGA_1284	2.19219	CGGA_1216	1.27501			n=40	CGGA_1057	0.584963	CGGA_1271	1.60881				n=40	T7-15	2.20789	GS7-15	2.32423
n=41			TCGA.02.0080	-2.0646			n=41	TCGA.DU.7301	7.35692	TCGA.DU.A5TR	6.50549	TCGA.DU.7292	6.98479	TCGA.06.2559	7.92729			n=41	TCGA.DU.7014	6.13837	TCGA.DH.A7UT	6.12565	TCGA.06.2561	7.3908			n=41	CGGA_1211	0.887525	CGGA_1291	0.356144	CGGA_1219	0.678072			n=41	CGGA_1063	-0.810966	CGGA_1273	0.85599				n=41	T7-2	3.62199	GS7-2	3.93894
n=42			TCGA.02.0083	-0.2706			n=42	TCGA.DU.7302	6.55287	TCGA.DU.A6S6	6.00376	TCGA.DU.7298	7.28991	TCGA.06.2561	7.3908			n=42	TCGA.DU.7015	6.82805	TCGA.DH.A7UU	6.75861	TCGA.06.2562	8.17443			n=42	CGGA_1226	0.411426	CGGA_1292	1.1177	CGGA_1224	1.44361			n=42	CGGA_1065	-0.0439433	CGGA_1285	0.887525				n=42	T8-11	4.0358	GS8-11	3.35135
n=43			TCGA.02.0084	-1.4666			n=43	TCGA.DU.7309	5.9989	TCGA.DU.A7T8	6.37397	TCGA.DU.7299	6.60616	TCGA.06.2562	8.17443			n=43	TCGA.DU.7294	6.35096	TCGA.DH.A7UV	7.14083	TCGA.06.2563	8.47914			n=43	CGGA_1228	0.176323	CGGA_1300	0.565597	CGGA_1234	1.47508			n=43	CGGA_1066	0.687061	CGGA_1295	1.04264				n=43	T8-18	3.46937	GS8-18	3.24473
n=44			TCGA.02.0085	-0.9634			n=44	TCGA.DU.8164	6.69219	TCGA.DU.A7TD	7.29865	TCGA.DU.8158	7.53596	TCGA.06.2563	8.47914			n=44	TCGA.DU.7301	7.35692	TCGA.DU.5847	7.92587	TCGA.06.2564	7.10143			n=44	CGGA_1238	0.925999	CGGA_1303	-0.666576	CGGA_1236	-0.0439433			n=44	CGGA_1070	1.48543	CGGA_1311	0.263034
n=45			TCGA.02.0086	-0.9406			n=45	TCGA.DU.8165	8.37648	TCGA.E1.5322	6.53538	TCGA.DU.A5TP	7.45769	TCGA.06.2564	7.10143			n=45	TCGA.DU.7306	6.37953	TCGA.DU.5851	6.29343	TCGA.06.2565	7.74961			n=45	CGGA_1239	0.389567	CGGA_1305	0.0143553	CGGA_1237	1.70487			n=45	CGGA_1071	1.24489	CGGA_1325	-0.556393
n=46			TCGA.02.0087	-3.0214			n=46	TCGA.DU.8168	7.10762	TCGA.E1.A7YU	5.99386	TCGA.DU.A5TU	5.28579	TCGA.06.2565	7.74961			n=46	TCGA.DU.8164	6.69219	TCGA.DU.5852	7.18102	TCGA.06.2567	7.83222			n=46	CGGA_1286	0	CGGA_1307	1.34483	CGGA_1240	1.60881			n=46	CGGA_1072	2.58015	CGGA_1329	1.19535
n=47			TCGA.02.0089	-0.5474			n=47	TCGA.DU.A5TS	6.44805	TCGA.E1.A7YV	7.45465	TCGA.DU.A5TW	7.01838	TCGA.06.2567	7.83222			n=47	TCGA.DU.8166	5.83231	TCGA.DU.5854	6.99336	TCGA.06.2569	8.64481			n=47	CGGA_1317	-0.494109	CGGA_1309	-0.395929	CGGA_1251	1.46989			n=47	CGGA_1073	1.33342	CGGA_1337	0.201634
n=48			TCGA.02.0099	-0.8438			n=48	TCGA.DU.A5TT	7.54428	TCGA.E1.A7YW	6.38632	TCGA.DU.A5TY	7.83752	TCGA.06.2569	8.64481			n=48	TCGA.DU.8167	5.84832	TCGA.DU.5855	5.87836	TCGA.06.2570	7.6058			n=48	CGGA_1318	0.604071	CGGA_1319	-0.0291463	CGGA_1256	-0.120294			n=48	CGGA_1074	1.41143	CGGA_1343	1.63691
n=49			TCGA.02.0102	-1.0166			n=49	TCGA.DU.A6S2	6.74027	TCGA.FG.5965	5.45575	TCGA.DU.A6S7	6.79687	TCGA.06.2570	7.6058			n=49	TCGA.DU.A5TR	6.50549	TCGA.DU.6392	7.89759	TCGA.06.5408	8.14801			n=49	CGGA_1330	1.15056	CGGA_1321	1.82375	CGGA_1258	1.31034			n=49	CGGA_1075	1.59932	CGGA_1356	0.356144
n=50			TCGA.02.0104	-0.3524			n=50	TCGA.DU.A6S3	5.50922	TCGA.FG.7637	6.55652	TCGA.DU.A76O	6.91438	TCGA.06.5408	8.14801			n=50	TCGA.DU.A5TS	6.44805	TCGA.DU.6393	7.108	TCGA.06.5410	7.28975			n=50	CGGA_1334	0.298658	CGGA_1322	1.1375	CGGA_1270	1.04264			n=50	CGGA_1077	1.79494	CGGA_1359	0.933573
n=51			TCGA.02.0106	0.1044			n=51	TCGA.DU.A6S8	7.08774	TCGA.FG.7643	6.62585	TCGA.DU.A7TC	6.56439	TCGA.06.5410	7.28975			n=51	TCGA.DU.A5TU	5.28579	TCGA.DU.6394	5.61072	TCGA.06.5411	7.40488			n=51	CGGA_1335	0.575312	CGGA_1340	1.5656	CGGA_1275	0.871844			n=51	CGGA_1079	1.73552	CGGA_1370	2.28688
n=52			TCGA.02.0107	-1.1382			n=52	TCGA.DU.A76K	7.31523	TCGA.FG.8181	6.36789	TCGA.DU.A7TI	7.26262	TCGA.06.5411	7.40488			n=52	TCGA.DU.A6S2	6.74027	TCGA.DU.6396	6.46005	TCGA.06.5412	7.25855			n=52	CGGA_1339	0.62293	CGGA_135	1.14405	CGGA_1282	0.978196			n=52	CGGA_1082		CGGA_1374	1.47508
n=53			TCGA.02.0111	-0.8134			n=53	TCGA.DU.A76L	7.64255	TCGA.FG.8186	6.58903	TCGA.DU.A7TJ	7.39027	TCGA.06.5412	7.25855			n=53	TCGA.DU.A6S3	5.50922	TCGA.DU.6397	6.49961	TCGA.06.5413	8.20202			n=53	CGGA_1345	0.400538	CGGA_1362	0.669027	CGGA_1287	1.63227			n=53	CGGA_1083	1.42761	CGGA_1381	1.87578
n=54			TCGA.02.0113	-0.286			n=54	TCGA.DU.A76R	6.49868	TCGA.FG.8187	6.34735	TCGA.E1.5302	6.94547	TCGA.06.5413	8.20202			n=54	TCGA.DU.A6S6	6.00376	TCGA.DU.6402	7.15266	TCGA.06.5414	7.82068			n=54	CGGA_1350	-0.68966	CGGA_1369	0.111031	CGGA_1299	1.54597			n=54	CGGA_1086	-0.577767	CGGA_1383	-0.217591
n=55			TCGA.02.0114	-0.4872			n=55	TCGA.DU.A7T6	6.89591	TCGA.FG.8188	6.16495	TCGA.E1.5303	6.55771	TCGA.06.5414	7.82068			n=55	TCGA.DU.A76K	7.31523	TCGA.DU.6403	7.10709	TCGA.06.5415	8.33661			n=55	CGGA_1361	0.321928	CGGA_1377	1.38957	CGGA_1313	1.9486			n=55	CGGA_1087	0.0840643	CGGA_1387	2.03914
n=56			TCGA.02.0115	-0.4314			n=56	TCGA.DU.A7TA	6.53661	TCGA.FG.A4MU	6.9938	TCGA.E1.5304	7.89713	TCGA.06.5415	8.33661			n=56	TCGA.DU.A76O	6.91438	TCGA.DU.6404	7.5123	TCGA.06.5416	8.13934			n=56	CGGA_1368	-0.713119	CGGA_1386	-0.120294	CGGA_1314	1.72247			n=56	CGGA_1091	1.27501	CGGA_1388	1.53107
n=57			TCGA.02.0116	-0.9934			n=57	TCGA.DU.A7TB	6.48228	TCGA.FG.A4MW	6.35074	TCGA.E1.5305	7.26432	TCGA.06.5416	8.13934			n=57	TCGA.DU.A7TA	6.53661	TCGA.DU.6405	6.69133	TCGA.06.5417	7.91264			n=57	CGGA_1406	1.926	CGGA_1389	-0.104697	CGGA_1320	0.765535			n=57	CGGA_1097	0.773996	CGGA_1390	0.238787
n=58			TCGA.02.0258	-1.8868			n=58	TCGA.DU.A7TG	6.30367	TCGA.FG.A4MY	6.51739	TCGA.E1.5307	6.88616	TCGA.06.5417	7.91264			n=58	TCGA.DU.A7TB	6.48228	TCGA.DU.6406	7.47198	TCGA.06.5418	7.90216			n=58	CGGA_1427	-0.556393	CGGA_1401	0.604071	CGGA_1326	0.765535			n=58	CGGA_1100	-0.785875	CGGA_1394	1.25096
n=59			TCGA.02.0260	-2.0804			n=59	TCGA.E1.5311	6.63377	TCGA.FG.A60J	6.10712	TCGA.E1.A7YD	7.07491	TCGA.06.5418	7.90216			n=59	TCGA.DU.A7TC	6.56439	TCGA.DU.6408	6.56234	TCGA.06.5856	7.22144			n=59	CGGA_1440	0.464668	CGGA_1404	0.298658	CGGA_1332	2.21412			n=59	CGGA_1101	-0.473931	CGGA_1398	0.863938
n=60			TCGA.02.0266	-1.7908			n=60	TCGA.E1.5318	6.39196	TCGA.FG.A60K	6.11047	TCGA.E1.A7YE	7.5883	TCGA.06.5856	7.22144			n=60	TCGA.DU.A7TG	6.30367	TCGA.DU.6410	6.58114	TCGA.06.5858	7.818			n=60	CGGA_1446	-0.599462	CGGA_1407	-0.643856	CGGA_1338	1.5509			n=60	CGGA_1103	2.0036	CGGA_1400	-0.251539
n=61			TCGA.02.0269	-1.7414			n=61	TCGA.E1.5319	6.19359	TCGA.FG.A70Z	7.12153	TCGA.E1.A7YH	6.52097	TCGA.06.5858	7.818			n=61	TCGA.E1.5318	6.39196	TCGA.DU.6542	7.10998	TCGA.06.5859	7.93244			n=61	CGGA_1454	0.0976108	CGGA_1408	1.07724	CGGA_1342	2.36457			n=61	CGGA_1106	1.79909	CGGA_1411	0.773996
n=62			TCGA.02.0271	-1.6132			n=62	TCGA.E1.A7YO	6.27725	TCGA.FG.A713	5.91742	TCGA.E1.A7YI	6.90192	TCGA.06.5859	7.93244			n=62	TCGA.E1.5319	6.19359	TCGA.DU.7006	7.40564	TCGA.08.0386	8.55305			n=62	CGGA_1455	-0.713119	CGGA_1413	0.613532	CGGA_1353	1.64616			n=62	CGGA_1108	1.43829	CGGA_1415	1.09085
n=63			TCGA.02.0281	-1.2878			n=63	TCGA.E1.A7YQ	7.42664	TCGA.FN.7833	6.44169	TCGA.E1.A7YJ	7.66932	TCGA.08.0386	8.55305			n=63	TCGA.E1.5322	6.53538	TCGA.DU.7010	6.38686	TCGA.12.0616	7.90565			n=63	CGGA_1463	0.321928	CGGA_1416	-0.473931	CGGA_1354	1.52105			n=63	CGGA_1109	1.66448	CGGA_1419	0.641546
n=64			TCGA.02.0285	-0.9876			n=64	TCGA.E1.A7YS	7.48649	TCGA.HT.7473	7.01625	TCGA.E1.A7YK	6.10395	TCGA.12.0616	7.90565			n=64	TCGA.E1.A7YW	6.38632	TCGA.DU.7012	7.33903	TCGA.12.0618	7.54438			n=64	CGGA_1471	0.400538	CGGA_1417	0.495695	CGGA_1365	-0.862496			n=64	CGGA_1111	0.799087	CGGA_1429	0.641546
n=65			TCGA.02.0289	-1.28			n=65	TCGA.E1.A7YY	6.13533	TCGA.HT.7474	6.34825	TCGA.E1.A7YL	7.77375	TCGA.12.0618	7.54438			n=65	TCGA.E1.A7Z6	6.33024	TCGA.DU.7013	7.2472	TCGA.12.0619	8.067			n=65	CGGA_1477	0.238787	CGGA_1421	0.0976108	CGGA_1371	0.978196			n=65	CGGA_1113	0.823749	CGGA_1430	1.11103
n=66			TCGA.02.0290	-1.6176			n=66	TCGA.E1.A7Z2	6.7213	TCGA.HT.7475	6.64178	TCGA.E1.A7YM	6.96172	TCGA.12.0619	8.067			n=66	TCGA.EZ.7264	5.66787	TCGA.DU.7018	6.48641	TCGA.12.0821	7.69187			n=66	CGGA_1488	0.847997	CGGA_1424	-0.888969	CGGA_1378	-0.37707			n=66	CGGA_1114	1.88753	CGGA_1434	1.22651
n=67			TCGA.02.0317	-1.969			n=67	TCGA.EZ.7264	5.66787	TCGA.HT.7482	6.86656	TCGA.E1.A7YN	7.06113	TCGA.12.0821	7.69187			n=67	TCGA.F6.A8O3	6.05256	TCGA.DU.7019	7.32406	TCGA.12.1597	8.21588			n=67	CGGA_1502	-0.0439433	CGGA_1431	0.176323	CGGA_1380	0.495695			n=67	CGGA_112	0.9855	CGGA_1437	0.201634
n=68			TCGA.02.0321	-1.3724			n=68	TCGA.F6.A8O3	6.05256	TCGA.HT.7483	7.12869	TCGA.E1.A7Z3	6.8243	TCGA.12.1597	8.21588			n=68	TCGA.F6.A8O4	6.2836	TCGA.DU.7290	7.53831	TCGA.12.3650	7.38021			n=68	CGGA_1514	-0.535332	CGGA_1435	-0.136062	CGGA_1382	1.48543			n=68	CGGA_1120	-0.761213	CGGA_1443	0.432959
n=69			TCGA.02.0324	-2.0734			n=69	TCGA.FG.5962	6.60474	TCGA.HT.7608	6.05251	TCGA.E1.A7Z4	6.30792	TCGA.12.3650	7.38021			n=69	TCGA.FG.5964	6.21354	TCGA.DU.7292	6.98479	TCGA.12.3652	8.31862			n=69	CGGA_1516	0.189034	CGGA_1469	-0.915936	CGGA_1384	0.831877			n=69	CGGA_1124	1.67356	CGGA_1445	-0.217591
n=70			TCGA.02.0325	-1.8074			n=70	TCGA.FG.5964	6.21354	TCGA.HT.7609	6.59408	TCGA.E1.A7Z6	6.33024	TCGA.12.3652	8.31862			n=70	TCGA.FG.5965	5.45575	TCGA.DU.7298	7.28991	TCGA.12.3653	7.73453			n=70	CGGA_1517	0.189034	CGGA_1474	-0.761213	CGGA_139	0.565597			n=70	CGGA_1126	1	CGGA_1447	-0.785875
n=71			TCGA.02.0326	-2.7248			n=71	TCGA.FG.6690	5.86256	TCGA.HT.7610	6.37979	TCGA.F6.A8O4	6.2836	TCGA.12.3653	7.73453			n=71	TCGA.FG.6689	6.4987	TCGA.DU.7299	6.60616	TCGA.12.5295	7.30615			n=71	CGGA_1523	0.948601	CGGA_1482	-0.395929	CGGA_1391	1.25701			n=71	CGGA_1127	-0.136062	CGGA_1458	1.0635
n=72			TCGA.02.0330	-2.0856			n=72	TCGA.FG.6692	7.40586	TCGA.HT.7611	7.50528	TCGA.FG.5963	6.89677	TCGA.12.5295	7.30615			n=72	TCGA.FG.6690	5.86256	TCGA.DU.7300	6.1155	TCGA.12.5299	7.67005			n=72	CGGA_1528	0.0565835	CGGA_1497	2.0036	CGGA_1392	1.02857			n=72	CGGA_1131	1.01436	CGGA_1459	1.67807
n=73			TCGA.02.0332	-1.7626			n=73	TCGA.FG.7634	6.97371	TCGA.HT.7681	6.0216	TCGA.FG.6688	7.11661	TCGA.12.5299	7.67005			n=73	TCGA.FG.6691	7.7652	TCGA.DU.7302	6.55287	TCGA.14.0781	7.29617			n=73	CGGA_1536	1.03562	CGGA_1504	-0.761213	CGGA_1402	1.42223			n=73	CGGA_1134	1.36737	CGGA_1473	1.98185
n=74			TCGA.02.0333	-1.8132			n=74	TCGA.FG.7638	6.60937	TCGA.HT.7684	6.661	TCGA.FG.6689	6.4987	TCGA.14.0781	7.29617			n=74	TCGA.FG.7634	6.97371	TCGA.DU.7304	6.76905	TCGA.14.0787	7.38096			n=74	CGGA_1563	0.948601	CGGA_1508	0.263034	CGGA_1403	2.34199			n=74	CGGA_1135	1.43829	CGGA_1480	0.910733
n=75			TCGA.02.0337	-2.169			n=75	TCGA.FG.7641	6.35353	TCGA.HT.7690	7.25377	TCGA.FG.6691	7.7652	TCGA.14.0787	7.38096			n=75	TCGA.FG.7641	6.35353	TCGA.DU.7309	5.9989	TCGA.14.0789	7.30768			n=75	CGGA_1579	-0.136062	CGGA_1518	1.04963	CGGA_1409	0.757023			n=75	CGGA_1137	-0.666576	CGGA_1487	0.83996
n=76			TCGA.02.0338	-1.133			n=76	TCGA.FG.8182	6.30828	TCGA.HT.7692	6.78253	TCGA.FG.7636	7.03338	TCGA.14.0789	7.30768			n=76	TCGA.FG.7643	6.62585	TCGA.DU.8158	7.53596	TCGA.14.0790	6.45733			n=76	CGGA_1583	-0.0892673	CGGA_1525	-0.217591	CGGA_1410	1.62761			n=76	CGGA_1138	0.641546	CGGA_1492	1.58015
n=77			TCGA.02.0339	-1.7924			n=77	TCGA.FG.8189	6.85064	TCGA.HT.7873	6.33326	TCGA.FG.8185	6.97887	TCGA.14.0790	6.45733			n=77	TCGA.FG.8182	6.30828	TCGA.DU.8161	7.23768	TCGA.14.0817	7.34567			n=77	CGGA_1617	-0.0740006	CGGA_1526	0.970854	CGGA_1418	-0.473931			n=77	CGGA_1139	0.970854	CGGA_1496	0.367371
n=78			TCGA.02.0422	-0.693			n=78	TCGA.FG.8191	6.43107	TCGA.HT.7879	6.64342	TCGA.FG.A4MX	6.86994	TCGA.14.0817	7.34567			n=78	TCGA.FG.8187	6.34735	TCGA.DU.8162	7.03993	TCGA.14.1034	7.62403			n=78	CGGA_1621	0.536053	CGGA_1527	0.189034	CGGA_1420	-0.200913			n=78	CGGA_1141	0.333424	CGGA_1505	1.53107
n=79			TCGA.02.0430	-0.7678			n=79	TCGA.FG.A4MT	6.39835	TCGA.HT.7880	6.26007	TCGA.FG.A60L	6.11489	TCGA.14.1034	7.62403			n=79	TCGA.FG.8188	6.16495	TCGA.DU.8163	7.6473	TCGA.14.1823	8.40124			n=79	CGGA_1630	-0.454032	CGGA_1530	-0.915936	CGGA_1422	-0.577767			n=79	CGGA_1142	1.69153	CGGA_1507	1.01436
n=80			TCGA.02.0432	-2.1682			n=80	TCGA.FG.A6IZ	6.2821	TCGA.HT.7902	6.53013	TCGA.FG.A6J3	5.35739	TCGA.14.1823	8.40124			n=80	TCGA.FG.8189	6.85064	TCGA.DU.8165	8.37648	TCGA.14.1825	7.83241			n=80	CGGA_1642	-0.286304	CGGA_1531	0.584963	CGGA_1425	1.20789			n=80	CGGA_1144	0.0840643	CGGA_1510	1.50589
n=81			TCGA.02.0439	-0.9078			n=81	TCGA.FG.A6J1	4.7118	TCGA.HT.8013	6.83585	TCGA.FG.A87N	7.05231	TCGA.14.1825	7.83241			n=81	TCGA.FG.A4MT	6.39835	TCGA.DU.8168	7.10762	TCGA.14.1829	8.51855			n=81	CGGA_1647	-0.234465	CGGA_1544	0.695994	CGGA_1426	1.02857			n=81	CGGA_1146	1.47508	CGGA_1513	0.163499
n=82			TCGA.02.0440	-1.0654			n=82	TCGA.FG.A70Y	6.32309	TCGA.HT.8018	6.373	TCGA.FG.A87Q	6.76317	TCGA.14.1829	8.51855			n=82	TCGA.FG.A4MX	6.86994	TCGA.DU.A5TP	7.45769	TCGA.14.2554	7.57708			n=82	CGGA_1649	-0.621488	CGGA_1552	0.124328	CGGA_1433	1.02857			n=82	CGGA_1147	0.575312	CGGA_1520	0.0143553
n=83			TCGA.02.0446	-1.3794			n=83	TCGA.FG.A710	6.16597	TCGA.HT.8111	6.03482	TCGA.HT.7476	6.91841	TCGA.14.2554	7.57708			n=83	TCGA.FG.A4MY	6.51739	TCGA.DU.A5TT	7.54428	TCGA.15.0742	8.13995			n=83	CGGA_165	-0.358454	CGGA_1557	0.0426443	CGGA_1441	0.62293			n=83	CGGA_1148	0.286881	CGGA_1524	0.831877
n=84			TCGA.02.0451	-1.4934			n=84	TCGA.FG.A711	6.69447	TCGA.HT.8114	6.7883	TCGA.HT.7477	7.60243	TCGA.15.0742	8.13995			n=84	TCGA.FG.A60J	6.10712	TCGA.DU.A5TW	7.01838	TCGA.15.1444	7.04046			n=84	CGGA_1653	-0.358454	CGGA_1562	-0.286304	CGGA_1444	1.53605			n=84	CGGA_1152	0.731183	CGGA_1533	0.137504
n=85			TCGA.02.0456	-0.0656			n=85	TCGA.HT.7467	5.72819	TCGA.HT.A614	6.22182	TCGA.HT.7478	6.34312	TCGA.15.1444	7.04046			n=85	TCGA.FG.A60K	6.11047	TCGA.DU.A5TY	7.83752	TCGA.16.0846	7.81101			n=85	CGGA_1655	0.0285692	CGGA_1565	0.400538	CGGA_1451	0.790772			n=85	CGGA_1155	-0.0588937	CGGA_1535	0.356144
n=86			TCGA.02.2466	0.058			n=86	TCGA.HT.7468	6.8496	TCGA.HT.A74J	6.93693	TCGA.HT.7479	6.79141	TCGA.16.0846	7.81101			n=86	TCGA.FG.A60L	6.11489	TCGA.DU.A6S7	6.79687	TCGA.16.1045	7.83235			n=86	CGGA_1660	0.536053	CGGA_1566	-0.0740006	CGGA_1452	0.545968			n=86	CGGA_1156	0.604071	CGGA_1538	0.695994
n=87			TCGA.02.2470	-1.491			n=87	TCGA.HT.7469	7.72701	TCGA.HT.A74L	6.5677	TCGA.HT.7485	6.57682	TCGA.16.1045	7.83235			n=87	TCGA.FG.A6IZ	6.2821	TCGA.DU.A6S8	7.08774	TCGA.19.1390	7.64643			n=87	CGGA_1662	0.238787	CGGA_1567	0.250962	CGGA_1457	1.67356			n=87	CGGA_1157	0.594549	CGGA_1541	0.238787
n=88			TCGA.02.2483	-0.899			n=88	TCGA.HT.7470	6.74745	TCGA.HW.7489	6.44048	TCGA.HT.7601	7.20282	TCGA.19.1390	7.64643			n=88	TCGA.FG.A6J1	4.7118	TCGA.DU.A76L	7.64255	TCGA.19.1787	8.17515			n=88	CGGA_1664	0.15056	CGGA_1568	-0.251539	CGGA_1461	1.19535			n=88	CGGA_1158	0.263034	CGGA_1553	0.613532
n=89			TCGA.02.2485	-0.8066			n=89	TCGA.HT.7471	6.43763	TCGA.IK.8125	6.68618	TCGA.HT.7604	6.67773	TCGA.19.1787	8.17515			n=89	TCGA.FG.A70Y	6.32309	TCGA.DU.A76R	6.49868	TCGA.19.2619	7.60007			n=89	CGGA_1673	0.584963	CGGA_1569	-0.200913	CGGA_1462	1.24489			n=89	CGGA_1159	-0.136062	CGGA_1554	0.0703893
n=90			TCGA.02.2486	-1.7422			n=90	TCGA.HT.7472	7.36197	TCGA.KT.A74X	6.33215	TCGA.HT.7606	7.20373	TCGA.19.2619	7.60007			n=90	TCGA.FG.A710	6.16597	TCGA.DU.A7T6	6.89591	TCGA.19.2620	7.2528			n=90	CGGA_1677	-0.251539	CGGA_1580	0.799087	CGGA_1467	-0.599462			n=90	CGGA_1160	2.07382	CGGA_1558	1.47508
n=91			TCGA.06.0122	-1.0558			n=91	TCGA.HT.7480	6.43097	TCGA.P5.A730	6.48185	TCGA.HT.7607	6.81964	TCGA.19.2620	7.2528			n=91	TCGA.FG.A711	6.69447	TCGA.DU.A7T8	6.37397	TCGA.19.2624	7.71771			n=91	CGGA_1689	0.263034	CGGA_1587	1.0072	CGGA_1472	0.400538			n=91	CGGA_1161	-0.0144996	CGGA_157	0.163499
n=92			TCGA.06.0124	-1.4194			n=92	TCGA.HT.7481	6.12221	TCGA.P5.A731	6.8294	TCGA.HT.7680	7.25039	TCGA.19.2624	7.71771			n=92	TCGA.FG.A713	5.91742	TCGA.DU.A7TD	7.29865	TCGA.19.2625	7.78949			n=92	CGGA_1703	-0.0144996	CGGA_1588	-0.234465	CGGA_1476	1.08406			n=92	CGGA_1162	-0.643856	CGGA_1572	-0.168123
n=93			TCGA.06.0125	-0.7854			n=93	TCGA.HT.7602	6.66527	TCGA.P5.A737	6.50397	TCGA.HT.7686	6.5784	TCGA.19.2625	7.78949			n=93	TCGA.HT.7467	5.72819	TCGA.DU.A7TJ	7.39027	TCGA.19.2629	6.69083			n=93	CGGA_1704	0.704872	CGGA_1598	1.16993	CGGA_1478	1.12433			n=93	CGGA_1169	0.545968	CGGA_1575	0.992768
n=94			TCGA.06.0126	-1.1444			n=94	TCGA.HT.7603	6.72649	TCGA.P5.A77W	7.62066	TCGA.HT.7691	7.23871	TCGA.19.2629	6.69083			n=94	TCGA.HT.7472	7.36197	TCGA.E1.5302	6.94547	TCGA.19.5960	7.98638			n=94	CGGA_171	1.11103	CGGA_1606	1.15704	CGGA_1481	-0.862496			n=94	CGGA_1171	1.48027	CGGA_1589	0.632268
n=95			TCGA.06.0127	-1.0176			n=95	TCGA.HT.7605	6.38904	TCGA.P5.A77X	6.7682	TCGA.HT.7854	6.86456	TCGA.19.4065	8.38589			n=95	TCGA.HT.7473	7.01625	TCGA.E1.5303	6.55771	TCGA.26.1442	6.43461			n=95	CGGA_1715	0.650765	CGGA_1618	0.238787	CGGA_1486	-0.862496			n=95	CGGA_1172	0.275007	CGGA_1591	0.757023
n=96			TCGA.06.0128	-0.6282			n=96	TCGA.HT.7616	7.05805	TCGA.QH.A65S	7.05856	TCGA.HT.7855	6.43204	TCGA.19.5960	7.98638			n=96	TCGA.HT.7474	6.34825	TCGA.E1.5304	7.89713	TCGA.26.5132	8.15799			n=96	CGGA_1720	1.46989	CGGA_1619	0.454176	CGGA_1491	1.69599			n=96	CGGA_1180	2.31615	CGGA_1592	0.536053
n=97			TCGA.06.0129	-1.013			n=97	TCGA.HT.7620	5.95754	TCGA.QH.A65X	6.26635	TCGA.HT.7857	7.12927	TCGA.26.1442	6.43461			n=97	TCGA.HT.7476	6.91841	TCGA.E1.5305	7.26432	TCGA.26.5133	8.15951			n=97	CGGA_1829	0.411426	CGGA_1620	-0.120294	CGGA_1494	-0.514573			n=97	CGGA_1181	0.124328	CGGA_1594	-0.621488
n=98			TCGA.06.0130	-0.469			n=98	TCGA.HT.7676	7.02848	TCGA.QH.A6CV	7.82269	TCGA.HT.7858	6.64774	TCGA.26.5132	8.15799			n=98	TCGA.HT.7478	6.34312	TCGA.E1.5307	6.88616	TCGA.26.5134	7.53081			n=98	CGGA_1850	0.464668	CGGA_1623	0.15056	CGGA_1498	-0.340075			n=98	CGGA_1183	1.20789	CGGA_1603	1.86394
n=99			TCGA.06.0132	-1.6118			n=99	TCGA.HT.7677	7.1538	TCGA.QH.A6CW	6.61652	TCGA.HT.7860	7.66498	TCGA.26.5133	8.15951			n=99	TCGA.HT.7480	6.43097	TCGA.E1.5311	6.63377	TCGA.26.5135	6.93843			n=99	CGGA_1875	0.422233	CGGA_1627	0.163499	CGGA_1500	0.555816			n=99	CGGA_1189	0.879706	CGGA_1604	0.731183
n=100			TCGA.06.0133	-0.7152			n=100	TCGA.HT.7687	6.7448	TCGA.QH.A6CY	6.64553	TCGA.HT.7884	6.14049	TCGA.26.5134	7.53081			n=100	TCGA.HT.7481	6.12221	TCGA.E1.A7YO	6.27725	TCGA.26.5136	8.15769			n=100	CGGA_1902	0.31034	CGGA_1640	0.0565835	CGGA_1501	0.163499			n=100	CGGA_1190	1.03562	CGGA_1605	0.137504
n=101			TCGA.06.0137	-1.3456			n=101	TCGA.HT.7688	6.29733	TCGA.QH.A6CZ	5.57079	TCGA.HT.8011	7.56219	TCGA.26.5135	6.93843			n=101	TCGA.HT.7482	6.86656	TCGA.E1.A7YV	7.45465	TCGA.26.5139	7.7232			n=101	CGGA_235	0.815575	CGGA_1645	0.555816	CGGA_1503	-0.577767			n=101	CGGA_1191	0.807355	CGGA_1607	0.948601
n=102			TCGA.06.0138	-1.417			n=102	TCGA.HT.7689	6.87364	TCGA.QH.A6X3	7.07164	TCGA.HT.8015	6.9259	TCGA.26.5136	8.15769			n=102	TCGA.HT.7483	7.12869	TCGA.FG.5962	6.60474	TCGA.27.1830	7.92296			n=102	CGGA_236	-0.535332	CGGA_1648	-0.395929	CGGA_1521	1.88753			n=102	CGGA_1192	0.298658	CGGA_1608	0.871844
n=103			TCGA.06.0139	-0.8386			n=103	TCGA.HT.7693	7.40497	TCGA.QH.A6X4	5.70829	TCGA.HT.8104	7.63815	TCGA.26.5139	7.7232			n=103	TCGA.HT.7485	6.57682	TCGA.FG.5963	6.89677	TCGA.27.1831	8.33617			n=103	CGGA_241	0.344828	CGGA_1657	-0.120294	CGGA_1529	1			n=103	CGGA_1195	0.0285692	CGGA_1610	-0.0439433
n=104			TCGA.06.0140	-1.1764			n=104	TCGA.HT.7694	6.2569	TCGA.QH.A6X5	5.96049	TCGA.HT.8106	7.10994	TCGA.27.1830	7.92296			n=104	TCGA.HT.7602	6.66527	TCGA.FG.6688	7.11661	TCGA.27.1832	7.65443			n=104	CGGA_243	1.23879	CGGA_1661	-0.200913	CGGA_1534	-0.494109			n=104	CGGA_1198	-0.943416	CGGA_1611	1.3505
n=105			TCGA.06.0141	-0.499			n=105	TCGA.HT.7695	6.72519	TCGA.QH.A6XA	6.38176	TCGA.HT.8110	7.22849	TCGA.27.1831	8.33617			n=105	TCGA.HT.7603	6.72649	TCGA.FG.6692	7.40586	TCGA.27.1834	7.777			n=105	CGGA_251	1.24489	CGGA_1667	0.613532	CGGA_1537	1.62761			n=105	CGGA_1204	0.298658	CGGA_1614	-0.104697
n=106			TCGA.06.0142	-2.3596			n=106	TCGA.HT.7856	6.2391	TCGA.QH.A870	6.057	TCGA.HT.8563	7.41646	TCGA.27.1832	7.65443			n=106	TCGA.HT.7604	6.67773	TCGA.FG.7636	7.03338	TCGA.27.1835	8.19574			n=106	CGGA_252	1.774	CGGA_1669	1.09085	CGGA_1539	0.918386			n=106	CGGA_1205	-0.736966	CGGA_1615	-0.494109
n=107			TCGA.06.0143	-1.0758			n=107	TCGA.HT.7874	6.3856	TCGA.RY.A845	6.24829	TCGA.HT.8564	7.24917	TCGA.27.1834	7.777			n=107	TCGA.HT.7605	6.38904	TCGA.FG.7638	6.60937	TCGA.27.1837	7.16853			n=107	CGGA_254	0.584963	CGGA_1671	1.17632	CGGA_1542	-0.836501			n=107	CGGA_1207	0.15056	CGGA_1624	1.76129
n=108			TCGA.06.0145	-0.6804			n=108	TCGA.HT.7875	6.06578	TCGA.S9.A6TV	7.99212	TCGA.HT.A4DS	6.27393	TCGA.27.1835	8.19574			n=108	TCGA.HT.7606	7.20373	TCGA.FG.8181	6.36789	TCGA.27.2519	8.38221			n=108	CGGA_256	0.823749	CGGA_1672	-0.494109	CGGA_1543	0.650765			n=108	CGGA_1211	0.887525	CGGA_1631	0.464668
n=109			TCGA.06.0146	-1.7912			n=109	TCGA.HT.7877	5.79316	TCGA.S9.A6WH	5.67635	TCGA.HT.A5R7	6.69254	TCGA.27.1837	7.16853			n=109	TCGA.HT.7607	6.81964	TCGA.FG.8185	6.97887	TCGA.27.2521	7.20175			n=109	CGGA_261	0.879706	CGGA_1675	0.871844	CGGA_1546	0.475085			n=109	CGGA_1212	0.790772	CGGA_1641	0.238787
n=110			TCGA.06.0147	-0.9912			n=110	TCGA.HT.7881	6.68801	TCGA.S9.A6WI	6.17991	TCGA.HT.A5RA	7.58464	TCGA.27.2519	8.38221			n=110	TCGA.HT.7608	6.05251	TCGA.FG.8186	6.58903	TCGA.27.2523	8.33898			n=110	CGGA_267	1.18903	CGGA_1679	-0.217591	CGGA_1548	0.773996			n=110	CGGA_1214	1.38957	CGGA_1651	0.432959
n=111			TCGA.06.0148	-0.8932			n=111	TCGA.HT.7882	8.34741	TCGA.S9.A6WP	5.56962	TCGA.HT.A5RB	7.04277	TCGA.27.2521	7.20175			n=111	TCGA.HT.7610	6.37979	TCGA.FG.8191	6.43107	TCGA.27.2524	7.58606			n=111	CGGA_269	0.903038	CGGA_1680	0.250962	CGGA_1551	0.137504			n=111	CGGA_1216	1.27501	CGGA_1656	1.23879
n=112			TCGA.06.0149	-1.0278			n=112	TCGA.HT.8010	6.02711	TCGA.S9.A6WQ	6.03154	TCGA.HT.A5RC	7.17778	TCGA.27.2523	8.33898			n=112	TCGA.HT.7611	7.50528	TCGA.FG.A4MU	6.9938	TCGA.27.2526	8.06564			n=112	CGGA_273	1.42223	CGGA_1686	0.526069	CGGA_1559	0.176323			n=112	CGGA_1219	0.678072	CGGA_1658	0.443607
n=113			TCGA.06.0152	-0.9208			n=113	TCGA.HT.8012	4.91588	TCGA.S9.A7IQ	6.25554	TCGA.HT.A616	6.18306	TCGA.27.2524	7.58606			n=113	TCGA.HT.7676	7.02848	TCGA.FG.A4MW	6.35074	TCGA.27.2528	8.24871			n=113	CGGA_276	0.871844	CGGA_1693	0.0285692	CGGA_1560	1.27501			n=113	CGGA_1223	0.948601	CGGA_1659	1.53605
n=114			TCGA.06.0154	-0.4392			n=114	TCGA.HT.8019	6.42369	TCGA.S9.A7IY	6.32217	TCGA.HT.A618	6.87756	TCGA.27.2526	8.06564			n=114	TCGA.HT.7680	7.25039	TCGA.FG.A6J3	5.35739	TCGA.28.1747	7.40555			n=114	CGGA_28	-0.286304	CGGA_1696	-0.862496	CGGA_1564	0.918386			n=114	CGGA_1224	1.44361	CGGA_1663	0.505891
n=115			TCGA.06.0155	-0.9068			n=115	TCGA.HT.8105	6.79044	TCGA.S9.A7QY	6.24679	TCGA.HT.A61B	7.34892	TCGA.27.2528	8.24871			n=115	TCGA.HT.7681	6.0216	TCGA.FG.A70Z	7.12153	TCGA.28.1753	7.39895			n=115	CGGA_283	0.695994	CGGA_1700	-0.0892673	CGGA_1571	0.0426443			n=115	CGGA_1226	0.411426	CGGA_1670	0.956057
n=116			TCGA.06.0156	-1.0552			n=116	TCGA.HT.8107	6.55307	TCGA.TM.A7C5	6.75176	TCGA.HT.A74H	7.16581	TCGA.28.1747	7.40555			n=116	TCGA.HT.7689	6.87364	TCGA.FG.A87N	7.05231	TCGA.28.2509	8.37575			n=116	CGGA_290	1.41143	CGGA_1701	-0.643856	CGGA_1586	1.5008			n=116	CGGA_1228	0.176323	CGGA_1682	1.62761
n=117			TCGA.06.0157	-0.5416			n=117	TCGA.HT.8108	6.70834	TCGA.TM.A84H	5.62837	TCGA.HT.A74O	6.94609	TCGA.28.1753	7.39895			n=117	TCGA.HT.7691	7.23871	TCGA.FG.A87Q	6.76317	TCGA.28.2510	6.78738			n=117	CGGA_300	0.344828	CGGA_1714	-0.152003	CGGA_1595	0.263034			n=117	CGGA_1232	0.545968	CGGA_1685	1.23879
n=118			TCGA.06.0158	-0.5684			n=118	TCGA.HT.8109	6.19338	TCGA.TM.A84L	6.90128	TCGA.HW.7490	6.36336	TCGA.28.2499	7.71025			n=118	TCGA.HT.7692	6.78253	TCGA.FN.7833	6.44169	TCGA.28.2513	7.88031			n=118	CGGA_320	0.536053	CGGA_1718	-0.0740006	CGGA_1596	0.378512			n=118	CGGA_1234	1.47508	CGGA_1688	0.632268
n=119			TCGA.06.0160	-1.7952			n=119	TCGA.HT.8113	6.73889	TCGA.TM.A84T	6.78627	TCGA.HW.7493	6.62742	TCGA.28.2509	8.37575			n=119	TCGA.HT.7693	7.40497	TCGA.HT.7468	6.8496	TCGA.28.2514	6.80136			n=119	CGGA_323	0.790772	CGGA_1721	-0.37707	CGGA_1597	0.432959			n=119	CGGA_1235	0.137504	CGGA_1695	0.0285692
n=120			TCGA.06.0162	-1.1366			n=120	TCGA.HT.8558	6.3257	TCGA.TQ.A7RG	6.62054	TCGA.HW.8319	7.2371	TCGA.28.2513	7.88031			n=120	TCGA.HT.7695	6.72519	TCGA.HT.7469	7.72701	TCGA.28.5204	8.11508			n=120	CGGA_333	1.07724	CGGA_1723	-0.0588937	CGGA_1601	1.27501			n=120	CGGA_1236	-0.0439433	CGGA_1697	0.632268
n=121			TCGA.06.0164	-0.7206			n=121	TCGA.HT.A4DV	6.06393	TCGA.TQ.A7RH	6.8817	TCGA.HW.8320	6.30803	TCGA.28.2514	6.80136			n=121	TCGA.HT.7854	6.86456	TCGA.HT.7470	6.74745	TCGA.28.5207	7.69579			n=121	CGGA_42	-0.217591	CGGA_1725	0.594549	CGGA_1612	1.20163			n=121	CGGA_1237	1.70487	CGGA_1702	1.93357
n=122			TCGA.06.0166	-0.8896			n=122	TCGA.HT.A5R5	6.8826	TCGA.TQ.A7RJ	5.88077	TCGA.HW.8321	7.01472	TCGA.28.5204	8.11508			n=122	TCGA.HT.7858	6.64774	TCGA.HT.7471	6.43763	TCGA.28.5208	7.53423			n=122	CGGA_446	0.263034	CGGA_1731	0.275007	CGGA_1613	1.42223			n=122	CGGA_1238	0.925999	CGGA_1716	1.0635
n=123			TCGA.06.0167	-1.2194			n=123	TCGA.HT.A5R9	7.03085	TCGA.TQ.A7RK	6.9032	TCGA.HW.A5KK	7.07636	TCGA.28.5207	7.69579			n=123	TCGA.HT.7873	6.33326	TCGA.HT.7475	6.64178	TCGA.28.5209	7.73086			n=123	CGGA_479	0.765535	CGGA_1737	0.344828	CGGA_1626	0.782409			n=123	CGGA_1239	0.389567	CGGA_1729	0.214125
n=124			TCGA.06.0168	-0.2996			n=124	TCGA.HT.A615	7.01656	TCGA.TQ.A7RM	7.5338	TCGA.HW.A5KL	5.90401	TCGA.28.5208	7.53423			n=124	TCGA.HT.7875	6.06578	TCGA.HT.7477	7.60243	TCGA.28.5213	8.14913			n=124	CGGA_482	0.731183	CGGA_1738	0.475085	CGGA_1634	0.669027			n=124	CGGA_1240	1.60881	CGGA_1739	0.422233
n=125			TCGA.06.0169	-1.5314			n=125	TCGA.HT.A617	7.78121	TCGA.TQ.A7RO	5.97598	TCGA.HW.A5KM	6.55281	TCGA.28.5209	7.73086			n=125	TCGA.HT.7877	5.79316	TCGA.HT.7479	6.79141	TCGA.28.5215	7.83294			n=125	CGGA_485	1.1375	CGGA_1743	-0.168123	CGGA_1635	-0.888969			n=125	CGGA_1246	1.1635	CGGA_1760	0.495695
n=126			TCGA.06.0171	-0.391			n=126	TCGA.HT.A619	6.56485	TCGA.TQ.A7RP	6.67154	TCGA.KT.A7W1	7.33751	TCGA.28.5213	8.14913			n=126	TCGA.HT.7880	6.26007	TCGA.HT.7601	7.20282	TCGA.28.5216	7.50076			n=126	CGGA_493	0.536053	CGGA_1745	-0.810966	CGGA_1643	0.411426			n=126	CGGA_1251	1.46989	CGGA_1770	1.36737
n=127			TCGA.06.0173	-0.6044			n=127	TCGA.HT.A61A	6.9248	TCGA.TQ.A7RR	5.6838	TCGA.P5.A5EU	8.03076	TCGA.28.5215	7.83294			n=127	TCGA.HT.7881	6.68801	TCGA.HT.7609	6.59408	TCGA.28.5218	8.28728			n=127	CGGA_501	1.26903	CGGA_1747	0.15056	CGGA_1644	0.963474			n=127	CGGA_1256	-0.120294	CGGA_1771	0.475085
n=128			TCGA.06.0174	-0.8			n=128	TCGA.HT.A61C	7.22648	TCGA.VV.A829	3.41953	TCGA.P5.A5EV	7.71314	TCGA.28.5216	7.50076			n=128	TCGA.HT.7884	6.14049	TCGA.HT.7616	7.05805	TCGA.28.5220	7.81139			n=128	CGGA_502	0.632268	CGGA_1791	-0.643856	CGGA_1650	0.454176			n=128	CGGA_1258	1.31034	CGGA_1773	1.774
n=129			TCGA.06.0175	-0.2788			n=129	TCGA.HT.A74K	5.74493	TCGA.WY.A85D	6.36377	TCGA.P5.A5EW	6.06938	TCGA.28.5218	8.28728			n=129	TCGA.HT.7902	6.53013	TCGA.HT.7620	5.95754	TCGA.32.1970	7.77098			n=129	CGGA_503	0.485427	CGGA_1809	0.807355	CGGA_1654	0.641546			n=129	CGGA_1263	0.584963	CGGA_1776	0.871844
n=130			TCGA.06.0176	-0.4198			n=130	TCGA.HW.7486	6.66426	TCGA.WY.A85E	6.66992	TCGA.P5.A5EY	6.36882	TCGA.28.5220	7.81139			n=130	TCGA.HT.8010	6.02711	TCGA.HT.7677	7.1538	TCGA.32.1980	6.98607			n=130	CGGA_538	1.07724	CGGA_1854	0.344828	CGGA_1666	-0.494109			n=130	CGGA_1264	0.807355	CGGA_1785	1.22651
n=131			TCGA.06.0177	-1.8386			n=131	TCGA.HW.7487	6.10196			TCGA.P5.A5EZ	7.50638	TCGA.32.1970	7.77098			n=131	TCGA.HT.8012	4.91588	TCGA.HT.7684	6.661	TCGA.32.1982	6.80779			n=131	CGGA_541	0.62293	CGGA_1862	1.58976	CGGA_1678	-0.736966			n=131	CGGA_1269	0.555816	CGGA_1786	-0.184425
n=132			TCGA.06.0178	-0.3008			n=132	TCGA.HW.7491	7.26313			TCGA.P5.A5F1	6.47185	TCGA.32.1980	6.98607			n=132	TCGA.HT.8013	6.83585	TCGA.HT.7686	6.5784	TCGA.32.2615	7.62869			n=132	CGGA_543	0.400538	CGGA_1882	-0.286304	CGGA_1681	0.0143553			n=132	CGGA_1270	1.04264	CGGA_1811	0.475085
n=133			TCGA.06.0179	-0.756			n=133	TCGA.HW.7495	5.97838			TCGA.P5.A5F2	6.65801	TCGA.32.1982	6.80779			n=133	TCGA.HT.8015	6.9259	TCGA.HT.7687	6.7448	TCGA.32.2616	8.24462			n=133	CGGA_551	0.782409	CGGA_1903	-0.104697	CGGA_1684	0.731183			n=133	CGGA_1275	0.871844	CGGA_1814	1.02857
n=134			TCGA.06.0182	0.2196			n=134	TCGA.HW.8322	6.92722			TCGA.P5.A72W	6.74598	TCGA.32.2615	7.62869			n=134	TCGA.HT.8018	6.373	TCGA.HT.7688	6.29733	TCGA.32.2632	7.85489			n=134	CGGA_580	0.62293	CGGA_247	1.71809	CGGA_1687	1.53605			n=134	CGGA_1280	1.59455	CGGA_1815	1.22651
n=135			TCGA.06.0184	-1.3346			n=135	TCGA.HW.A5KJ	6.48398			TCGA.P5.A72X	6.65032	TCGA.32.2616	8.24462			n=135	TCGA.HT.8107	6.55307	TCGA.HT.7690	7.25377	TCGA.32.2634	8.39891			n=135	CGGA_583	-0.862496	CGGA_277	0.545968	CGGA_1690	0.925999			n=135	CGGA_1281	0.443607	CGGA_1820	1.45418
n=136			TCGA.06.0185	-0.3472			n=136	TCGA.IK.7675	7.97334			TCGA.P5.A733	6.08096	TCGA.32.2632	7.85489			n=136	TCGA.HT.8108	6.70834	TCGA.HT.7694	6.2569	TCGA.32.2638	7.5576			n=136	CGGA_601	0.941106	CGGA_330	1.64616	CGGA_1694	1.17632			n=136	CGGA_1282	0.978196	CGGA_1857	0.584963
n=137			TCGA.06.0187	-0.7566			n=137	TCGA.P5.A5ET	6.63966			TCGA.P5.A735	5.42665	TCGA.32.2634	8.39891			n=137	TCGA.HT.8113	6.73889	TCGA.HT.7855	6.43204	TCGA.32.4213	7.74474			n=137	CGGA_607	1.31034	CGGA_337	1.04264	CGGA_1698	1.15056			n=137	CGGA_1284	2.19219	CGGA_1863	0.189034
n=138			TCGA.06.0188	-1.9686			n=138	TCGA.P5.A5EX	6.95431			TCGA.P5.A736	5.99147	TCGA.32.2638	7.5576			n=138	TCGA.HT.A5R5	6.8826	TCGA.HT.7856	6.2391	TCGA.32.5222	8.09805			n=138	CGGA_632	0.526069	CGGA_426	1.40054	CGGA_1699	-0.68966			n=138	CGGA_1286		CGGA_1865	1
n=139			TCGA.06.0189	-0.763			n=139	TCGA.P5.A5F0	5.64947			TCGA.P5.A780	6.45831	TCGA.32.4213	7.74474			n=139	TCGA.HT.A5RB	7.04277	TCGA.HT.7857	7.12927	TCGA.41.2571	7.70693			n=139	CGGA_633	1.18269	CGGA_448	1.37295	CGGA_1706	0.731183			n=139	CGGA_1287	1.63227	CGGA_1877	0.0976108
n=140			TCGA.06.0190	-1.2592			n=140	TCGA.P5.A5F4	6.58624			TCGA.P5.A781	6.76401	TCGA.32.5222	8.09805			n=140	TCGA.HT.A614	6.22182	TCGA.HT.7860	7.66498	TCGA.41.2572	8.30083			n=140	CGGA_635	0.773996	CGGA_474	0.604071	CGGA_1708	0.970854			n=140	CGGA_1291	0.356144	CGGA_1880	-0.340075
n=141			TCGA.06.0192	-1.7496			n=141	TCGA.P5.A5F6	7.71037			TCGA.QH.A6CS	6.32285	TCGA.41.2571	7.70693			n=141	TCGA.HT.A615	7.01656	TCGA.HT.7874	6.3856	TCGA.41.3915	7.78481			n=141	CGGA_638	0.799087	CGGA_488	0.613532	CGGA_1709	1.9855			n=141	CGGA_1292	1.1177	CGGA_1886	1.09761
n=142			TCGA.06.0194	-1.0152			n=142	TCGA.P5.A72U	7.11483			TCGA.QH.A6CX	7.16708	TCGA.41.2572	8.30083			n=142	TCGA.HT.A616	6.18306	TCGA.HT.7879	6.64342	TCGA.41.4097	7.23766			n=142	CGGA_642	0.695994	CGGA_490	0.378512	CGGA_1713	1.15056			n=142	CGGA_1299	1.54597	CGGA_1899	0.214125
n=143			TCGA.06.0195	0.1456			n=143	TCGA.P5.A72Z	6.08695			TCGA.QH.A6XC	6.72271	TCGA.41.3915	7.78481			n=143	TCGA.HT.A617	7.78121	TCGA.HT.7882	8.34741	TCGA.41.5651	7.79273			n=143	CGGA_655	0.575312	CGGA_510	0.847997	CGGA_1722	-0.68966			n=143	CGGA_1300	0.565597	CGGA_1906	0.0565835
n=144			TCGA.06.0197	-0.696			n=144	TCGA.QH.A65R	5.3766			TCGA.RY.A83Z	7.14988	TCGA.41.4097	7.23766			n=144	TCGA.HT.A74J	6.93693	TCGA.HT.8011	7.56219	TCGA.76.4925	8.1247			n=144	CGGA_659	0.799087	CGGA_521	1.07039	CGGA_1727	-0.104697			n=144	CGGA_1303	-0.666576	CGGA_1908	0.847997
n=145			TCGA.06.0201	-0.0996			n=145	TCGA.QH.A65V	6.15687			TCGA.RY.A843	6.29383	TCGA.41.5651	7.79273			n=145	TCGA.HT.A74L	6.5677	TCGA.HT.8019	6.42369	TCGA.76.4926	7.74946			n=145	CGGA_662	0.687061	CGGA_560	0.799087	CGGA_1728	1.29866			n=145	CGGA_1305	0.0143553	CGGA_1911	2.87774
n=146			TCGA.06.0206	-0.508			n=146	TCGA.QH.A65Z	6.35455			TCGA.S9.A6TS	6.51995	TCGA.76.4925	8.1247			n=146	TCGA.HW.7486	6.66426	TCGA.HT.8104	7.63815	TCGA.76.4927	7.87675			n=146	CGGA_663	0.594549	CGGA_564	1.37295	CGGA_1735	2.43829			n=146	CGGA_1307	1.34483	CGGA_1912	0.411426
n=147			TCGA.06.0208	-0.2946			n=147	TCGA.QH.A6CU	6.50224			TCGA.S9.A6TU	6.06219	TCGA.76.4926	7.74946			n=147	TCGA.HW.7487	6.10196	TCGA.HT.8105	6.79044	TCGA.76.4928	7.0583			n=147	CGGA_666	0.298658	CGGA_565	0.378512	CGGA_1736	0.555816			n=147	CGGA_1309	-0.395929	CGGA_1939	-0.321928
n=148			TCGA.06.0210	-0.1958			n=148	TCGA.QH.A6X8	5.54085			TCGA.S9.A6TZ	6.70078	TCGA.76.4927	7.87675			n=148	TCGA.HW.7489	6.44048	TCGA.HT.8106	7.10994	TCGA.76.4929	8.04156			n=148	CGGA_671	0.815575	CGGA_578	1.02148	CGGA_1740	0.176323			n=148	CGGA_1313	1.9486	CGGA_194	0.565597
n=149			TCGA.06.0211	-0.781			n=149	TCGA.QH.A6X9	5.30198			TCGA.S9.A6U0	6.99675	TCGA.76.4928	7.0583			n=149	TCGA.HW.7490	6.36336	TCGA.HT.8109	6.19338	TCGA.76.4931	7.45967			n=149	CGGA_675	0.604071	CGGA_591	0.879706	CGGA_1744	-0.0439433			n=149	CGGA_1314	1.72247	CGGA_1946	2.14078
n=150			TCGA.06.0213	0.0748			n=150	TCGA.QH.A86X	6.3515			TCGA.S9.A6U1	6.80862	TCGA.76.4929	8.04156			n=150	TCGA.HW.7491	7.26313	TCGA.HT.8110	7.22849	TCGA.76.4932	7.70363			n=150	CGGA_685	0.731183	CGGA_598	0.344828	CGGA_1749	1.3505			n=150	CGGA_1317	-0.494109	CGGA_1953	0.933573
n=151			TCGA.06.0214	-0.5006			n=151	TCGA.R8.A6MK	6.20797			TCGA.S9.A6U5	6.63889	TCGA.76.4931	7.45967			n=151	TCGA.HW.7493	6.62742	TCGA.HT.8111	6.03482					n=151	CGGA_689	0.584963	CGGA_599	1.07039	CGGA_1750	0.298658			n=151	CGGA_1318	0.604071	CGGA_1955	0.536053
n=152			TCGA.06.0216	-1.6554			n=152	TCGA.R8.A6ML	5.8333			TCGA.S9.A6U6	6.93136	TCGA.76.4932	7.70363			n=152	TCGA.HW.7495	5.97838	TCGA.HT.8114	6.7883					n=152	CGGA_698	0	CGGA_616	1.29866	CGGA_1758	1.35614			n=152	CGGA_1319	-0.0291463	CGGA_1972	1.73118
n=153			TCGA.06.0219	-0.7766			n=153	TCGA.R8.A6MO	6.22213			TCGA.S9.A6U8	6.47638					n=153	TCGA.HW.8322	6.92722	TCGA.HT.8563	7.41646					n=153	CGGA_704	0.739848	CGGA_634	0.367371	CGGA_1764	0.790772			n=153	CGGA_1320	0.765535	CGGA_1976	1.08406
n=154			TCGA.06.0221	-0.4926			n=154	TCGA.R8.A73M	4.32892			TCGA.S9.A6U9	6.24185					n=154	TCGA.HW.A5KL	5.90401	TCGA.HT.8564	7.24917					n=154	CGGA_707	0.356144	CGGA_641	0.226509	CGGA_1767	-0.415037			n=154	CGGA_1321	1.82375	CGGA_1985	1.0635
n=155			TCGA.06.0237	-1.2514			n=155	TCGA.RY.A83X	5.7752			TCGA.S9.A6UA	7.37321					n=155	TCGA.HW.A5KM	6.55281	TCGA.HT.A4DS	6.27393					n=155	CGGA_715	0.678072	CGGA_643	2.73985	CGGA_1769	0.687061			n=155	CGGA_1322	1.1375	CGGA_1994	0.333424
n=156			TCGA.06.0238	-1.1364			n=156	TCGA.RY.A83Y	5.58109			TCGA.S9.A6WG	7.04582					n=156	TCGA.IK.7675	7.97334	TCGA.HT.A4DV	6.06393					n=156	CGGA_721	0.704872	CGGA_661	1.62761	CGGA_1780	-0.415037			n=156	CGGA_1326	0.765535	CGGA_2002	1.02148
n=157			TCGA.06.0240	-1.66			n=157	TCGA.RY.A840	6.49618			TCGA.S9.A6WL	7.08967					n=157	TCGA.P5.A5ET	6.63966	TCGA.HT.A5R7	6.69254					n=157	CGGA_725	0.659925	CGGA_705	0.815575	CGGA_1807	1.58015			n=157	CGGA_1330	1.15056	CGGA_2003	0.286881
n=158			TCGA.06.0241	-0.8552			n=158	TCGA.RY.A847	5.99215			TCGA.S9.A6WM	7.3739					n=158	TCGA.P5.A5EV	7.71314	TCGA.HT.A5R9	7.03085					n=158	CGGA_738	1.4489	CGGA_727	1.21412	CGGA_1812	0.748461			n=158	CGGA_1332	2.21412	CGGA_2006	1.36737
n=159			TCGA.06.0394	-1.1076			n=159	TCGA.S9.A6TW	7.24669			TCGA.S9.A6WN	6.70035					n=159	TCGA.P5.A5EW	6.06938	TCGA.HT.A5RA	7.58464					n=159	CGGA_752	0.722466	CGGA_732	2.10434	CGGA_1817	0.918386			n=159	CGGA_1334	0.298658	CGGA_2008	0.0840643
n=160			TCGA.06.0397	-0.5258			n=160	TCGA.S9.A6TX	6.29915			TCGA.S9.A6WO	6.7267					n=160	TCGA.P5.A5EY	6.36882	TCGA.HT.A5RC	7.17778					n=160	CGGA_757	1.17632	CGGA_791	2.21412	CGGA_1819	0.910733			n=160	CGGA_1335	0.575312	CGGA_2013	0.189034
n=161			TCGA.06.0402	0.1858			n=161	TCGA.S9.A6TY	6.36715			TCGA.S9.A7IS	7.47231					n=161	TCGA.P5.A5F0	5.64947	TCGA.HT.A618	6.87756					n=161	CGGA_760	0.641546	CGGA_852	1.12433	CGGA_1826	0.739848			n=161	CGGA_1338	1.5509	CGGA_2024	0.400538
n=162			TCGA.06.0409	-0.7778			n=162	TCGA.S9.A6U2	6.38877			TCGA.S9.A7IX	6.92255					n=162	TCGA.P5.A5F1	6.47185	TCGA.HT.A619	6.56485					n=162	CGGA_762	0.659925	CGGA_861	0.485427	CGGA_1833	1.89142			n=162	CGGA_1339	0.62293	CGGA_2038	0.9855
n=163			TCGA.06.0410	-0.0002			n=163	TCGA.S9.A6UB	6.27307			TCGA.S9.A7IZ	6.28292					n=163	TCGA.P5.A5F2	6.65801	TCGA.HT.A61B	7.34892					n=163	CGGA_766	0.903038	CGGA_890	0.678072	CGGA_1840	0.765535			n=163	CGGA_1340	1.5656	CGGA_2039	-0.104697
n=164			TCGA.06.0412	-0.532			n=164	TCGA.S9.A6WD	6.49886			TCGA.S9.A7QW	6.26491					n=164	TCGA.P5.A5F6	7.71037	TCGA.HT.A61C	7.22648					n=164	CGGA_785	0.536053	CGGA_901	0.555816	CGGA_1866	1.44361			n=164	CGGA_1342	2.36457	CGGA_2046	1.1635
n=165			TCGA.06.0413	-1.2392			n=165	TCGA.S9.A6WE	5.80204			TCGA.S9.A7QX	7.14829					n=165	TCGA.P5.A731	6.8294	TCGA.HT.A74H	7.16581					n=165	CGGA_796	0.722466	CGGA_903	1.46989	CGGA_1870	0.575312			n=165	CGGA_1345	0.400538	CGGA_2047	0.963474
n=166			TCGA.06.0414	-1.0332			n=166	TCGA.S9.A7J0	7.77499			TCGA.S9.A7R2	6.67727					n=166	TCGA.P5.A733	6.08096	TCGA.HT.A74K	5.74493					n=166	CGGA_807	0.411426	CGGA_D11	1.46989	CGGA_1901	1.25096			n=166	CGGA_135	1.14405	CGGA_2053	0.163499
n=167			TCGA.06.0644	-0.4998			n=167	TCGA.S9.A7J1	4.78585			TCGA.S9.A7R3	6.29582					n=167	TCGA.QH.A65S	7.05856	TCGA.HT.A74O	6.94609					n=167	CGGA_809	0.485427	CGGA_D16	1.20789	CGGA_1916	1.45418			n=167	CGGA_1350	-0.68966	CGGA_2056	1.35614
n=168			TCGA.06.0645	-0.841			n=168	TCGA.S9.A7J2	6.7075			TCGA.S9.A7R4	6.8105					n=168	TCGA.QH.A65V	6.15687	TCGA.HW.8319	7.2371					n=168	CGGA_812	0.748461	CGGA_D18	1.1635	CGGA_274	1.44361			n=168	CGGA_1353	1.64616	CGGA_2062	1.84398
n=169			TCGA.06.0646	-0.9378			n=169	TCGA.S9.A7J3	6.12573			TCGA.S9.A7R7	6.56534					n=169	TCGA.QH.A65Z	6.35455	TCGA.HW.8320	6.30803					n=169	CGGA_815	0.641546	CGGA_D21	1.3505	CGGA_342	1.46989			n=169	CGGA_1354	1.52105	CGGA_2075	1.41684
n=170			TCGA.06.0648	-1.406			n=170	TCGA.S9.A7QZ	6.28721			TCGA.S9.A7R8	6.13091					n=170	TCGA.QH.A6CX	7.16708	TCGA.HW.8321	7.01472					n=170	CGGA_818	1.20163	CGGA_D24	0.871844	CGGA_413	1.29278			n=170	CGGA_1361	0.321928	CGGA_2078	1.09761
n=171			TCGA.06.0649	-1.3426			n=171	TCGA.S9.A7R1	6.2232			TCGA.S9.A89V	6.34826					n=171	TCGA.QH.A6CZ	5.57079	TCGA.HW.A5KJ	6.48398					n=171	CGGA_834	1.68706	CGGA_D28	0.632268	CGGA_483	2.40327			n=171	CGGA_1362	0.669027	CGGA_2079	0.632268
n=172			TCGA.06.0686	-1.4102			n=172	TCGA.TM.A84G	6.39			TCGA.S9.A89Z	6.09682					n=172	TCGA.QH.A6X3	7.07164	TCGA.HW.A5KK	7.07636					n=172	CGGA_835	0.454176	CGGA_D44	1.81147	CGGA_491	0.687061			n=172	CGGA_1365	-0.862496	CGGA_2081	0.344828
n=173			TCGA.06.0743	-2.641			n=173	TCGA.TM.A84J	7.73085			TCGA.TM.A7C3	7.26939					n=173	TCGA.QH.A6X5	5.96049	TCGA.IK.8125	6.68618					n=173	CGGA_838	0.584963	CGGA_D52	1.01436	CGGA_494	0.464668			n=173	CGGA_1368	-0.713119	CGGA_2082	0.847997
n=174			TCGA.06.0744	-1.448			n=174	TCGA.TM.A84M	6.91764			TCGA.TM.A7C4	6.37895					n=174	TCGA.QH.A6X9	5.30198	TCGA.KT.A74X	6.33215					n=174	CGGA_843	0.62293	CGGA_J023	2.40599	CGGA_499	1.32193			n=174	CGGA_1369	0.111031	CGGA_2088	1.1635
n=175			TCGA.06.0745	-1.16			n=175	TCGA.TM.A84O	6.63592			TCGA.TM.A7CA	6.80802					n=175	TCGA.QH.A6XA	6.38176	TCGA.KT.A7W1	7.33751					n=175	CGGA_856	0.925999	CGGA_J73	0.286881	CGGA_509	1.55582			n=175	CGGA_1371	0.978196	CGGA_2106	0.344828
n=176			TCGA.06.0747	-1.0098			n=176	TCGA.TM.A84R	6.18249			TCGA.TM.A7CF	6.17515					n=176	TCGA.QH.A86X	6.3515	TCGA.P5.A5EU	8.03076					n=176	CGGA_858	0.400538	CGGA_P108	1.23266	CGGA_525	1.09761			n=176	CGGA_1377	1.38957	CGGA_2115	0.333424
n=177			TCGA.06.0749	-2.1064			n=177	TCGA.TM.A84S	6.79597			TCGA.TM.A84B	7.32415					n=177	TCGA.R8.A6MK	6.20797	TCGA.P5.A5EX	6.95431					n=177	CGGA_863	0.124328	CGGA_P110	1.20789	CGGA_604	1.91073			n=177	CGGA_1378	-0.37707	CGGA_2121	0.432959
n=178			TCGA.06.0750	-1.2878			n=178	TCGA.TQ.A7RF	6.35275			TCGA.TM.A84C	7.06103					n=178	TCGA.R8.A6MO	6.22213	TCGA.P5.A5EZ	7.50638					n=178	CGGA_864	0.83996	CGGA_P131	0.765535	CGGA_658	1.85599			n=178	CGGA_1380	0.495695	CGGA_2129	0.807355
n=179			TCGA.06.0875	-1.176			n=179	TCGA.TQ.A7RI	6.33271			TCGA.TM.A84F	6.57269					n=179	TCGA.R8.A73M	4.32892	TCGA.P5.A5F4	6.58624					n=179	CGGA_871	0.495695	CGGA_P142	0.516015	CGGA_676	2.31904			n=179	CGGA_1382	1.48543	CGGA_245	0.545968
n=180			TCGA.06.0876	-1.4054			n=180	TCGA.TQ.A7RN	7.03752			TCGA.TM.A84I	7.42492					n=180	TCGA.RY.A83X	5.7752	TCGA.P5.A72U	7.11483					n=180	CGGA_884	-0.0740006	CGGA_P144	1.10434	CGGA_679	1.74416			n=180	CGGA_1384	0.831877	CGGA_265	0.432959
n=181			TCGA.06.0877	-1.4628			n=181	TCGA.TQ.A7RQ	5.05316			TCGA.TM.A84Q	6.40876					n=181	TCGA.RY.A83Y	5.58109	TCGA.P5.A72W	6.74598					n=181	CGGA_889	0.704872	CGGA_P157	1.43829	CGGA_680	1.81558			n=181	CGGA_1386	-0.120294	CGGA_279	0.748461
n=182			TCGA.06.0878	-1.261			n=182	TCGA.TQ.A7RS	5.20437			TCGA.TQ.A7RV	6.86997					n=182	TCGA.RY.A845	6.24829	TCGA.P5.A72X	6.65032					n=182	CGGA_892	0.782409	CGGA_P159	1.03562	CGGA_700	1.09761			n=182	CGGA_1389	-0.104697	CGGA_288	0.632268
n=183			TCGA.06.0879	-0.485			n=183	TCGA.TQ.A7RU	6.4003			TCGA.VM.A8C9	6.73925					n=183	TCGA.RY.A847	5.99215	TCGA.P5.A72Z	6.08695					n=183	CGGA_893	0.659925	CGGA_P165	-0.888969	CGGA_710	0.933573			n=183	CGGA_139	0.565597	CGGA_314	0.807355
n=184			TCGA.06.0881	-1.6688			n=184	TCGA.TQ.A7RW	6.71784			TCGA.VM.A8CD	7.40796					n=184	TCGA.S9.A6TU	6.06219	TCGA.P5.A730	6.48185					n=184	CGGA_898	0.594549	CGGA_P17	0.62293	CGGA_731	1.04963			n=184	CGGA_1391	1.25701	CGGA_336	0.378512
n=185			TCGA.06.0882	-1.0302			n=185	TCGA.TQ.A8XE	6.29398			TCGA.VM.A8CF	6.44887					n=185	TCGA.S9.A6TY	6.36715	TCGA.QH.A65R	5.3766					n=185	CGGA_904	0.641546	CGGA_P172	-0.577767	CGGA_747	1.28688			n=185	CGGA_1392	1.02857	CGGA_358	0.333424
n=186			TCGA.06.0939	0.4434			n=186	TCGA.VM.A8C8	6.07654			TCGA.VM.A8CH	7.08565					n=186	TCGA.S9.A6TZ	6.70078	TCGA.QH.A65X	6.26635					n=186	CGGA_905	0.400538	CGGA_P18	0.925999	CGGA_759	1.01436			n=186	CGGA_1401	0.604071	CGGA_362	1.15056
n=187			TCGA.06.1084	0.431			n=187	TCGA.VM.A8CA	6.19471			TCGA.VV.A86M	6.41484					n=187	TCGA.S9.A6U2	6.38877	TCGA.QH.A6CU	6.50224					n=187	CGGA_908	0.757023	CGGA_P181	0.505891	CGGA_761	0.887525			n=187	CGGA_1402	1.42223	CGGA_369	0.298658
n=188			TCGA.06.1086	-1.681			n=188	TCGA.VM.A8CB	6.98392			TCGA.VW.A8FI	6.91745					n=188	TCGA.S9.A6U5	6.63889	TCGA.QH.A6CV	7.82269					n=188	CGGA_909	1.50589	CGGA_P183	0.411426	CGGA_782	1.57531			n=188	CGGA_1403	2.34199	CGGA_400	1.40054
n=189			TCGA.06.1087	0.89			n=189	TCGA.VM.A8CE	6.86534			TCGA.WH.A86K	7.01911					n=189	TCGA.S9.A6U8	6.47638	TCGA.QH.A6CW	6.61652					n=189	CGGA_D04	1.02857	CGGA_P23	-0.736966	CGGA_789	0.815575			n=189	CGGA_1404	0.298658	CGGA_406	1.40599
n=190			TCGA.06.1800	-0.8002			n=190	TCGA.VW.A7QS	6.93864			TCGA.WY.A858	6.44653					n=190	TCGA.S9.A6UB	6.27307	TCGA.QH.A6CY	6.64553					n=190	CGGA_D07	0.464668	CGGA_P265	-0.915936	CGGA_802	2.08066			n=190	CGGA_1406	1.926	CGGA_420	0.344828
n=191			TCGA.06.1801	-1.0776			n=191	TCGA.W9.A837	6.68845			TCGA.WY.A859	5.91323					n=191	TCGA.S9.A6WE	5.80204	TCGA.QH.A6X4	5.70829					n=191	CGGA_D15	0.815575	CGGA_P266	-0.888969	CGGA_804	0.422233			n=191	CGGA_1407	-0.643856	CGGA_431	1.28688
n=192			TCGA.06.1802	-0.986			n=192					TCGA.WY.A85A	6.71443					n=192	TCGA.S9.A6WH	5.67635	TCGA.QH.A6X8	5.54085					n=192	CGGA_D20	0.555816	CGGA_P437	1.15704	CGGA_808	1.02148			n=192	CGGA_1408	1.07724	CGGA_457	1.90304
n=193			TCGA.06.1805	-0.6456			n=193					TCGA.WY.A85B	7.50162					n=193	TCGA.S9.A6WI	6.17991	TCGA.QH.A6XC	6.72271					n=193	CGGA_D29	0.378512	CGGA_P468	1.41143	CGGA_831	1.44361			n=193	CGGA_1409	0.757023	CGGA_458	1.16993
n=194			TCGA.06.2557	-0.8012			n=194					TCGA.WY.A85C	6.65281					n=194	TCGA.S9.A6WO	6.7267	TCGA.QH.A870	6.057					n=194	CGGA_D47	1.02148	CGGA_P623	1.27501	CGGA_837	1.59932			n=194	CGGA_1410	1.62761	CGGA_487	1.86394
n=195			TCGA.06.2558	-0.9936			n=195											n=195	TCGA.S9.A6WQ	6.03154	TCGA.R8.A6ML	5.8333					n=195	CGGA_J030	1.0635			CGGA_842	1.73552			n=195	CGGA_1413	0.613532	CGGA_492	1.45943
n=196			TCGA.06.2559	-0.9664														n=196	TCGA.S9.A7IQ	6.25554	TCGA.RY.A83Z	7.14988					n=196	CGGA_P103	0.948601			CGGA_848	1.58015			n=196	CGGA_1416	-0.473931	CGGA_507	0.565597
n=197			TCGA.06.2561	-1.4356														n=197	TCGA.S9.A7J1	4.78585	TCGA.RY.A840	6.49618					n=197	CGGA_P107	1.15704			CGGA_850	1.90689			n=197	CGGA_1417	0.495695	CGGA_530	1.62761
n=198			TCGA.06.2562	-0.4738														n=198	TCGA.S9.A7QY	6.24679	TCGA.RY.A843	6.29383					n=198	CGGA_P11	0.847997			CGGA_859	1.64155			n=198	CGGA_1418	-0.473931	CGGA_545	1.74846
n=199			TCGA.06.2563	-0.2334														n=199	TCGA.S9.A7QZ	6.28721	TCGA.S9.A6TS	6.51995					n=199	CGGA_P111	0.748461			CGGA_876	1.36737			n=199	CGGA_1420	-0.200913	CGGA_554	-0.434403
n=200			TCGA.06.2564	-1.4626														n=200	TCGA.S9.A7R1	6.2232	TCGA.S9.A6TV	7.99212					n=200	CGGA_P113	0.367371			CGGA_878	1.77821			n=200	CGGA_1421	0.0976108	CGGA_568	0.263034
n=201			TCGA.06.2565	-0.9144														n=201	TCGA.S9.A7R3	6.29582	TCGA.S9.A6TW	7.24669					n=201	CGGA_P114	0.632268			CGGA_902	2.74201			n=201	CGGA_1422	-0.577767	CGGA_603	1.23266
n=202			TCGA.06.2566	-1.1002														n=202	TCGA.S9.A7R7	6.56534	TCGA.S9.A6TX	6.29915					n=202	CGGA_P115	-0.888969			CGGA_D03	0.0143553			n=202	CGGA_1424	-0.888969	CGGA_605	1.54597
n=203			TCGA.06.2567	-0.3024														n=203	TCGA.TM.A7C4	6.37895	TCGA.S9.A6U0	6.99675					n=203	CGGA_P121	-0.217591			CGGA_D09	1.45943			n=203	CGGA_1425	1.20789	CGGA_619	0.475085
n=204			TCGA.06.2569	0.5982														n=204	TCGA.TM.A7C5	6.75176	TCGA.S9.A6U1	6.80862					n=204	CGGA_P128	0.604071			CGGA_D30	1.26903			n=204	CGGA_1426	1.02857	CGGA_621	0.748461
n=205			TCGA.06.2570	-0.937														n=205	TCGA.TM.A7CA	6.80802	TCGA.S9.A6U6	6.93136					n=205	CGGA_P13	0.799087			CGGA_D35	1.38957			n=205	CGGA_1427	-0.556393	CGGA_624	1.7866
n=206			TCGA.06.5414	-0.6926														n=206	TCGA.TM.A7CF	6.17515	TCGA.S9.A6U9	6.24185					n=206	CGGA_P132	0.83996			CGGA_D37	2.12102			n=206	CGGA_1431	0.176323	CGGA_625	-0.0588937
n=207			TCGA.06.5415	-0.3168														n=207	TCGA.TM.A84C	7.06103	TCGA.S9.A6UA	7.37321					n=207	CGGA_P137	0.650765			CGGA_D57	1.40054			n=207	CGGA_1433	1.02857	CGGA_630	0.978196
n=208			TCGA.06.5416	-0.3682														n=208	TCGA.TM.A84L	6.90128	TCGA.S9.A6WD	6.49886					n=208	CGGA_P145	0.0703893			CGGA_P100	1.66448			n=208	CGGA_1435	-0.136062	CGGA_652	0.773996
n=209			TCGA.06.5417	-0.4772														n=209	TCGA.TM.A84Q	6.40876	TCGA.S9.A6WG	7.04582					n=209	CGGA_P147	0.400538			CGGA_P102	2.07724			n=209	CGGA_1440	0.464668	CGGA_669	0.604071
n=210			TCGA.06.5418	-0.843														n=210	TCGA.TM.A84R	6.18249	TCGA.S9.A6WL	7.08967					n=210	CGGA_P150	1.15704			CGGA_P112	0.555816			n=210	CGGA_1441	0.62293	CGGA_678	2.06005
n=211			TCGA.08.0244	-1.6176														n=211	TCGA.TM.A84T	6.78627	TCGA.S9.A6WM	7.3739					n=211	CGGA_P151	0.321928			CGGA_P116	-0.535332			n=211	CGGA_1444	1.53605	CGGA_694	0.871844
n=212			TCGA.08.0245	-1.2928														n=212	TCGA.TQ.A7RH	6.8817	TCGA.S9.A6WN	6.70035					n=212	CGGA_P153	-0.915936			CGGA_P136	-0.666576			n=212	CGGA_1446	-0.599462	CGGA_703	0.925999
n=213			TCGA.08.0246	-0.8338														n=213	TCGA.TQ.A7RW	6.71784	TCGA.S9.A6WP	5.56962					n=213	CGGA_P155	1.25096			CGGA_P143	1.25701			n=213	CGGA_1451	0.790772	CGGA_720	0.722466
n=214			TCGA.08.0344	-1.5864														n=214	TCGA.VM.A8C8	6.07654	TCGA.S9.A7IS	7.47231					n=214	CGGA_P156	0.863938			CGGA_P15	0.505891			n=214	CGGA_1452	0.545968	CGGA_724	0.189034
n=215			TCGA.08.0345	-1.0658														n=215	TCGA.VM.A8C9	6.73925	TCGA.S9.A7IX	6.92255					n=215	CGGA_P158	-0.888969			CGGA_P154	-0.736966			n=215	CGGA_1454	0.0976108	CGGA_730	0.356144
n=216			TCGA.08.0346	-1.48														n=216	TCGA.VM.A8CA	6.19471	TCGA.S9.A7IY	6.32217					n=216	CGGA_P173	1.21412			CGGA_P16	0.650765			n=216	CGGA_1455	-0.713119	CGGA_763	0.275007
n=217			TCGA.08.0347	-1.5686														n=217	TCGA.VM.A8CE	6.86534	TCGA.S9.A7IZ	6.28292					n=217	CGGA_P174	0.713696			CGGA_P160	1.09761			n=217	CGGA_1457	1.67356	CGGA_777	1.49057
n=218			TCGA.08.0348	-1.6096														n=218	TCGA.VM.A8CH	7.08565	TCGA.S9.A7J0	7.77499					n=218	CGGA_P176	0.765535			CGGA_P164	-0.836501			n=218	CGGA_1461	1.19535	CGGA_780	0.495695
n=219			TCGA.08.0349	-0.9186														n=219	TCGA.W9.A837	6.68845	TCGA.S9.A7J2	6.7075					n=219	CGGA_P177	1.34483			CGGA_P178	-0.915936			n=219	CGGA_1462	1.24489	CGGA_799	0.757023
n=220			TCGA.08.0350	-1.9306														n=220	TCGA.WH.A86K	7.01911	TCGA.S9.A7J3	6.12573					n=220	CGGA_P179	0.669027			CGGA_P180	-0.535332			n=220	CGGA_1463	0.321928	CGGA_810	0.807355
n=221			TCGA.08.0351	-1.8156														n=221	TCGA.WY.A859	5.91323	TCGA.S9.A7QW	6.26491					n=221	CGGA_P19	0.799087			CGGA_P205	-0.713119			n=221	CGGA_1467	-0.599462	CGGA_825	1.09085
n=222			TCGA.08.0352	-1.0498														n=222	TCGA.WY.A85A	6.71443	TCGA.S9.A7QX	7.14829					n=222	CGGA_P20	0.411426			CGGA_P22	0.815575			n=222	CGGA_1469	-0.915936	CGGA_846	-0.0588937
n=223			TCGA.08.0353	-0.6432														n=223	TCGA.WY.A85B	7.50162	TCGA.S9.A7R2	6.67727					n=223	CGGA_P21	0.704872			CGGA_P25	-0.599462			n=223	CGGA_1471	0.400538	CGGA_862	0.344828
n=224			TCGA.08.0354	-1.6364														n=224	TCGA.WY.A85C	6.65281	TCGA.S9.A7R4	6.8105					n=224	CGGA_P27	0.765535			CGGA_P28	1.72247			n=224	CGGA_1472	0.400538	CGGA_867	1.13093
n=225			TCGA.08.0355	-1.0422														n=225	TCGA.WY.A85D	6.36377	TCGA.S9.A7R8	6.13091					n=225	CGGA_P271	-0.862496			CGGA_P609	0.0565835			n=225	CGGA_1474	-0.761213	CGGA_869	1.09085
n=226			TCGA.08.0356	-0.8566														n=226	TCGA.WY.A85E	6.66992	TCGA.S9.A89V	6.34826					n=226	CGGA_P30	2.04264							n=226	CGGA_1476	1.08406	CGGA_881	0.748461
n=227			TCGA.08.0357	-0.5492														n=227			TCGA.S9.A89Z	6.09682					n=227	CGGA_P31	0							n=227	CGGA_1477	0.238787	CGGA_882	0.298658
n=228			TCGA.08.0358	-1.5928														n=228			TCGA.TM.A7C3	7.26939					n=228	CGGA_P422	0.687061							n=228	CGGA_1478	1.12433	CGGA_883	0.250962
n=229			TCGA.08.0359	-1.4136														n=229			TCGA.TM.A84B	7.32415					n=229	CGGA_P83	0.594549							n=229	CGGA_1481	-0.862496	CGGA_887	-0.104697
n=230			TCGA.08.0360	-1.3608														n=230			TCGA.TM.A84F	6.57269					n=230	CGGA_P84	1.1177							n=230	CGGA_1482	-0.395929	CGGA_888	0.978196
n=231			TCGA.08.0373	-0.9082														n=231			TCGA.TM.A84G	6.39					n=231	CGGA_P86	0.584963							n=231	CGGA_1486	-0.862496	CGGA_899	1.76553
n=232			TCGA.08.0375	-0.899														n=232			TCGA.TM.A84H	5.62837					n=232	CGGA_P93	0.823749							n=232	CGGA_1488	0.847997	CGGA_D02	1.92979
n=233			TCGA.08.0380	-1.5072														n=233			TCGA.TM.A84I	7.42492														n=233	CGGA_1491	1.69599	CGGA_D06	0.31034
n=234			TCGA.08.0385	-1.1068														n=234			TCGA.TM.A84J	7.73085														n=234	CGGA_1494	-0.514573	CGGA_D14	0.748461
n=235			TCGA.08.0386	0.2614														n=235			TCGA.TM.A84M	6.91764														n=235	CGGA_1497	2.0036	CGGA_D19	1.28096
n=236			TCGA.08.0389	-0.7346														n=236			TCGA.TM.A84O	6.63592														n=236	CGGA_1498	-0.340075	CGGA_D26	2.04963
n=237			TCGA.08.0390	-1.4548														n=237			TCGA.TM.A84S	6.79597														n=237	CGGA_1500	0.555816	CGGA_D27	0.536053
n=238			TCGA.08.0392	-1.6626														n=238			TCGA.VM.A8CB	6.98392														n=238	CGGA_1501	0.163499	CGGA_D32	1.21412
n=239			TCGA.08.0509	-1.1292														n=239			TCGA.VM.A8CD	7.40796														n=239	CGGA_1502	-0.0439433	CGGA_D33	1.35614
n=240			TCGA.08.0510	-1.0912														n=240			TCGA.VV.A829	3.41953														n=240	CGGA_1503	-0.577767	CGGA_D36	1.51096
n=241			TCGA.08.0511	-0.563														n=241			TCGA.VV.A86M	6.41484														n=241	CGGA_1504	-0.761213	CGGA_D38	0.495695
n=242			TCGA.08.0512	-1.0322														n=242			TCGA.VW.A7QS	6.93864														n=242	CGGA_1508	0.263034	CGGA_D39	2.72465
n=243			TCGA.08.0514	-1.4086														n=243			TCGA.VW.A8FI	6.91745														n=243	CGGA_1514	-0.535332	CGGA_D40	0.739848
n=244			TCGA.08.0516	-1.0432														n=244			TCGA.WY.A858	6.44653														n=244	CGGA_1516	0.189034	CGGA_D45	1.20163
n=245			TCGA.08.0517	-0.238																																n=245	CGGA_1517	0.189034	CGGA_D46	1.32193
n=246			TCGA.08.0518	-0.497																																n=246	CGGA_1518	1.04963	CGGA_D48	0.713696
n=247			TCGA.08.0520	-1.0628																																n=247	CGGA_1521	1.88753	CGGA_D49	0.757023
n=248			TCGA.08.0521	-1.5982																																n=248	CGGA_1523	0.948601	CGGA_D50	0.748461
n=249			TCGA.08.0522	-1.23																																n=249	CGGA_1525	-0.217591	CGGA_D51	1.1177
n=250			TCGA.08.0524	-0.6192																																n=250	CGGA_1526	0.970854	CGGA_D53	1.65076
n=251			TCGA.08.0525	-1.2406																																n=251	CGGA_1527	0.189034	CGGA_D56	1.88753
n=252			TCGA.08.0529	-0.7116																																n=252	CGGA_1528	0.0565835	CGGA_D58	0.604071
n=253			TCGA.08.0531	-0.8072																																n=253	CGGA_1529	1	CGGA_J024	1.13093
n=254			TCGA.12.0616	-0.7984																																n=254	CGGA_1530	-0.915936	CGGA_J042	1.45943
n=255			TCGA.12.0618	-0.8662																																n=255	CGGA_1531	0.584963	CGGA_J100	1.12433
n=256			TCGA.12.0619	-0.6866																																n=256	CGGA_1534	-0.494109	CGGA_J130	0.948601
n=257			TCGA.12.0620	-1.1276																																n=257	CGGA_1536	1.03562	CGGA_J50	0.189034
n=258			TCGA.12.0654	-1.749																																n=258	CGGA_1537	1.62761	CGGA_P104	-0.810966
n=259			TCGA.12.0656	-1.2068																																n=259	CGGA_1539	0.918386	CGGA_P106	0.83996
n=260			TCGA.12.0657	-1.0886																																n=260	CGGA_1542	-0.836501	CGGA_P109	0.333424
n=261			TCGA.12.0670	-1.0278																																n=261	CGGA_1543	0.650765	CGGA_P122	1.27501
n=262			TCGA.12.0688	-1.0496																																n=262	CGGA_1544	0.695994	CGGA_P146	0.863938
n=263			TCGA.12.0692	-1.2576																																n=263	CGGA_1546	0.475085	CGGA_P163	0.333424
n=264			TCGA.12.0703	-1.812																																n=264	CGGA_1548	0.773996	CGGA_P175	-0.643856
n=265			TCGA.12.0707	-1.5826																																n=265	CGGA_1551	0.137504	CGGA_P182	1.51096
n=266			TCGA.12.0772	-1.8426																																n=266	CGGA_1552	0.124328	CGGA_P185	1.90304
n=267			TCGA.12.0773	0.024																																n=267	CGGA_1557	0.0426443	CGGA_P199	0.933573
n=268			TCGA.12.0775	-1.9576																																n=268	CGGA_1559	0.176323	CGGA_P269	1.02857
n=269			TCGA.12.0776	-1.4372																																n=269	CGGA_1560	1.27501	CGGA_P270	1.28688
n=270			TCGA.12.0778	-1.5202																																n=270	CGGA_1562	-0.286304	CGGA_P279	0.367371
n=271			TCGA.12.0780	-1.4874																																n=271	CGGA_1563	0.948601	CGGA_P280	0.238787
n=272			TCGA.12.0818	-1.8284																																n=272	CGGA_1564	0.918386	CGGA_P283	2.15381
n=273			TCGA.12.0819	-1.4364																																n=273	CGGA_1565	0.400538	CGGA_P286	0.137504
n=274			TCGA.12.0820	-1.0308																																n=274	CGGA_1566	-0.0740006	CGGA_P29	-0.286304
n=275			TCGA.12.0821	-1.379																																n=275	CGGA_1567	0.250962	CGGA_P295	0.62293
n=276			TCGA.12.0822	-1.954																																n=276	CGGA_1568	-0.251539	CGGA_P298	0.695994
n=277			TCGA.12.0826	-1.4308																																n=277	CGGA_1569	-0.200913	CGGA_P3	-0.836501
n=278			TCGA.12.0827	-2.1914																																n=278	CGGA_1571	0.0426443	CGGA_P306	0.963474
n=279			TCGA.12.0828	-1.2582																																n=279	CGGA_1579	-0.136062	CGGA_P308	0.0976108
n=280			TCGA.12.0829	-1.3664																																n=280	CGGA_1580	0.799087	CGGA_P310	-0.340075
n=281			TCGA.12.1088	-1.4876																																n=281	CGGA_1583	-0.0892673	CGGA_P311	0.464668
n=282			TCGA.12.1089	-0.7054																																n=282	CGGA_1586	1.5008	CGGA_P314	-0.621488
n=283			TCGA.12.1090	-0.8008																																n=283	CGGA_1587	1.0072	CGGA_P315	-0.251539
n=284			TCGA.12.1091	-0.6402																																n=284	CGGA_1588	-0.234465	CGGA_P316	-0.577767
n=285			TCGA.12.1092	-1.0548																																n=285	CGGA_1595	0.263034	CGGA_P319	1.68706
n=286			TCGA.12.1093	-0.7144																																n=286	CGGA_1596	0.378512	CGGA_P326	0.286881
n=287			TCGA.12.1094	-0.4936																																n=287	CGGA_1597	0.432959	CGGA_P328	1.32769
n=288			TCGA.12.1095	-0.695																																n=288	CGGA_1598	1.16993	CGGA_P335	0.831877
n=289			TCGA.12.1096	-1.4562																																n=289	CGGA_1601	1.27501	CGGA_P337	0.0976108
n=290			TCGA.12.1097	-0.5922																																n=290	CGGA_1606	1.15704	CGGA_P338	0.575312
n=291			TCGA.12.1098	-1.0594																																n=291	CGGA_1612	1.20163	CGGA_P346	1.0635
n=292			TCGA.12.1099	-1.3942																																n=292	CGGA_1613	1.42223	CGGA_P356	0.137504
n=293			TCGA.12.1597	0.3748																																n=293	CGGA_1617	-0.0740006	CGGA_P358	0.495695
n=294			TCGA.12.1598	-0.6206																																n=294	CGGA_1618	0.238787	CGGA_P364	0.238787
n=295			TCGA.12.1599	-1.4622																																n=295	CGGA_1619	0.454176	CGGA_P385	0.389567
n=296			TCGA.12.1600	-0.2192																																n=296	CGGA_1620	-0.120294	CGGA_P388	0.963474
n=297			TCGA.12.1602	-0.8004																																n=297	CGGA_1621	0.536053	CGGA_P392	0.956057
n=298			TCGA.12.3644	-0.8082																																n=298	CGGA_1623	0.15056	CGGA_P399	0.925999
n=299			TCGA.12.3646	-0.1798																																n=299	CGGA_1626	0.782409	CGGA_P401	1.13093
n=300			TCGA.12.3648	-1.3766																																n=300	CGGA_1627	0.163499	CGGA_P411	1.85599
n=301			TCGA.12.3649	-0.3926																																n=301	CGGA_1630	-0.454032	CGGA_P415	0.263034
n=302			TCGA.12.3650	-0.3904																																n=302	CGGA_1634	0.669027	CGGA_P416	0.918386
n=303			TCGA.12.3651	-1.1274																																n=303	CGGA_1635	-0.888969	CGGA_P421	1.66448
n=304			TCGA.12.3652	-0.3398																																n=304	CGGA_1640	0.0565835	CGGA_P438	0.713696
n=305			TCGA.12.3653	-0.0858																																n=305	CGGA_1642	-0.286304	CGGA_P439	1.3505
n=306			TCGA.12.5295	-1.592																																n=306	CGGA_1643	0.411426	CGGA_P446	1.32769
n=307			TCGA.12.5299	-0.6758																																n=307	CGGA_1644	0.963474	CGGA_P461	0.695994
n=308			TCGA.12.5301	-0.594																																n=308	CGGA_1645	0.555816	CGGA_P483	1.36737
n=309			TCGA.14.0736	-1.2538																																n=309	CGGA_1647	-0.234465	CGGA_P492	0.475085
n=310			TCGA.14.0783	-0.264																																n=310	CGGA_1648	-0.395929	CGGA_P499	0.807355
n=311			TCGA.14.0786	-0.2122																																n=311	CGGA_1649	-0.621488	CGGA_P5	1.07039
n=312			TCGA.14.0787	-1.2192																																n=312	CGGA_165	-0.358454	CGGA_P500	0.526069
n=313			TCGA.14.0789	-1.0072																																n=313	CGGA_1650	0.454176	CGGA_P501	0.748461
n=314			TCGA.14.0790	-1.818																																n=314	CGGA_1653	-0.358454	CGGA_P505	0.695994
n=315			TCGA.14.0812	-0.8372																																n=315	CGGA_1654	0.641546	CGGA_P508	1.0635
n=316			TCGA.14.0813	-1.588																																n=316	CGGA_1655	0.0285692	CGGA_P510	0.918386
n=317			TCGA.14.0817	-1.8598																																n=317	CGGA_1657	-0.120294	CGGA_P512	2.24793
n=318			TCGA.14.0865	-0.5258																																n=318	CGGA_1660	0.536053	CGGA_P520	1.4957
n=319			TCGA.14.0866	-0.4678																																n=319	CGGA_1661	-0.200913	CGGA_P568	0.594549
n=320			TCGA.14.0867	-1.1714																																n=320	CGGA_1662	0.238787	CGGA_P585	1.20789
n=321			TCGA.14.0871	-0.781																																n=321	CGGA_1664	0.15056	CGGA_P594	1.20163
n=322			TCGA.14.1034	-0.731																																n=322	CGGA_1666	-0.494109	CGGA_P596	-0.599462
n=323			TCGA.14.1037	-0.7454																																n=323	CGGA_1667	0.613532	CGGA_P604	1.38957
n=324			TCGA.14.1396	-0.149																																n=324	CGGA_1669	1.09085	CGGA_P610	-0.494109
n=325			TCGA.14.1401	-1.032																																n=325	CGGA_1671	1.17632	CGGA_P615	0.695994
n=326			TCGA.14.1402	-0.0716																																n=326	CGGA_1672	-0.494109	CGGA_P619	0.422233
n=327			TCGA.14.1451	-0.6922																																n=327	CGGA_1673	0.584963	CGGA_P625	1.57531
n=328			TCGA.14.1452	-1.3706																																n=328	CGGA_1675	0.871844	CGGA_P633	0.910733
n=329			TCGA.14.1453	0.0992																																n=329	CGGA_1677	-0.251539	CGGA_P7	1.40599
n=330			TCGA.14.1454	-0.1204																																n=330	CGGA_1678	-0.736966	CGGA_P87	0.485427
n=331			TCGA.14.1455	-0.156																																n=331	CGGA_1679	-0.217591	CGGA_P89	1.80323
n=332			TCGA.14.1456	-0.9278																																n=332	CGGA_1680	0.250962	CGGA_P98
n=333			TCGA.14.1458	-0.852																																n=333	CGGA_1681	0.0143553	CGGA_P99	0.443607
n=334			TCGA.14.1459	-0.6086																																n=334	CGGA_1684	0.731183
n=335			TCGA.14.1794	-1.0808																																n=335	CGGA_1686	0.526069
n=336			TCGA.14.1795	-1.1638																																n=336	CGGA_1687	1.53605
n=337			TCGA.14.1821	-0.2948																																n=337	CGGA_1689	0.263034
n=338			TCGA.14.1823	-0.3284																																n=338	CGGA_1690	0.925999
n=339			TCGA.14.1825	-0.4888																																n=339	CGGA_1693	0.0285692
n=340			TCGA.14.1827	-0.6848																																n=340	CGGA_1694	1.17632
n=341			TCGA.14.1829	-0.2334																																n=341	CGGA_1696	-0.862496
n=342			TCGA.14.2554	-1.0342																																n=342	CGGA_1698	1.15056
n=343			TCGA.14.2555	0.0418																																n=343	CGGA_1699	-0.68966
n=344			TCGA.14.3476	0.058																																n=344	CGGA_1700	-0.0892673
n=345			TCGA.14.3477	0.5144																																n=345	CGGA_1701	-0.643856
n=346			TCGA.14.4157	-0.7348																																n=346	CGGA_1703	-0.0144996
n=347			TCGA.15.0742	-0.3598																																n=347	CGGA_1704	0.704872
n=348			TCGA.15.1446	-1.4972																																n=348	CGGA_1706	0.731183
n=349			TCGA.15.1447	-0.5004																																n=349	CGGA_1708	0.970854
n=350			TCGA.15.1449	-0.5666																																n=350	CGGA_1709	1.9855
n=351			TCGA.16.0846	-1.1434																																n=351	CGGA_171	1.11103
n=352			TCGA.16.0848	-1.9182																																n=352	CGGA_1713	1.15056
n=353			TCGA.16.0849	-2.022																																n=353	CGGA_1714	-0.152003
n=354			TCGA.16.0850	-1.7088																																n=354	CGGA_1715	0.650765
n=355			TCGA.16.0861	-1.4																																n=355	CGGA_1718	-0.0740006
n=356			TCGA.16.1045	-0.8418																																n=356	CGGA_1720	1.46989
n=357			TCGA.16.1047	-0.8174																																n=357	CGGA_1721	-0.37707
n=358			TCGA.16.1048	-0.828																																n=358	CGGA_1722	-0.68966
n=359			TCGA.16.1055	-0.9928																																n=359	CGGA_1723	-0.0588937
n=360			TCGA.16.1056	-0.5816																																n=360	CGGA_1725	0.594549
n=361			TCGA.16.1060	-0.5614																																n=361	CGGA_1727	-0.104697
n=362			TCGA.16.1062	-0.5498																																n=362	CGGA_1728	1.29866
n=363			TCGA.16.1063	-0.4566																																n=363	CGGA_1731	0.275007
n=364			TCGA.16.1460	-1.6358																																n=364	CGGA_1735	2.43829
n=365			TCGA.19.0955	-1.1986																																n=365	CGGA_1736	0.555816
n=366			TCGA.19.0957	-0.7212																																n=366	CGGA_1737	0.344828
n=367			TCGA.19.0960	-0.3116																																n=367	CGGA_1738	0.475085
n=368			TCGA.19.0962	-0.7456																																n=368	CGGA_1740	0.176323
n=369			TCGA.19.0963	-1.2552																																n=369	CGGA_1743	-0.168123
n=370			TCGA.19.0964	-1.0566																																n=370	CGGA_1744	-0.0439433
n=371			TCGA.19.1385	-0.741																																n=371	CGGA_1745	-0.810966
n=372			TCGA.19.1386	-0.4684																																n=372	CGGA_1747	0.15056
n=373			TCGA.19.1387	-1.7238																																n=373	CGGA_1749	1.3505
n=374			TCGA.19.1388	-0.9064																																n=374	CGGA_1750	0.298658
n=375			TCGA.19.1389	-0.9008																																n=375	CGGA_1758	1.35614
n=376			TCGA.19.1390	-0.8184																																n=376	CGGA_1764	0.790772
n=377			TCGA.19.1392	-0.3888																																n=377	CGGA_1767	-0.415037
n=378			TCGA.19.1786	-0.0084																																n=378	CGGA_1769	0.687061
n=379			TCGA.19.1787	-0.6812																																n=379	CGGA_1780	-0.415037
n=380			TCGA.19.1788	-1.484																																n=380	CGGA_1791	-0.643856
n=381			TCGA.19.1789	-0.4926																																n=381	CGGA_1807	1.58015
n=382			TCGA.19.1790	-0.8834																																n=382	CGGA_1809	0.807355
n=383			TCGA.19.1791	-0.8216																																n=383	CGGA_1812	0.748461
n=384			TCGA.19.2619	-0.816																																n=384	CGGA_1817	0.918386
n=385			TCGA.19.2620	-0.7766																																n=385	CGGA_1819	0.910733
n=386			TCGA.19.2621	-0.4524																																n=386	CGGA_1826	0.739848
n=387			TCGA.19.2623	-0.3402																																n=387	CGGA_1829	0.411426
n=388			TCGA.19.2624	-1.2656																																n=388	CGGA_1833	1.89142
n=389			TCGA.19.2625	-1.1538																																n=389	CGGA_1840	0.765535
n=390			TCGA.19.2629	-1.6182																																n=390	CGGA_1850	0.464668
n=391			TCGA.19.2631	-0.453																																n=391	CGGA_1854	0.344828
n=392			TCGA.19.4068	-0.855																																n=392	CGGA_1862	1.58976
n=393			TCGA.26.1438	-1.1282																																n=393	CGGA_1866	1.44361
n=394			TCGA.26.1439	-0.948																																n=394	CGGA_1870	0.575312
n=395			TCGA.26.1440	-0.9914																																n=395	CGGA_1875	0.422233
n=396			TCGA.26.1443	-0.419																																n=396	CGGA_1882	-0.286304
n=397			TCGA.26.1799	-1.2438																																n=397	CGGA_1901	1.25096
n=398			TCGA.26.5132	-0.7006																																n=398	CGGA_1902	0.31034
n=399			TCGA.26.5133	-0.584																																n=399	CGGA_1903	-0.104697
n=400			TCGA.26.5134	-1.1048																																n=400	CGGA_1916	1.45418
n=401			TCGA.26.5135	-1.3444																																n=401	CGGA_235	0.815575
n=402			TCGA.26.5136	-1.0778																																n=402	CGGA_236	-0.535332
n=403			TCGA.26.5139	-1.1966																																n=403	CGGA_241	0.344828
n=404			TCGA.27.1830	-0.4744																																n=404	CGGA_243	1.23879
n=405			TCGA.27.1831	-0.5534																																n=405	CGGA_247	1.71809
n=406			TCGA.27.1832	-1.9308																																n=406	CGGA_251	1.24489
n=407			TCGA.27.1833	-0.3648																																n=407	CGGA_252	1.774
n=408			TCGA.27.1834	-1.1914																																n=408	CGGA_254	0.584963
n=409			TCGA.27.1835	-1.1278																																n=409	CGGA_256	0.823749
n=410			TCGA.27.1836	-0.994																																n=410	CGGA_261	0.879706
n=411			TCGA.27.1837	-1.277																																n=411	CGGA_267	1.18903
n=412			TCGA.27.1838	-1.2224																																n=412	CGGA_269	0.903038
n=413			TCGA.27.2518	-1.177																																n=413	CGGA_273	1.42223
n=414			TCGA.27.2519	-0.5714																																n=414	CGGA_274	1.44361
n=415			TCGA.27.2521	-1.411																																n=415	CGGA_276	0.871844
n=416			TCGA.27.2523	0.0834																																n=416	CGGA_277	0.545968
n=417			TCGA.27.2524	-0.8662																																n=417	CGGA_28	-0.286304
n=418			TCGA.27.2526	-0.6612																																n=418	CGGA_283	0.695994
n=419			TCGA.27.2527	-0.7158																																n=419	CGGA_290	1.41143
n=420			TCGA.27.2528	-0.6404																																n=420	CGGA_300	0.344828
n=421			TCGA.28.1745	-1.0642																																n=421	CGGA_320	0.536053
n=422			TCGA.28.1746	-1.0222																																n=422	CGGA_323	0.790772
n=423			TCGA.28.1747	-1.6308																																n=423	CGGA_330	1.64616
n=424			TCGA.28.1749	-0.7062																																n=424	CGGA_333	1.07724
n=425			TCGA.28.1750	-1.19																																n=425	CGGA_337	1.04264
n=426			TCGA.28.1751	-0.757																																n=426	CGGA_342	1.46989
n=427			TCGA.28.1752	-0.9846																																n=427	CGGA_413	1.29278
n=428			TCGA.28.1753	-1.0744																																n=428	CGGA_42	-0.217591
n=429			TCGA.28.1755	-1.089																																n=429	CGGA_426	1.40054
n=430			TCGA.28.1756	-1.4234																																n=430	CGGA_446	0.263034
n=431			TCGA.28.1757	-1.1714																																n=431	CGGA_448	1.37295
n=432			TCGA.28.1760	-1.4646																																n=432	CGGA_474	0.604071
n=433			TCGA.28.2502	-1.4224																																n=433	CGGA_479	0.765535
n=434			TCGA.28.2506	-0.8424																																n=434	CGGA_482	0.731183
n=435			TCGA.28.2509	-0.1864																																n=435	CGGA_483	2.40327
n=436			TCGA.28.2513	-1.0126																																n=436	CGGA_485	1.1375
n=437			TCGA.28.2514	-1.303																																n=437	CGGA_488	0.613532
n=438			TCGA.28.5204	-0.6646																																n=438	CGGA_490	0.378512
n=439			TCGA.28.5207	-0.7072																																n=439	CGGA_491	0.687061
n=440			TCGA.28.5208	-0.734																																n=440	CGGA_493	0.536053
n=441			TCGA.28.5209	-0.425																																n=441	CGGA_494	0.464668
n=442			TCGA.28.5213	-0.8672																																n=442	CGGA_499	1.32193
n=443			TCGA.28.5214	-1.4354																																n=443	CGGA_501	1.26903
n=444			TCGA.28.5215	-0.8264																																n=444	CGGA_502	0.632268
n=445			TCGA.28.5216	-1.068																																n=445	CGGA_503	0.485427
n=446			TCGA.28.5218	-0.7694																																n=446	CGGA_509	1.55582
n=447			TCGA.28.5219	-1.0526																																n=447	CGGA_510	0.847997
n=448			TCGA.28.5220	-0.2034																																n=448	CGGA_521	1.07039
n=449			TCGA.32.1970	-0.729																																n=449	CGGA_525	1.09761
n=450			TCGA.32.1973	-0.4																																n=450	CGGA_538	1.07724
n=451			TCGA.32.1976	-0.8662																																n=451	CGGA_541	0.62293
n=452			TCGA.32.1977	-0.9882																																n=452	CGGA_543	0.400538
n=453			TCGA.32.1978	-0.607																																n=453	CGGA_551	0.782409
n=454			TCGA.32.1982	-1.246																																n=454	CGGA_560	0.799087
n=455			TCGA.32.1986	-0.6534																																n=455	CGGA_564	1.37295
n=456			TCGA.32.1987	-0.8046																																n=456	CGGA_565	0.378512
n=457			TCGA.32.1991	-0.7698																																n=457	CGGA_578	1.02148
n=458			TCGA.32.2491	-0.6866																																n=458	CGGA_580	0.62293
n=459			TCGA.32.2494	-1.4452																																n=459	CGGA_583	-0.862496
n=460			TCGA.32.2495	-1.1688																																n=460	CGGA_591	0.879706
n=461			TCGA.32.2615	-1.0564																																n=461	CGGA_598	0.344828
n=462			TCGA.32.2616	-0.0332																																n=462	CGGA_599	1.07039
n=463			TCGA.32.2632	-0.0436																																n=463	CGGA_601	0.941106
n=464			TCGA.32.2634	-0.1884																																n=464	CGGA_604	1.91073
n=465			TCGA.32.2638	-0.5754																																n=465	CGGA_607	1.31034
n=466			TCGA.32.4208	-1.2538																																n=466	CGGA_616	1.29866
n=467			TCGA.32.4209	-1.048																																n=467	CGGA_632	0.526069
n=468			TCGA.32.4210	-0.0234																																n=468	CGGA_633	1.18269
n=469			TCGA.32.4211	-1.3238																																n=469	CGGA_634	0.367371
n=470			TCGA.32.4213	-0.866																																n=470	CGGA_635	0.773996
n=471			TCGA.32.4719	-0.8942																																n=471	CGGA_638	0.799087
n=472			TCGA.32.5222	-0.5676																																n=472	CGGA_641	0.226509
n=473			TCGA.41.2571	-0.0548																																n=473	CGGA_642	0.695994
n=474			TCGA.41.2572	-0.1848																																n=474	CGGA_643	2.73985
n=475			TCGA.41.2573	-1.0542																																n=475	CGGA_655	0.575312
n=476			TCGA.41.2575	-0.6612																																n=476	CGGA_658	1.85599
n=477			TCGA.41.3392	-0.3546																																n=477	CGGA_659	0.799087
n=478			TCGA.41.3393	-0.3398																																n=478	CGGA_661	1.62761
n=479			TCGA.41.3915	-0.7632																																n=479	CGGA_662	0.687061
n=480			TCGA.41.4097	-0.876																																n=480	CGGA_663	0.594549
n=481			TCGA.76.4925	-0.804																																n=481	CGGA_666	0.298658
n=482			TCGA.76.4926	-1.0138																																n=482	CGGA_671	0.815575
n=483			TCGA.76.4927	-1.0976																																n=483	CGGA_675	0.604071
n=484			TCGA.76.4928	-1.2822																																n=484	CGGA_676	2.31904
n=485			TCGA.76.4929	-0.4338																																n=485	CGGA_679	1.74416
n=486			TCGA.76.4931	-1.007																																n=486	CGGA_680	1.81558
n=487			TCGA.76.4932	-0.8486																																n=487	CGGA_685	0.731183
n=488			TCGA.76.4934	-1.498																																n=488	CGGA_689	0.584963
n=489			TCGA.76.4935	-0.5086																																n=489	CGGA_698
																																				n=490	CGGA_700	1.09761
																																				n=491	CGGA_704	0.739848
																																				n=492	CGGA_705	0.815575
																																				n=493	CGGA_707	0.356144
																																				n=494	CGGA_710	0.933573
																																				n=495	CGGA_715	0.678072
																																				n=496	CGGA_721	0.704872
																																				n=497	CGGA_725	0.659925
																																				n=498	CGGA_727	1.21412
																																				n=499	CGGA_731	1.04963
																																				n=500	CGGA_732	2.10434
																																				n=501	CGGA_738	1.4489
																																				n=502	CGGA_747	1.28688
																																				n=503	CGGA_752	0.722466
																																				n=504	CGGA_757	1.17632
																																				n=505	CGGA_759	1.01436
																																				n=506	CGGA_760	0.641546
																																				n=507	CGGA_761	0.887525
																																				n=508	CGGA_762	0.659925
																																				n=509	CGGA_766	0.903038
																																				n=510	CGGA_782	1.57531
																																				n=511	CGGA_785	0.536053
																																				n=512	CGGA_789	0.815575
																																				n=513	CGGA_791	2.21412
																																				n=514	CGGA_796	0.722466
																																				n=515	CGGA_802	2.08066
																																				n=516	CGGA_804	0.422233
																																				n=517	CGGA_807	0.411426
																																				n=518	CGGA_808	1.02148
																																				n=519	CGGA_809	0.485427
																																				n=520	CGGA_812	0.748461
																																				n=521	CGGA_815	0.641546
																																				n=522	CGGA_818	1.20163
																																				n=523	CGGA_831	1.44361
																																				n=524	CGGA_834	1.68706
																																				n=525	CGGA_835	0.454176
																																				n=526	CGGA_837	1.59932
																																				n=527	CGGA_838	0.584963
																																				n=528	CGGA_842	1.73552
																																				n=529	CGGA_843	0.62293
																																				n=530	CGGA_848	1.58015
																																				n=531	CGGA_850	1.90689
																																				n=532	CGGA_852	1.12433
																																				n=533	CGGA_856	0.925999
																																				n=534	CGGA_858	0.400538
																																				n=535	CGGA_859	1.64155
																																				n=536	CGGA_861	0.485427
																																				n=537	CGGA_863	0.124328
																																				n=538	CGGA_864	0.83996
																																				n=539	CGGA_871	0.495695
																																				n=540	CGGA_876	1.36737
																																				n=541	CGGA_878	1.77821
																																				n=542	CGGA_884	-0.0740006
																																				n=543	CGGA_889	0.704872
																																				n=544	CGGA_890	0.678072
																																				n=545	CGGA_892	0.782409
																																				n=546	CGGA_893	0.659925
																																				n=547	CGGA_898	0.594549
																																				n=548	CGGA_901	0.555816
																																				n=549	CGGA_902	2.74201
																																				n=550	CGGA_903	1.46989
																																				n=551	CGGA_904	0.641546
																																				n=552	CGGA_905	0.400538
																																				n=553	CGGA_908	0.757023
																																				n=554	CGGA_909	1.50589
																																				n=555	CGGA_D03	0.0143553
																																				n=556	CGGA_D04	1.02857
																																				n=557	CGGA_D07	0.464668
																																				n=558	CGGA_D09	1.45943
																																				n=559	CGGA_D11	1.46989
																																				n=560	CGGA_D15	0.815575
																																				n=561	CGGA_D16	1.20789
																																				n=562	CGGA_D18	1.1635
																																				n=563	CGGA_D20	0.555816
																																				n=564	CGGA_D21	1.3505
																																				n=565	CGGA_D24	0.871844
																																				n=566	CGGA_D28	0.632268
																																				n=567	CGGA_D29	0.378512
																																				n=568	CGGA_D30	1.26903
																																				n=569	CGGA_D35	1.38957
																																				n=570	CGGA_D37	2.12102
																																				n=571	CGGA_D44	1.81147
																																				n=572	CGGA_D47	1.02148
																																				n=573	CGGA_D52	1.01436
																																				n=574	CGGA_D57	1.40054
																																				n=575	CGGA_J023	2.40599
																																				n=576	CGGA_J030	1.0635
																																				n=577	CGGA_J73	0.286881
																																				n=578	CGGA_P100	1.66448
																																				n=579	CGGA_P102	2.07724
																																				n=580	CGGA_P103	0.948601
																																				n=581	CGGA_P107	1.15704
																																				n=582	CGGA_P108	1.23266
																																				n=583	CGGA_P11	0.847997
																																				n=584	CGGA_P110	1.20789
																																				n=585	CGGA_P111	0.748461
																																				n=586	CGGA_P112	0.555816
																																				n=587	CGGA_P113	0.367371
																																				n=588	CGGA_P114	0.632268
																																				n=589	CGGA_P115	-0.888969
																																				n=590	CGGA_P116	-0.535332
																																				n=591	CGGA_P121	-0.217591
																																				n=592	CGGA_P128	0.604071
																																				n=593	CGGA_P13	0.799087
																																				n=594	CGGA_P131	0.765535
																																				n=595	CGGA_P132	0.83996
																																				n=596	CGGA_P136	-0.666576
																																				n=597	CGGA_P137	0.650765
																																				n=598	CGGA_P142	0.516015
																																				n=599	CGGA_P143	1.25701
																																				n=600	CGGA_P144	1.10434
																																				n=601	CGGA_P145	0.0703893
																																				n=602	CGGA_P147	0.400538
																																				n=603	CGGA_P15	0.505891
																																				n=604	CGGA_P150	1.15704
																																				n=605	CGGA_P151	0.321928
																																				n=606	CGGA_P153	-0.915936
																																				n=607	CGGA_P154	-0.736966
																																				n=608	CGGA_P155	1.25096
																																				n=609	CGGA_P156	0.863938
																																				n=610	CGGA_P157	1.43829
																																				n=611	CGGA_P158	-0.888969
																																				n=612	CGGA_P159	1.03562
																																				n=613	CGGA_P16	0.650765
																																				n=614	CGGA_P160	1.09761
																																				n=615	CGGA_P164	-0.836501
																																				n=616	CGGA_P165	-0.888969
																																				n=617	CGGA_P17	0.62293
																																				n=618	CGGA_P172	-0.577767
																																				n=619	CGGA_P173	1.21412
																																				n=620	CGGA_P174	0.713696
																																				n=621	CGGA_P176	0.765535
																																				n=622	CGGA_P177	1.34483
																																				n=623	CGGA_P178	-0.915936
																																				n=624	CGGA_P179	0.669027
																																				n=625	CGGA_P18	0.925999
																																				n=626	CGGA_P180	-0.535332
																																				n=627	CGGA_P181	0.505891
																																				n=628	CGGA_P183	0.411426
																																				n=629	CGGA_P19	0.799087
																																				n=630	CGGA_P20	0.411426
																																				n=631	CGGA_P205	-0.713119
																																				n=632	CGGA_P21	0.704872
																																				n=633	CGGA_P22	0.815575
																																				n=634	CGGA_P23	-0.736966
																																				n=635	CGGA_P25	-0.599462
																																				n=636	CGGA_P265	-0.915936
																																				n=637	CGGA_P266	-0.888969
																																				n=638	CGGA_P27	0.765535
																																				n=639	CGGA_P271	-0.862496
																																				n=640	CGGA_P28	1.72247
																																				n=641	CGGA_P30	2.04264
																																				n=642	CGGA_P31
																																				n=643	CGGA_P422	0.687061
																																				n=644	CGGA_P437	1.15704
																																				n=645	CGGA_P468	1.41143
																																				n=646	CGGA_P609	0.0565835
																																				n=647	CGGA_P623	1.27501
																																				n=648	CGGA_P83	0.594549
																																				n=649	CGGA_P84	1.1177
																																				n=650	CGGA_P86	0.584963
																																				n=651	CGGA_P93	0.823749

## Sheet: Fig.3
Graphs plotted in Prism 10 version 10.5.0
Fig. 3a													Fig. 3b
		GSC20-Cell Survival				Plotted			shN1 vs shCTL	shN3 vs shCTL					GSC11-Cell Survival				Plotted			shN1 vs shCTL	shN3 vs shCTL
CellLine	Dose (Gy)	I	II	III	IV	Avrg	SD	Dose (Gy)	P-value	P-value			CellLine	Dose (Gy)	I	II	III	IV	Avrg	SD	Dose (Gy)	P-value	P-value
GSC20-shCTL	0	100.759	103.807	100.857	94.5765	100	3.88244	0					GSC20-shCTL	0	110.04	100.974	107.391	81.5951	100	12.8468	0
GSC20-shCTL	2	89.0677	82.7385	77.7911	91.1463	85.1859	6.09009	2	0.00298444	0.0607759			GSC20-shCTL	2	39.57	34.8872	32.6004	35.9611	35.7547	2.90409	2	0.000530028	0.117702
GSC20-shCTL	4	55.9764	56.2293	59.7944	54.8844	56.7212	2.13034	4	<0.0001	<0.0001			GSC20-shCTL	4	8.32392	7.2049	6.31289	5.49538	6.83427	1.21393	4	0.0133487	0.00618541
GSC20-shCTL	6	38.3227	38.7867	45.4571	43.3061	41.4682	3.48202	6	<0.0001	9.09917e-05			GSC20-shCTL	6	4.94	4.17171	3.1937	3.593	3.9746	0.758569	6	0.00321626	0.00555251
GSC20-shNANP-1	0	93.514	98.0599	106.794	101.632	100	5.61702						GSC20-shNANP-1	0	111.22	100.281	105.437	83.0615	100	12.1441
GSC20-shNANP-1	2	72.7698	67.3583	69.5419	68.2999	69.4925	2.36081						GSC20-shNANP-1	2	25.589	26.0296	26.4756	25.3668	25.8653	0.491352
GSC20-shNANP-1	4	34.6915	36.2979	31.6309	36.7172	34.8344	2.30717						GSC20-shNANP-1	4	5.50012	3.78843	2.7244	2.23745	3.5626	1.44494
GSC20-shNANP-1	6	19.7632	22.1313	19.61	20.1878	20.4231	1.16472						GSC20-shNANP-1	6	2.42744	1.97426	1.21207	1.45301	1.76669	0.543344
GSC20-shNANP-3	0	92.992	103.951	99.7371	103.32	100	5.027						GSC20-shNANP-3	0	93.6618	104.124	104.314	97.9006	100	5.17024
GSC20-shNANP-3	2	73.1519	74.2796	77.2788	82.2704	76.7452	4.07446						GSC20-shNANP-3	2	35.2631	33.6879	29.7927	28.8394	31.8958	3.0722
GSC20-shNANP-3	4	34.8917	35.5944	32.0261	30.2774	33.1974	2.48427						GSC20-shNANP-3	4	4.46209	4.27062	4.43887	3.99666	4.29206	0.214618
GSC20-shNANP-3	6	20.4304	18.2368	19.2077	11.7489	17.4059	3.87668						GSC20-shNANP-3	6	2.66197	2.25766	1.81786	1.57053	2.07701	0.482524
Fig. 3f													Fig. 3h
		GSC20-Cell Survival				Plotted			sgN-clone1 vs sgCTL	sgN-clone5 vs sgCTL					GSC20-Cell Survival				Plotted			Vector-shN1vs Vector-shC	NANPr-shN1 vs Vector-shN1
CellLine	Dose (Gy)	I	II	III	IV	Avrg	SD	Dose (Gy)	P-value	P-value			CellLine	Dose (Gy)	I	II	III	IV	Avrg	SD	Dose (Gy)	P-value	P-value
GSC20-sgCTL	0	101.655	96.9903	105.313	96.042	100	4.30856	0					GSC20-Vector-shC	0	102.978	97.656	103.532	95.8336	100	3.83836	0
GSC20-sgCTL	2	71.153	62.888	74.9004	79.5985	72.135	7.06692	2	0.00970031	0.560589			GSC20-Vector-shC	2	73.5129	76.6008	76.1687	77.7078	75.9975	1.77872	2	0.000360679	0.00345353
GSC20-sgCTL	4	44.9715	44.1556	43.3951	39.4816	43.001	2.43296	4	8.13493e-05	0.00114444			GSC20-Vector-shC	4	46.0649	44.4517	51.7124	42.2016	46.1076	4.05848	4	0.000852025	0.00105376
GSC20-sgCTL	6	36.7402	32.6751	28.143	29.1491	31.6768	3.89494	6	0.000272485	0.000378005			GSC20-Vector-shC	6	29.817	32.7002	31.2582	31.2736	31.2623	1.17709	6	<0.0001	0.000325651
GSC20-sgNANP1-clone1	0	97.7678	88.339	100.364	113.529	100	10.3946						GSC20-NANPr-shC	0	98.4477	105.35	103.529	92.674	100	5.69061
GSC20-sgNANP1-clone1	2	48.642	63.8109	51.2951	46.5584	52.5766	7.73632						GSC20-NANPr-shC	2	80.754	82.1475	78.0307	79.6886	80.1552	1.73771
GSC20-sgNANP1-clone1	4	25.4297	24.005	26.6581	19.2058	23.8246	3.26453						GSC20-NANPr-shC	4	47.0473	47.4659	50.2724	44.0704	47.214	2.53817
GSC20-sgNANP1-clone1	6	16.4526	15.4403	12.2105	10.6982	13.7004	2.69784						GSC20-NANPr-shC	6	36.2828	33.6573	32.9464	29.7398	33.1566	2.69212
GSC20-sgNANP1-clone5	0	94.2638	98.8495	105.509	101.378	100	4.70712						GSC20-Vector-shN1	0	98.148	99.4932	101.686	100.673	100	1.52556
GSC20-sgNANP1-clone5	2	74.7909	67.7819	69.3925	66.8299	69.6988	3.55567						GSC20-Vector-shN1	2	54.3401	55.5423	62.1927	48.8507	55.2315	5.47917
GSC20-sgNANP1-clone5	4	30.1018	33.0468	35.7323	33.8797	33.1901	2.34496						GSC20-Vector-shN1	4	29.9192	26.8552	29.937	19.54	26.5629	4.90087
GSC20-sgNANP1-clone5	6	13.5062	16.3999	18.4657	15.064	15.859	2.10197						GSC20-Vector-shN1	6	22.8841	19.5202	20.6177	19.6913	20.6783	1.54753
													GSC20-NANPr-shN1	0	100.943	104.825	102.21	92.0215	100	5.55909
													GSC20-NANPr-shN1	2	74.0944	73.8839	71.6833	70.6138	72.5688	1.69934
													GSC20-NANPr-shN1	4	50.0948	48.4263	43.6791	45.9398	47.035	2.81422
													GSC20-NANPr-shN1	6	33.5145	35.7231	34.4781	35.7456	34.8653	1.07782
Fig. 3e
	GSC20-Apoptosis
	shCTL					shNANP-1					shNANP-3					shN1 vs shCTL	shN3 vs shCTL
	i	ii	iii	Avrg	SD	i	ii	iii	Avrg	SD	i	ii	iii	Avrg	SD	P-value	P-value
0 Gy	3.83	4.29	4.13	4.08333	0.233524	3.76	3.96	3.94	3.88667	0.110151	9.62	9.78	10.6	10	0.525738
8 Gy	8.41	8.59	8.96	8.65333	0.280416	21.9	21.7	21.6	21.7333	0.152753	18	19	18.6	18.5333	0.503322	<0.0001	<0.0001
Fig. 3g
	GSC20-G2/M Percentage(%)
	sgCTL					sgNANP-clone1
	i	ii	iii	Avrg	SD	i	ii	iii	Avrg	SD	P-value
0 Gy	3.45	1.86	2.69	2.66667	0.795257	5.07	3.19	5.45	4.57	1.21012
6 Gy	30.73	29.96	31.72	30.8033	0.882289	41.52	41.7	42.11	41.7767	0.302379	<0.0001

## Sheet: Fig.4
(gH2AX postive nuclei/Total nuclei) x 100%
Nuclei with more than 5 foci were considered as gH2AX positive
Graphs plotted in Prism 10 version 10.5.0
Fig.4b															Fig.4f
		GSC20-(gH2AX postive nuclei/Total nuclei) x 100%															GSC11-Akaline CometAssay
		shCTL						shNANP-1									shCTL			shNANP-1
CellLine	Time After Radiation (hr)	I	II	III	IV	Avrg	SD	I	II	III	IV	Avrg	SD	P-value			0h	1h	24h	0h	1h	24h
GSC20	no IR	6.66667	8.69565	9.09091	14.2857	9.68473	3.24595	13.7931	8	14.2857	13.3333	12.353	2.92796			n=1	7.14214	0.537095	19.4879	38.5832	47.1323	0.136664
GSC20	1	99	101	98	102	100	1.82574	99	101	98	102	100	1.82574			n=2	5.01926	2.63263	9.41732	36.9664	6.51923	1.14066
GSC20	16	55	56.5217	30.4348	43.9024	46.4647	12.0764	61.4035	75.5102	78.0488	73.3	72.0656	7.36812	0.011		n=3	0.912369	27.6224	0.0158574	7.61104	0.272284	4.95242
GSC20	24	29.1667	26.3158	44.1176	30.9091	32.6273	7.89074	63.0435	37.2549	76.1905	36.5854	53.2686	19.6276	0.098		n=4	39.2335	48.644	3.02687	5.99095	37.7086	31.6837
																n=5	12.2026	0.0154094	0.442196	17.0362	0.189724	34.5925
																n=6	3.48057	37.019	0.730565	6.36389	35.5947	0.145587
																n=7	1.01441	11.4231	0.55263	48.9143	4.06017	6.41951
																n=8	28.4178	0	33.1908	1.81612	11.661	0.0462153
																n=9	6.65628	0.335432	0.271174	32.7653	46.7475	5.93153
																n=10	4.74908	14.131	10.1184	0.56386	41.2411	1.22127
																n=11	9.95637	47.9482	2.33095	28.5813	34.5571	62.7012
																n=12	23.1801	23.0107	0.00747225	25.3141	47.9987	3.00754
																n=13	19.6205	16.373	0.300605	0.726301	37.3193	3.19886
																n=14	6.55206	28.5896	0.16623	0.12677	37.9711	0.36426
3 Biological Experiments performed independently with 3 technical replicates for each experiments,(rep1-rep3) biological replicates. (i-iii) represent technical replicates																n=15	1.19857	31.0537	47.2746	35.945	8.38929	44.4589
Fig.4j																n=16	3.52673	12.2012	0	0.041904	47.8084	15.4103
	GSC20-HR reporter															n=17	45.3176	51.9072	5.19923	1.24674	37.9776	6.57818
	shCTL					shNANP-1										n=18	13.4267	29.3427	0.256671	2.18936	36.1877	15.3994
	i	ii	iii	Avrg	SD	i	ii	iii	Avrg	SD	P-value					n=19	17.0628	34.8149	2.91939	7.21393	30.4996	0.213614
rep.1	2.77	3.31	2.99	3.02333	0.271539	0.84	0.86	1.21	0.97	0.208087	0.0014					n=20	10.5549	34.6049	36.4358	28.2835	52.5167	34.7339
rep.2	3	3.39	3.82	3.40333	0.410163	1.65	0.89	1.61	1.38333	0.427707						n=21	0.779699	0.320413	0.231079	0.208043	47.2209	7.05546
rep.3	3.04	3.29	3.47	3.26667	0.215948	0.7	0.98	2.96	1.54667	1.23196						n=22	12.1879	10.9104	16.3946	1.22077	51.641	34.8733
																n=23	8.34961	43.5451	0	0.0678425	36.7987	33.3654
																n=24	1.04483	5.43685	50.5039	0.531682	20.5919	36.0442
																n=25	0.145258	26.4984	3.26729	0.0456192	47.3262	43.5009
																n=26	34.7899	5.0883	38.7741	0.43363	43.2936	40.2817
Fig.4k																n=27	0.421479	33.4235	0	15.6679	4.61865	7.71268
	GSC20-NHEJ reporter															n=28	1.74454	6.44533	3.75947	2.93753	30.1935	41.1229
	shCTL					shNANP-1										n=29	3.9348	0.00492972	0.117071	44.755	13.5615	1.87645
	i	ii	iii	Avrg	SD	i	ii	iii	Avrg	SD	P-value					n=30	0.0673043	15.9792	9.85313	1.51325	2.23362	12.2591
rep.1	19.3	18.7	18.5	18.8333	0.416333	30	30.3	31.3	30.5333	0.680686	0.0011					n=31	37.0865	0.0867918	0.628831	19.6387	1.39007	0.0108011
rep.2	19.1	18.9	17.5	18.5	0.87178	26.5	28.2	25.7	26.8	1.27671						n=32	15.847	7.02154	3.86505	0.225434	29.4703	25.1455
rep.3	18.4	19.1	19.2	18.9	0.43589	25.7	29.1	30.6	28.4667	2.51064						n=33	0.213164	41.4198	20.2989	3.29962		41.2286
																n=34	0.226319	0.930672	0.26604	0.107728		43.1266
																n=35		17.8177	0.12031	21.5846		47.2811
																n=36		16.3129	0.0428888	26.0074		42.7632
																n=37		3.95646	0.158884	30.328		6.90932
																n=38		41.5363	0.151607	4.63368		3.75152
																n=39		51.4359	2.16907	38.6763		9.19945
																n=40		42.504	2.30556	19.623		12.7899
																n=41		37.9868	2.02427	0.595892		7.36588
																n=42		50.3642	0.685342	48.3168		3.02876
																n=43		36.4883	0.929355			1.49612
																n=44		15.6403	30.1755			0.845488
																n=45			33.3613
																n=46			53.8984
																n=47			1.8568
																n=48			4.11271
																n=49			4.06565
																n=50			50.9255
																n=51			4.26323
																n=52			6.19121
																plot
																MEAN	11.0607	21.8946	9.95273	14.4452	29.0841	17.6221
																SD	12.6535	17.4022	15.7422	16.0423	17.8101	18.0585
Uncropped blots merged with corresponding marker blots for molecular labeling.									Uncropped blots merged with corresponding marker blots for molecular labeling.

## Sheet: Fig.5
Fig. 5f
	GSC20-qPCR
	shCTL					shNANP-1					shNANP-3
	i	ii	iii	Avrg	SD	i	ii	iii	Avrg	SD	i	ii	iii	Avrg	SD
CDH1	1.06971	0.927369	1.00293	1	0.0712137	2.18212	2.06585	1.91154	2.05317	0.135738	3.85778	3.72636	3.8954	3.82651	0.0887469
CDH2	1.01285	1.02628	0.960874	1	0.034543	0.56543	0.524647	0.517424	0.535834	0.0258841	0.889101	0.976316	0.746089	0.870502	0.116235
SNAI2	1.02524	1.00483	0.969932	1	0.0279667	0.386611	0.352564	0.334936	0.358037	0.0262689	0.340082	0.378655	0.31164	0.343459	0.0336345
CTNNB1	1.05454	1.05747	0.887989	1	0.0970153	0.57579	0.536488	0.497103	0.53646	0.0393439	0.676243	0.700577	0.585854	0.654225	0.0604477
TCF4	1.01436	0.947089	1.03855	1	0.0473917	0.356401	0.339521	0.331153	0.342358	0.0128606	0.735895	0.761846	0.644195	0.713979	0.0618113
LEF1	1.0244	0.984718	0.99088	1	0.0213562	0.200515	0.205297	0.197344	0.201052	0.00400353	0.793213	0.814384	0.685287	0.764295	0.0692366
Fig.5h
	migrated cells /image field (20X)
	shCTL	shNANP-1	shNANP-3
n=1	201	91	127
n=2	234	87	150
n=3	156	111	132
n=4	220	92	142
n=5	267	88	136
n=6	161	87	166
n=7	199	115	119
n=8	180	97	138
n=9	236	89	137
n=10	195	93	136
n=11	194	88	107
n=12	170	74	119
n=13	202	71	126
n=14	240	78	114
n=15	209	90	125
MEAN	204.267	90.0667	131.6
SD	31.1367	11.7014	14.8025
						Uncropped blots merged with corresponding marker blots for molecular labeling.

## Sheet: Fig.6
Fig.6b
	GSC20-qPCR
	shCTL					shNANP-1					shNANP-3
	i	ii	iii	Avrg	SD	i	ii	iii	Avrg	SD	i	ii	iii	Avrg	SD
ITGB1	0.968656	1.0389	0.992443	1	0.0357263	0.345696	0.337644	0.332996	0.338779	0.00642576	0.633586	0.645556	0.645556	0.641566	0.00691054
TNC	0.897982	1.05611	1.04591	1	0.0884971	0.236232	0.239862	0.213643	0.229913	0.0142059	0.577269	0.576868	0.589398	0.581178	0.00712121
TNFAIP6	1.0536	0.937129	1.00928	1	0.0587844	0.251446	0.256729	0.287437	0.265204	0.0194348	0.378051	0.366865	0.433866	0.392927	0.0358924
ICAM1	1.00092	1.0037	0.995383	1	0.0042328	0.693672	0.602205	0.635219	0.643698	0.0463197	0.732208	0.771279	0.542361	0.681949	0.122455
	GSC11-qPCR
	shCTL					shNANP-1
	i	ii	iii	Avrg	SD	i	ii	iii	Avrg	SD
ITGB1	1.03869	0.943286	1.01802	1	0.050191	0.471862	0.505378	0.508893	0.495378	0.0204412
TNC	1.00927	0.969499	1.02123	1	0.0270832	0.744827	0.763119	0.845559	0.784502	0.0536626
TNFAIP3	0.981348	1.01807	1.00058	1	0.0183684	0.213974	0.265449	0.252351	0.243924	0.026752
ICAM1	1.00484	0.959911	1.03524	1	0.0378998	0.812988	0.726636	0.675162	0.738262	0.0696449
Fig.6d
	GSC20-qPCR
	shCTL-Vector					shCTL-dnIkB					shNANP-Vector					shNANP-dnIkB
	i	ii	iii	Avrg	SD	i	ii	iii	Avrg	SD	i	ii	iii	Avrg	SD	i	ii	iii	Avrg	SD
ITGB1	1.00442	1.00487	0.990712	1	0.00804699	0.201973	0.208164	0.220471	0.210203	0.00941639	0.188029	0.185923	0.194263	0.189405	0.00433682	0.149836	0.143403	0.137496	0.143578	0.00617176
TNC	1.01313	0.998435	0.988437	1	0.0124195	0.121284	0.122075	0.127958	0.123772	0.00364648	0.147527	0.145356	0.148392	0.147091	0.00156428	0.0811508	0.0848443	0.0850743	0.0836898	0.00220187
TNFAIP3	0.968337	1.03922	0.992446	1	0.0360386	0.0830319	0.0819921	0.0539734	0.0729992	0.0164849	0.357239	0.362886	0.427541	0.382555	0.0390608	0.0239735	0.0331393	0.0296298	0.0289142	0.00462462
COL5A2	1.00846	1.01224	0.979308	1	0.0180193	0.0726529	0.0805634	0.0775154	0.0769106	0.0039898	0.227135	0.228024	0.250155	0.235105	0.0130417	0.0528661	0.0760961	0.0494921	0.0594847	0.0144844
MMP2	0.995069	0.982032	1.0229	1	0.0208746	0.168351	0.169317	0.217547	0.185072	0.028129	0.408545	0.358132	0.34894	0.371872	0.0320904	0.31102	0.281277	0.28116	0.291152	0.017206
Fig.6g
	GSC20-qPCR
	shCTL					shNANP					shCTL+TNFa					shNANP+TNFa					shNANP vs shCTL	shCTL+TNFa vs shCTL	shNANP+TNFa vs shNANP
	i	ii	iii	Avrg	SD	i	ii	iii	Avrg	SD	i	ii	iii	Avrg	SD	i	ii	iii	Avrg	SD	P-value	P-value	P-value
ITGB1	1.01645	0.984555	0.998991	1	0.0159728	0.619515	0.563913	0.489895	0.557774	0.0650274	1.66772	1.67661	1.51629	1.62021	0.0901047	1.43948	1.39817	1.47995	1.4392	0.0408868	0.000333269	0.000301235	<0.0001
TNC	0.893682	1.07761	1.02871	1	0.095265	0.112695	0.122075	0.117998	0.117589	0.00470296	3.92357	3.81805	3.96641	3.90268	0.0763585	1.36494	1.09417	1.11407	1.19106	0.150913	8.86911e-05	<0.0001	0.000249829
TNFAIP6	0.913152	0.977336	1.10951	1	0.100123	0.378822	0.440718	0.621543	0.480361	0.126123	19.7155	21.0234	16.9232	19.2207	2.09445	12.6225	11.9168	10.1748	11.5714	1.2599	0.0050273	0.000113562	0.00011004
ICAM1	1.03095	1.01113	0.957918	1	0.037767	0.450201	0.426605	0.416092	0.430966	0.0174677	1.2538	1.0996	0.953943	1.10245	0.149949	0.727477	0.759949	0.671274	0.719566	0.0448636	<0.0001	0.315136	0.000485853
											Uncropped blots merged with corresponding marker blots for molecular labeling.
											FT (flow through) fractions used for QC, is not presented in the figure.
Uncropped blots merged with corresponding marker blots for molecular labeling.
	Uncropped blots merged with corresponding marker blots for molecular labeling.

## Sheet: Fig.7
Fig. 7b						Fig. 7c
GSC20 RT Survival data						GSC11 RT Survival data
Group	Starting date	Ending date	Censored			Group	Starting date	Ending date	Censored
shC_Sham	4-Apr-2023	27-May-2023	1			shC_Sham	30-Dec-2024	21-Jan-2025	1
shC_Sham	4-Apr-2023	17-May-2023	1			shC_Sham	30-Dec-2024	23-Jan-2025	1
shC_Sham	4-Apr-2023	26-May-2023	1			shC_Sham	30-Dec-2024	21-Jan-2025	1
shC_Sham	4-Apr-2023	19-May-2023	1			shC_Sham	30-Dec-2024	25-Jan-2025	1
shC_Sham	4-Apr-2023	30-May-2023	1			shC_Sham	30-Dec-2024	22-Jan-2025	1
shC_Sham	4-Apr-2023	28-May-2023	1			shC_Sham	30-Dec-2024	21-Jan-2025	1
shC_RT	4-Apr-2023	12-May-2023	1			shC_Sham	30-Dec-2024	22-Jan-2025	1
shC_RT	4-Apr-2023	17-May-2023	1			shC_RT	30-Dec-2024	4-Feb-2025	1
shC_RT	4-Apr-2023	2-Jun-2023	1			shC_RT	30-Dec-2024	2-Feb-2025	1
shC_RT	4-Apr-2023	2-Jun-2023	1			shC_RT	30-Dec-2024	27-Jan-2025	1
shC_RT	4-Apr-2023	19-May-2023	1			shC_RT	30-Dec-2024	26-Jan-2025	1
shC_RT	4-Apr-2023	12-May-2023	1			shC_RT	30-Dec-2024	27-Jan-2025	1
shNANP_Sham	4-Apr-2023	19-May-2023	1			shNANP_Sham	30-Dec-2024	22-Jan-2025	1
shNANP_Sham	4-Apr-2023	6-Jun-2023	1			shNANP_Sham	30-Dec-2024	25-Jan-2025	1
shNANP_Sham	4-Apr-2023	26-May-2023	1			shNANP_Sham	30-Dec-2024	22-Jan-2025	1
shNANP_Sham	4-Apr-2023	25-May-2023	1			shNANP_Sham	30-Dec-2024	28-Jan-2025	1
shNANP_Sham	4-Apr-2023	19-May-2023	1			shNANP_Sham	30-Dec-2024	24-Jan-2025	1
shNANP_Sham	4-Apr-2023	1-Jun-2023	1			shNANP_RT	30-Dec-2024	3-Feb-2025	1
shNANP_Sham	4-Apr-2023	23-May-2023	1			shNANP_RT	30-Dec-2024	4-Feb-2025	1
shNANP_RT	4-Apr-2023	28-May-2023	1			shNANP_RT	30-Dec-2024	15-Feb-2025	1
shNANP_RT	4-Apr-2023	7-Jun-2023	1			shNANP_RT	30-Dec-2024	29-Jan-2025	1
shNANP_RT	4-Apr-2023	28-May-2023	1			shNANP_RT	30-Dec-2024	12-Feb-2025	1
shNANP_RT	4-Apr-2023	30-Jun-2023	1			shNANP_RT	30-Dec-2024	27-Jan-2025	1
shNANP_RT	4-Apr-2023	12-Jul-2023	1
shNANP_RT	4-Apr-2023	6-Jun-2023	1
shNANP_RT	4-Apr-2023	24-Jul-2023	1
shNANP_RT	4-Apr-2023	31-May-2023	1
Fig. 7e
Quantification of fraction TNC positive area and intensity to total area (%)
TNC PositiveArea*Mean_Intensity/TotalArea (%)
	shCTL	shCTL_RT	shNANP	shNANP_RT
n=1	65.4853	79.2664	38.1108	37.9956
n=2	74.519	98.5024	43.7376	38.5345
n=3	76.0874	96.3882	32.8084	37.3642
n=4	71.603	72.1248	63.7742	55.4312
n=5	77.3338	58.4455	59.3462	51.7419
n=6	68.9057	61.1953	58.9252	58.6381
n=7	79.0583	77.9599	44.1094
n=8	94.9928	83.0518	24.4366
n=9	87.1298	73.0148	25.0607
MEAN	77.235	77.7721	43.3677	46.6176
SD	9.11336	13.7354	14.7781	9.73377
Fig. 7f								Fig. 7g
(A) GLASS_noRT_NANPlow								(A) GLASS_RT_NANPlow
Case ID	Study ID	Number at Risk	Status	Survival Rate	Time (months)			Case ID	Study ID	Number at Risk	Status	Survival Rate	Time (months)
GLSS-CU-R001	difg_glass	68	deceased	0.985294	7			GLSS-CU-R001	difg_glass	70	deceased	0.985714	7
GLSS-SM-R093	difg_glass	67	censored	0.985294	8			TCGA-06-0210	difg_glass	69	deceased	0.971429	8
GLSS-LX-0083	difg_glass	66	deceased	0.970365	10			GLSS-MD-0022	difg_glass	68	deceased	0.957143	10
GLSS-MD-0022	difg_glass	65	deceased	0.955437	10			GLSS-LX-0083	difg_glass	67	deceased	0.942857	10
GLSS-MD-0042	difg_glass	64	deceased	0.940508	11			GLSS-MD-0042	difg_glass	66	deceased	0.928571	11
GLSS-19-0268	difg_glass	63	deceased	0.925579	12			GLSS-SM-R110	difg_glass	65	deceased	0.914286	11
GLSS-SM-R091	difg_glass	62	deceased	0.910651	12			GLSS-19-0279	difg_glass	64	deceased	0.9	11
GLSS-HF-2829	difg_glass	61	deceased	0.895722	13			GLSS-19-0268	difg_glass	63	deceased	0.885714	12
GLSS-19-0274	difg_glass	60	deceased	0.880793	13			GLSS-19-0274	difg_glass	62	deceased	0.871429	13
GLSS-SM-R111	difg_glass	59	deceased	0.865865	14			GLSS-HF-2829	difg_glass	61	deceased	0.857143	13
GLSS-19-0267	difg_glass	58	deceased	0.850936	14			GLSS-CU-R005	difg_glass	60	deceased	0.842857	13
GLSS-19-0271	difg_glass	57	deceased	0.836007	14			GLSS-19-0267	difg_glass	59	deceased	0.828571	14
GLSS-SM-R101	difg_glass	56	deceased	0.821078	14			GLSS-CU-R008	difg_glass	58	deceased	0.814286	15
GLSS-CU-R008	difg_glass	55	deceased	0.80615	15			GLSS-19-0269	difg_glass	57	deceased	0.8	16
TCGA-19-4065	difg_glass	54	deceased	0.791221	15			GLSS-CU-R003	difg_glass	56	deceased	0.785714	17
GLSS-19-0269	difg_glass	53	deceased	0.776292	16			GLSS-CU-R006	difg_glass	55	deceased	0.771429	18
GLSS-CU-R003	difg_glass	52	deceased	0.761364	17			GLSS-SN-0015	difg_glass	54	deceased	0.757143	19
GLSS-CU-R019	difg_glass	51	deceased	0.746435	18			GLSS-CU-P056	difg_glass	53	deceased	0.742857	19
GLSS-CU-R002	difg_glass	50	deceased	0.731506	18			GLSS-19-0278	difg_glass	52	deceased	0.728571	19
GLSS-SM-R103	difg_glass	49	deceased	0.716578	19			GLSS-SN-0010	difg_glass	51	deceased	0.714286	19
GLSS-19-0278	difg_glass	48	deceased	0.701649	19			GLSS-SM-R109	difg_glass	50	deceased	0.7	19
GLSS-SN-0003	difg_glass	47	deceased	0.68672	20			GLSS-SM-R095	difg_glass	49	deceased	0.685714	20
GLSS-SM-R095	difg_glass	46	deceased	0.671791	20			GLSS-CU-R007	difg_glass	48	deceased	0.671429	21
GLSS-SN-0009	difg_glass	45	deceased	0.656863	21			GLSS-SN-0009	difg_glass	47	deceased	0.657143	21
GLSS-CU-R007	difg_glass	44	deceased	0.641934	21			GLSS-MD-0035	difg_glass	46	deceased	0.642857	22
GLSS-SN-0001	difg_glass	43	deceased	0.627005	21			GLSS-19-0272	difg_glass	45	deceased	0.628571	22
GLSS-SN-0016	difg_glass	42	deceased	0.612077	21			GLSS-SM-R067	difg_glass	44	deceased	0.614286	22
GLSS-SN-0013	difg_glass	41	deceased	0.597148	21			TCGA-19-0957	difg_glass	43	deceased	0.6	22
GLSS-19-0272	difg_glass	40	deceased	0.582219	22			GLSS-CU-R010	difg_glass	42	deceased	0.585714	23
GLSS-SM-R067	difg_glass	39	deceased	0.567291	22			TCGA-DU-7304	difg_glass	41	deceased	0.571429	23
TCGA-19-0957	difg_glass	38	deceased	0.552362	22			GLSS-HK-0003	difg_glass	40	deceased	0.557143	25
GLSS-HF-3050	difg_glass	37	deceased	0.537433	22			GLSS-SM-R088	difg_glass	39	deceased	0.542857	25
GLSS-MD-0035	difg_glass	36	deceased	0.522504	22			GLSS-MD-0032	difg_glass	38	deceased	0.528571	27
TCGA-DU-7304	difg_glass	35	deceased	0.507576	23			GLSS-CU-R004	difg_glass	37	deceased	0.514286	27
GLSS-SM-R066	difg_glass	34	deceased	0.492647	23			GLSS-19-0273	difg_glass	36	deceased	0.5	29
GLSS-CU-R010	difg_glass	33	deceased	0.477718	23			TCGA-TQ-A8XE	difg_glass	35	deceased	0.485714	31
GLSS-HK-0001	difg_glass	32	deceased	0.46279	25			TCGA-DH-A669	difg_glass	34	deceased	0.471429	31
GLSS-SM-R065	difg_glass	31	deceased	0.447861	26			GLSS-LX-0561	difg_glass	33	deceased	0.457143	31
GLSS-MD-0032	difg_glass	30	deceased	0.432932	27			GLSS-SM-R063	difg_glass	32	deceased	0.442857	33
GLSS-CU-R004	difg_glass	29	deceased	0.418004	27			GLSS-SM-R080	difg_glass	31	deceased	0.428571	33
GLSS-LX-0561	difg_glass	28	deceased	0.403075	31			GLSS-CU-P020	difg_glass	30	deceased	0.414286	34
TCGA-TQ-A8XE	difg_glass	27	deceased	0.388146	31			GLSS-MD-0020	difg_glass	29	deceased	0.4	36
GLSS-SM-R080	difg_glass	26	deceased	0.373217	33			TCGA-FG-5965	difg_glass	28	deceased	0.385714	37
GLSS-SM-R104	difg_glass	25	censored	0.373217	34			GLSS-MD-0017	difg_glass	27	deceased	0.371429	38
GLSS-MD-0020	difg_glass	24	deceased	0.357667	36			GLSS-MD-LP04	difg_glass	26	censored	0.371429	39
GLSS-HK-0002	difg_glass	23	deceased	0.342116	37			GLSS-MD-0026	difg_glass	25	deceased	0.356571	44
TCGA-FG-5965	difg_glass	22	deceased	0.326565	37			GLSS-CU-R012	difg_glass	24	deceased	0.341714	45
GLSS-MD-0017	difg_glass	21	deceased	0.311015	38			GLSS-CU-P101	difg_glass	23	deceased	0.326857	45
GLSS-SM-R060	difg_glass	20	deceased	0.295464	39			GLSS-CU-R009	difg_glass	22	deceased	0.312	46
GLSS-MD-LP04	difg_glass	19	censored	0.295464	39			TCGA-DU-6397	difg_glass	21	deceased	0.297143	46
GLSS-SM-R064	difg_glass	18	deceased	0.279049	42			GLSS-CU-P100	difg_glass	20	censored	0.297143	46
GLSS-MD-0026	difg_glass	17	deceased	0.262635	44			GLSS-CU-P104	difg_glass	19	censored	0.297143	46
GLSS-CU-R012	difg_glass	16	deceased	0.24622	45			GLSS-SN-0006	difg_glass	18	deceased	0.280635	47
GLSS-CU-R009	difg_glass	15	deceased	0.229805	46			GLSS-SN-0008	difg_glass	17	censored	0.280635	50
GLSS-SN-0008	difg_glass	14	censored	0.229805	50			GLSS-LX-0267	difg_glass	16	censored	0.280635	54
TCGA-TQ-A7RV	difg_glass	13	censored	0.229805	59			GLSS-SN-0017	difg_glass	15	censored	0.280635	56
GLSS-SM-R056	difg_glass	12	deceased	0.210655	61			GLSS-SN-0004	difg_glass	14	deceased	0.26059	58
TCGA-TM-A7CF	difg_glass	11	censored	0.210655	61			TCGA-TQ-A7RV	difg_glass	13	censored	0.26059	59
GLSS-HK-0005	difg_glass	10	deceased	0.189589	64			GLSS-HK-0005	difg_glass	12	deceased	0.238874	64
GLSS-MD-0027	difg_glass	9	deceased	0.168524	80			GLSS-MD-0027	difg_glass	11	deceased	0.217158	80
GLSS-MD-0006	difg_glass	8	deceased	0.147458	93			GLSS-MD-0006	difg_glass	10	deceased	0.195442	93
GLSS-MD-0011	difg_glass	7	censored	0.147458	102			TCGA-DU-6407	difg_glass	9	deceased	0.173726	94
GLSS-SF-0037	difg_glass	6	censored	0.147458	105			GLSS-MD-0049	difg_glass	8	censored	0.173726	97
TCGA-FG-A4MT	difg_glass	5	deceased	0.117967	109			GLSS-MD-0012	difg_glass	7	deceased	0.148908	98
GLSS-MD-0003	difg_glass	4	censored	0.117967	110			GLSS-MD-0011	difg_glass	6	censored	0.148908	102
TCGA-DU-5872	difg_glass	3	censored	0.117967	121			TCGA-FG-A4MT	difg_glass	5	deceased	0.119127	109
GLSS-HF-2869	difg_glass	2	deceased	0.0589833	142			GLSS-MD-0003	difg_glass	4	censored	0.119127	110
GLSS-HF-CB66	difg_glass	1	deceased	0	175			TCGA-DU-5872	difg_glass	3	censored	0.119127	121
								GLSS-HF-CB66	difg_glass	2	deceased	0.0595633	175
(B) GLASS_noRT_NANPhigh								TCGA-DU-5870	difg_glass	1	deceased	0	293
Case ID	Study ID	Number at Risk	Status	Survival Rate	Time (months)
TCGA-06-0210	difg_glass	64	deceased	0.984375	8			(B) GLASS_RT_NANPHigh
GLSS-19-0279	difg_glass	63	deceased	0.96875	11			Case ID	Study ID	Number at Risk	Status	Survival Rate	Time (months)
TCGA-06-0190	difg_glass	62	deceased	0.953125	11			GLSS-SM-R093	difg_glass	72	censored	1	8
GLSS-SM-R110	difg_glass	61	deceased	0.9375	11			GLSS-SM-R112	difg_glass	71	deceased	0.985915	10
GLSS-HF-57AE	difg_glass	60	deceased	0.921875	11			TCGA-06-0190	difg_glass	70	deceased	0.971831	11
GLSS-SM-R108	difg_glass	59	deceased	0.90625	11			GLSS-SM-R108	difg_glass	69	deceased	0.957746	11
GLSS-SM-R082	difg_glass	58	censored	0.90625	11			GLSS-HF-57AE	difg_glass	68	deceased	0.943662	11
TCGA-06-0211	difg_glass	57	deceased	0.890351	12			GLSS-SM-R082	difg_glass	67	censored	0.943662	11
GLSS-SM-R106	difg_glass	56	deceased	0.874452	13			GLSS-SM-R091	difg_glass	66	deceased	0.929364	12
GLSS-CU-R005	difg_glass	55	deceased	0.858553	13			GLSS-SM-R106	difg_glass	65	deceased	0.915066	13
GLSS-HF-DF35	difg_glass	54	deceased	0.842654	13			GLSS-HF-DF35	difg_glass	64	deceased	0.900768	13
GLSS-SM-R072	difg_glass	53	deceased	0.826754	14			GLSS-19-0271	difg_glass	63	deceased	0.88647	14
GLSS-SM-R070	difg_glass	52	deceased	0.810855	15			GLSS-SM-R101	difg_glass	62	deceased	0.872172	14
GLSS-SN-0002	difg_glass	51	deceased	0.794956	15			GLSS-SM-R072	difg_glass	61	deceased	0.857875	14
GLSS-SM-R071	difg_glass	50	deceased	0.779057	16			GLSS-SM-R111	difg_glass	60	deceased	0.843577	14
TCGA-14-1034	difg_glass	49	deceased	0.763158	16			GLSS-SM-R070	difg_glass	59	deceased	0.829279	15
GLSS-HF-3162	difg_glass	48	deceased	0.747259	17			GLSS-SN-0002	difg_glass	58	deceased	0.814981	15
GLSS-HF-4D9A	difg_glass	47	deceased	0.73136	17			TCGA-19-4065	difg_glass	57	deceased	0.800683	15
GLSS-HF-6658	difg_glass	46	deceased	0.715461	17			GLSS-SM-R102	difg_glass	56	deceased	0.786385	16
GLSS-SM-R081	difg_glass	45	deceased	0.699561	17			TCGA-14-1034	difg_glass	55	deceased	0.772087	16
GLSS-CU-R006	difg_glass	44	deceased	0.683662	18			GLSS-SM-R071	difg_glass	54	deceased	0.757789	16
GLSS-SM-R100	difg_glass	43	deceased	0.667763	18			GLSS-HF-6658	difg_glass	53	deceased	0.743491	17
GLSS-LU-0B13	difg_glass	42	deceased	0.651864	18			GLSS-SM-R081	difg_glass	52	deceased	0.729193	17
GLSS-SM-R109	difg_glass	41	deceased	0.635965	19			GLSS-HF-4D9A	difg_glass	51	deceased	0.714895	17
GLSS-SN-0010	difg_glass	40	deceased	0.620066	19			GLSS-CU-R002	difg_glass	50	deceased	0.700598	18
GLSS-HF-2919	difg_glass	39	deceased	0.604167	19			GLSS-CU-R019	difg_glass	49	deceased	0.6863	18
GLSS-SN-0015	difg_glass	38	deceased	0.588268	19			GLSS-SM-R100	difg_glass	48	deceased	0.672002	18
GLSS-LU-0B12	difg_glass	37	deceased	0.572368	19			GLSS-LU-0B13	difg_glass	47	deceased	0.657704	18
GLSS-SM-R068	difg_glass	36	deceased	0.556469	19			GLSS-HF-2919	difg_glass	46	deceased	0.643406	19
GLSS-HF-1DDC	difg_glass	35	deceased	0.54057	20			GLSS-SM-R103	difg_glass	45	deceased	0.629108	19
GLSS-HF-EE74	difg_glass	34	deceased	0.524671	21			GLSS-SM-R068	difg_glass	44	deceased	0.61481	19
GLSS-SM-R107	difg_glass	33	deceased	0.508772	21			GLSS-LU-0B12	difg_glass	43	deceased	0.600512	19
GLSS-19-0280	difg_glass	32	deceased	0.492873	22			GLSS-SN-0003	difg_glass	42	deceased	0.586214	20
GLSS-SM-R099	difg_glass	31	deceased	0.476974	22			GLSS-HF-1DDC	difg_glass	41	deceased	0.571916	20
GLSS-LX-0304	difg_glass	30	deceased	0.461075	24			GLSS-SN-0013	difg_glass	40	deceased	0.557618	21
GLSS-SM-R088	difg_glass	29	deceased	0.445175	25			GLSS-SN-0016	difg_glass	39	deceased	0.543321	21
GLSS-HK-0003	difg_glass	28	deceased	0.429276	25			GLSS-SM-R107	difg_glass	38	deceased	0.529023	21
GLSS-SF-0038	difg_glass	27	censored	0.429276	25			GLSS-SN-0001	difg_glass	37	deceased	0.514725	21
GLSS-HF-6504	difg_glass	26	deceased	0.412766	26			GLSS-HF-B972	difg_glass	36	deceased	0.500427	21
GLSS-SM-R087	difg_glass	25	censored	0.412766	27			GLSS-HF-EE74	difg_glass	35	deceased	0.486129	21
GLSS-19-0273	difg_glass	24	deceased	0.395567	29			GLSS-HF-3050	difg_glass	34	deceased	0.471831	22
GLSS-LU-0B10	difg_glass	23	deceased	0.378369	29			GLSS-19-0280	difg_glass	33	deceased	0.457533	22
TCGA-DH-A669	difg_glass	22	deceased	0.36117	31			GLSS-SM-R099	difg_glass	32	deceased	0.443235	22
GLSS-SM-R085	difg_glass	21	deceased	0.343971	32			GLSS-SM-R066	difg_glass	31	deceased	0.428937	23
GLSS-SM-R063	difg_glass	20	deceased	0.326773	33			GLSS-CU-P055	difg_glass	30	censored	0.428937	23
GLSS-SM-R083	difg_glass	19	deceased	0.309574	34			GLSS-LX-0304	difg_glass	29	deceased	0.414146	24
GLSS-HF-B92C	difg_glass	18	deceased	0.292376	37			GLSS-HK-0001	difg_glass	28	deceased	0.399355	25
GLSS-HF-BCDE	difg_glass	17	deceased	0.275177	38			GLSS-SM-R065	difg_glass	27	deceased	0.384564	26
GLSS-HF-3081	difg_glass	16	deceased	0.257979	39			GLSS-HF-6504	difg_glass	26	deceased	0.369773	26
GLSS-HK-0004	difg_glass	15	deceased	0.24078	40			GLSS-SM-R087	difg_glass	25	censored	0.369773	27
GLSS-LU-00C1	difg_glass	14	deceased	0.223581	43			GLSS-LU-0B10	difg_glass	24	deceased	0.354366	29
GLSS-LU-00C2	difg_glass	13	deceased	0.206383	49			GLSS-SM-R085	difg_glass	23	deceased	0.338959	32
GLSS-HF-4B46	difg_glass	12	censored	0.206383	50			GLSS-SM-R083	difg_glass	22	deceased	0.323552	34
GLSS-HF-8FCD	difg_glass	11	deceased	0.187621	54			GLSS-SM-R104	difg_glass	21	censored	0.323552	34
GLSS-LX-0267	difg_glass	10	censored	0.187621	54			GLSS-HF-50F3	difg_glass	20	deceased	0.307374	36
GLSS-HF-4FBF	difg_glass	9	deceased	0.166774	56			GLSS-HK-0002	difg_glass	19	deceased	0.291197	37
GLSS-SM-R076	difg_glass	8	deceased	0.145927	58			GLSS-HF-B92C	difg_glass	18	deceased	0.275019	37
GLSS-SF-0022	difg_glass	7	deceased	0.125081	70			GLSS-HF-BCDE	difg_glass	17	deceased	0.258841	38
GLSS-HF-9A7A	difg_glass	6	deceased	0.104234	75			GLSS-HK-0004	difg_glass	16	deceased	0.242664	40
GLSS-SM-R078	difg_glass	5	deceased	0.083387	81			TCGA-TQ-A7RK	difg_glass	15	censored	0.242664	40
GLSS-SF-0003	difg_glass	4	deceased	0.0625403	85			GLSS-LU-00C1	difg_glass	14	deceased	0.225331	43
TCGA-DU-6407	difg_glass	3	deceased	0.0416935	94			TCGA-06-0125	difg_glass	13	deceased	0.207998	48
TCGA-DU-6404	difg_glass	2	deceased	0.0208468	134			GLSS-LU-00C2	difg_glass	12	deceased	0.190664	49
GLSS-HF-4F0A	difg_glass	1	deceased	0	139			GLSS-HF-4B46	difg_glass	11	censored	0.190664	50
								GLSS-HF-8FCD	difg_glass	10	deceased	0.171598	54
Hazard ratio								GLSS-HF-4FBF	difg_glass	9	deceased	0.152532	56
hazard ratio ( °¿95% confidence interval)	(A) GLASS_noRT_NANPlow	(B) GLASS_noRT_NANPhigh						GLSS-SM-R076	difg_glass	8	deceased	0.133465	58
(A) GLASS_noRT_NANPlow	1.000 (0.710-1.409)	1.284 (0.892-1.850)						GLSS-SM-R056	difg_glass	7	deceased	0.114399	61
(B) GLASS_noRT_NANPhigh	0.779 (0.541-1.122)	1.000 (0.680-1.470)						GLSS-SF-0022	difg_glass	6	deceased	0.0953322	70
Survival plot summary								GLSS-HF-DE05	difg_glass	5	deceased	0.0762658	70
Number of Cases, Total	Number of Events	Median Months Overall (95% CI)						GLSS-HF-9A7A	difg_glass	4	deceased	0.0571993	75
(A) GLASS_noRT_NANPlow	68	58	23.00 (21.00 - 36.00)					GLSS-SM-R078	difg_glass	3	deceased	0.0381329	81
(B) GLASS_noRT_NANPhigh	64	59	22.00 (19.00 - 32.00)					TCGA-DU-6404	difg_glass	2	deceased	0.0190664	134
								GLSS-HF-4F0A	difg_glass	1	deceased	0	139
								Hazard ratio
								hazard ratio ( °¿95% confidence interval)	(A) GLASS_RT_NANPlow	(B) GLASS_RT_NANPHigh
								(A) GLASS_RT_NANPlow	1.000 (0.720-1.389)	1.486 (1.041-2.122)
								(B) GLASS_RT_NANPHigh	0.673 (0.471-0.961)	1.000 (0.683-1.464)
								Survival plot summary
								Number of Cases, Total	Number of Events	Median Months Overall (95% CI)
								(A) GLASS_RT_NANPlow	70	59	29.00 (22.00 - 44.00)
								(B) GLASS_RT_NANPHigh	72	65	21.00 (19.00 - 29.00)

## Sheet: Suppl.Fig3a
Suppl. Fig.3a
		Rembrandt dataset						Gravendeel dataset						Kamoun dataset						Grzmil dataset
		Non-tumor		GBM				Non-Tumor		GBM				Non-tumor		GBM				Non-tumor		GBM
		Sample	Log2 of NANP mRNA	Sample	Log2 of NANP mRNA			Sample	Log2 of NANP mRNA	Sample	Log2 of NANP mRNA			Sample	Log2 of NANP mRNA	Sample	Log2 of NANP mRNA			Sample	Log2 of NANP mRNA	Sample	Log2 of NANP mRNA
	n=1	HF0088	7.4012	900_0052_99	8.61		n=1	GSM405200	5.6223	GSM405213	7.6959		n=1	HS_1955E	6.261	HS_2646	5.853		n=1	GSM397659	5.9356	GSM397626	8.0727
	n=2	HF0120	7.5	900_0053_03	8.0306		n=2	GSM405209	6.0908	GSM405214	7.7012		n=2	HS_2090E	5.7221	HS_2753	6.7725		n=2	GSM397660	5.4998	GSM397627	7.6885
	n=3	HF0131	7.2797	900_00_5317	7.5683		n=3	GSM405332	6.8683	GSM405215	8.1007		n=3	HS_2095E	6.1017	HS_2936	6.3697		n=3			GSM397628	6.6896
	n=4	HF0137	7.1653	900_00_53_32	8.0379		n=4	GSM405336	6.8621	GSM405216	5.9969		n=4	HS_SBT	5.7088	HS_2937	7.279		n=4			GSM397629	8.0547
	n=5	HF0151	8.0025	900_00_5338	8.1883		n=5	GSM405357	7.0011	GSM405217	7.729		n=5	HS_SGT	6.1231	HS_2943	6.5841		n=5			GSM397630	6.7581
	n=6	HF0163	7.7985	900_00_5342	7.4802		n=6	GSM405358	6.8335	GSM405218	7.6964		n=6	HS_TEM15-4	5.9577	HS_3060	6.8032		n=6			GSM397631	7.0314
	n=7	HF0171	7.577	900_00_5346	7.5215		n=7	GSM405359	7.1354	GSM405219	8.1588		n=7	HS_TEM15-5	6.0144	HS_3061	7.2501		n=7			GSM397632	6.7928
	n=8	HF0178	7.5046	900_00_5379	7.9089		n=8	GSM405360	6.43	GSM405220	7.5346		n=8	HS_TEM15-6	5.8144	HS_3144	6.2746		n=8			GSM397633	6.3432
	n=9	HF0211	7.7875	900_00_5381	7.7757		n=9			GSM405221	7.7198		n=9	HS_TEM15-7	5.8735	HS_3254	6.9356		n=9			GSM397634	6.3825
	n=10	HF0232	7.5155	900_00_5384	8.1927		n=10			GSM405222	7.6018		n=10			HS_3318	7.0893		n=10			GSM397635	7.5889
	n=11	HF0295	7.8487	900_00_5396	8.1337		n=11			GSM405223	7.2427		n=11			HS_3358	7.383		n=11			GSM397636	7.8811
	n=12	HF0303	8.0536	900_00_5404	8.2226		n=12			GSM405224	7.8655								n=12			GSM397637	8.1279
	n=13	HF0377	7.7792	900_00_5404_B	8.1087		n=13			GSM405228	7.9062								n=13			GSM397653	7.9112
	n=14	HF0383	7.8317	900_00_5413	8.3133		n=14			GSM405229	6.9986								n=14			GSM397654	7.3682
	n=15	HF0467	7.534	900_00_5414	8.0249		n=15			GSM405230	7.7441								n=15			GSM397655	7.0117
	n=16	HF0512	7.8057	900_00_5445	7.6948		n=16			GSM405231	7.7697
	n=17	HF0523	7.9958	900_00_5458	7.8489		n=17			GSM405232	8.5455
	n=18	HF0526	7.7734	900_00_5462	8.402		n=18			GSM405233	7.4811
	n=19	HF0533	7.4967	900_00_5488	8.1928		n=19			GSM405234	8.4303
	n=20	HF0593	7.8277	900_00_5489	7.9953		n=20			GSM405235	7.4667
	n=21	HF0616	7.8511	900_00_5540	8.0962		n=21			GSM405236	7.7719
	n=22	NT1	7.936	900_00_5541	8.3328		n=22			GSM405237	7.6497
	n=23	NT2	7.4259	900_00_5542	8.072		n=23			GSM405238	7.4385
	n=24	NT3	7.4766	900_00_5543	8.2052		n=24			GSM405239	8.0381
	n=25	NT4	7.4986	900_00_5544	8.0413		n=25			GSM405240	7.2959
	n=26	NT5	7.1899	900_00_5546	8.9592		n=26			GSM405241	7.8868
	n=27	NT6	7.8694	900_00_5548	7.9851		n=27			GSM405242	6.9965
	n=28	NT7	7.1142	900_00_5551	8.2744		n=28			GSM405243	7.1627
	n=29			900_00_5554	8.0641		n=29			GSM405244	6.6491
	n=30			E09137	7.1673		n=30			GSM405245	7.4532
	n=31			E09138	7.8602		n=31			GSM405246	7.0079
	n=32			E09139	8.1328		n=32			GSM405247	8.0392
	n=33			E09192	7.9774		n=33			GSM405248	8.0789
	n=34			E09214	8.0865		n=34			GSM405249	7.1485
	n=35			E09233	8.1745		n=35			GSM405251	7.4874
	n=36			E09278	7.8713		n=36			GSM405252	7.6199
	n=37			E09331	7.9381		n=37			GSM405253	8.1625
	n=38			E09348	7.6161		n=38			GSM405254	7.7238
	n=39			E09369	7.4386		n=39			GSM405255	7.9338
	n=40			E09405	7.6714		n=40			GSM405260	7.9236
	n=41			E09430	7.6267		n=41			GSM405262	8.0906
	n=42			E09449	7.6565		n=42			GSM405263	7.6167
	n=43			E09451	8.4343		n=43			GSM405264	8.3766
	n=44			E09454	7.3772		n=44			GSM405266	8.1585
	n=45			E09478	8.1968		n=45			GSM405267	7.4164
	n=46			E09483	7.3631		n=46			GSM405268	7.0156
	n=47			E09489	8.0968		n=47			GSM405269	7.4355
	n=48			E09535	7.7258		n=48			GSM405270	7.5693
	n=49			E09569	8.3523		n=49			GSM405271	7.7083
	n=50			E09601	8.2591		n=50			GSM405274	8.5356
	n=51			E09602	7.9902		n=51			GSM405275	7.5348
	n=52			E09605	8.0264		n=52			GSM405276	6.353
	n=53			E09606	7.8655		n=53			GSM405278	6.8167
	n=54			E09610	7.1352		n=54			GSM405280	7.3829
	n=55			E09615	8.2015		n=55			GSM405282	7.8581
	n=56			E09622	8.0042		n=56			GSM405290	7.6856
	n=57			E09623	7.8408		n=57			GSM405292	7.838
	n=58			E09624	8.2969		n=58			GSM405293	8.1058
	n=59			E09647	8.122		n=59			GSM405294	8.2804
	n=60			E09649	7.395		n=60			GSM405296	7.1031
	n=61			E09654	7.3788		n=61			GSM405297	7.3235
	n=62			E09655	7.4519		n=62			GSM405299	8.5836
	n=63			E09670	7.6303		n=63			GSM405301	8.604
	n=64			E09680	7.9491		n=64			GSM405302	7.8014
	n=65			E09690	7.5932		n=65			GSM405303	7.6412
	n=66			E09698	8.2687		n=66			GSM405304	8.0874
	n=67			E09722	8.7687		n=67			GSM405305	8.135
	n=68			E09730	7.6394		n=68			GSM405307	9.1327
	n=69			E09740	8.6271		n=69			GSM405308	8.1317
	n=70			E09742	8.3895		n=70			GSM405309	8.6353
	n=71			E09744	8.5024		n=71			GSM405312	8.2052
	n=72			E09752	8.4639		n=72			GSM405313	6.8948
	n=73			E09756	8.3746		n=73			GSM405314	8.2206
	n=74			E09759	7.4222		n=74			GSM405315	6.9598
	n=75			E09782	7.9239		n=75			GSM405317	8.2036
	n=76			E09786	7.5872		n=76			GSM405320	8.6229
	n=77			E09787	7.4472		n=77			GSM405322	8.6938
	n=78			E09791	8.4782		n=78			GSM405323	7.9075
	n=79			E09800	8.5962		n=79			GSM405324	8.6123
	n=80			E09802	8.5042		n=80			GSM405326	8.3253
	n=81			E09810	8.3957		n=81			GSM405328	8.4788
	n=82			E09825	9.1138		n=82			GSM405330	7.9547
	n=83			E09829	8.3273		n=83			GSM405337	8.2296
	n=84			E09832	8.0915		n=84			GSM405339	7.9831
	n=85			E09833	8.1907		n=85			GSM405340	7.7758
	n=86			E09842	8.0472		n=86			GSM405343	7.9469
	n=87			E09846	7.2813		n=87			GSM405345	7.7969
	n=88			E09847	7.6363		n=88			GSM405349	9.0302
	n=89			E09852	7.6118		n=89			GSM405350	7.1601
	n=90			E09857	8.2484		n=90			GSM405351	7.7976
	n=91			E09862	8.5394		n=91			GSM405352	8.3688
	n=92			E09906	8.1251		n=92			GSM405353	7.7299
	n=93			E09907	8.2134		n=93			GSM405356	6.7281
	n=94			E09917	7.9644		n=94			GSM405362	7.7681
	n=95			E09930	7.6477		n=95			GSM405363	6.5139
	n=96			E09938	8.6735		n=96			GSM405365	7.6697
	n=97			E09951	7.8335		n=97			GSM405367	7.5383
	n=98			E09956	7.1351		n=98			GSM405368	7.7036
	n=99			E09967	8.26		n=99			GSM405369	8.3443
	n=100			E10002	7.9421		n=100			GSM405370	6.9767
	n=101			E10012	7.9052		n=101			GSM405371	6.8488
	n=102			E10013	8.1081		n=102			GSM405372	8.3673
	n=103			E10016	7.8127		n=103			GSM405373	7.6825
	n=104			E10026	8.4763		n=104			GSM405374	8.0101
	n=105			E10029	7.6059		n=105			GSM405375	8.0736
	n=106			E10031	7.7971		n=106			GSM405376	7.5508
	n=107			E10041	8.348		n=107			GSM405379	7.2139
	n=108			E10077	8.1612		n=108			GSM405384	6.8064
	n=109			E10102	7.9652		n=109			GSM405385	7.3615
	n=110			E10110	8.8687		n=110			GSM405389	6.9179
	n=111			E10140	8.2489		n=111			GSM405391	8.1211
	n=112			E10144	7.2461		n=112			GSM405392	8.5824
	n=113			E10158	7.6661		n=113			GSM405393	8.3548
	n=114			E10172	8.2365		n=114			GSM405396	8.5279
	n=115			E10184	7.4916		n=115			GSM405397	7.5693
	n=116			E10191	7.5085		n=116			GSM405398	7.1317
	n=117			E10193	7.5222		n=117			GSM405405	8.2438
	n=118			E10203	7.2445		n=118			GSM405412	8.105
	n=119			E10211	7.5675		n=119			GSM405415	8.401
	n=120			E10226	8.1198		n=120			GSM405416	7.5661
	n=121			E10227	8.3268		n=121			GSM405417	8.3221
	n=122			E10249	7.6357		n=122			GSM405418	7.5334
	n=123			E10250	8.8811		n=123			GSM405419	7.7802
	n=124			E10252	7.44		n=124			GSM405422	7.9288
	n=125			E10258	7.4543		n=125			GSM405426	8.4835
	n=126			E10262	8.34		n=126			GSM405427	8.8666
	n=127			E10264	8.241		n=127			GSM405428	8.2789
	n=128			E10267	8.4081		n=128			GSM405430	8.0075
	n=129			E10271	8.342		n=129			GSM405431	8.6956
	n=130			E10284	8.0077		n=130			GSM405432	7.8973
	n=131			E10290	7.8199		n=131			GSM405434	6.331
	n=132			E10292	8.1278		n=132			GSM405436	7.9276
	n=133			E10300	8.5901		n=133			GSM405438	8.4535
	n=134			E10305	8.0949		n=134			GSM405440	8.008
	n=135			E10306	8.6085		n=135			GSM405442	7.6818
	n=136			E10312	7.822		n=136			GSM405443	8.3523
	n=137			E10313	7.8817		n=137			GSM405446	8.5879
	n=138			E10318	7.8365		n=138			GSM405447	8.2471
	n=139			E10433	7.4762		n=139			GSM405448	7.879
	n=140			E10444	8.4163		n=140			GSM405452	7.7132
	n=141			E10462	7.8234		n=141			GSM405453	8.2051
	n=142			E10488	8.2073		n=142			GSM405454	7.1081
	n=143			E10512	7.8917		n=143			GSM405455	8.0249
	n=144			E10514	7.8401		n=144			GSM405456	7.7462
	n=145			E10551	8.5309		n=145			GSM405458	8.077
	n=146			E10596	8.4286		n=146			GSM405459	7.9924
	n=147			E10662	7.9389		n=147			GSM405461	7.4413
	n=148			E50057	7.2226		n=148			GSM405463	8.3294
	n=149			E50074	8.0065		n=149			GSM405464	7.2384
	n=150			E50091	8.2367		n=150			GSM405465	8.3047
	n=151			E50123	8.6062		n=151			GSM405466	8.8672
	n=152			HF0024	8.0284		n=152			GSM405470	7.9448
	n=153			HF0031	8.0393		n=153			GSM405471	8.2273
	n=154			HF0048	7.3976		n=154			GSM405472	8.0858
	n=155			HF0050	7.7686		n=155			GSM405473	8.2808
	n=156			HF0066	8.8483		n=156			GSM405474	7.6402
	n=157			HF0138	8.0058		n=157			GSM405475	7.4552
	n=158			HF0142	9.3686		n=158			GSM405477	7.9098
	n=159			HF0180	8.2442		n=159			GSM405479	7.8345
	n=160			HF0212	8.1832
	n=161			HF0268	7.6902
	n=162			HF0300.3	8.0878
	n=163			HF0408	7.6908
	n=164			HF0442.5	7.8181
	n=165			HF0445	8.2764
	n=166			HF0505	7.378
	n=167			HF0520	8.0341
	n=168			HF0543	8.5033
	n=169			HF0583	8.1553
	n=170			HF0627	8.2791
	n=171			HF0654	8.0327
	n=172			HF0790	8.0376
	n=173			HF0891	8.4335
	n=174			HF0894	8.4267
	n=175			HF0963	8.2762
	n=176			HF0986	8.3766
	n=177			HF0990	8.9527
	n=178			HF0992	8.5965
	n=179			HF0996	7.5071
	n=180			HF1058	7.4819
	n=181			HF1077	7.9996
	n=182			HF1078	9.0342
	n=183			HF1097	8.322
	n=184			HF1122	8.6005
	n=185			HF1137	8.4148
	n=186			HF1139	7.4283
	n=187			HF1178	8.1671
	n=188			HF1191	8.8057
	n=189			HF1220	7.9143
	n=190			HF1262	8.4734
	n=191			HF1269	8.1459
	n=192			HF1292	8.3152
	n=193			HF1297	8.0935
	n=194			HF1318	8.7618
	n=195			HF1338	7.6096
	n=196			HF1356	8.0216
	n=197			HF1382	8.2749
	n=198			HF1397	8.7252
	n=199			HF1469	7.7193
	n=200			HF1492	7.649
	n=201			HF1509	8.5968
	n=202			HF1517	8.6621
	n=203			HF1534	8.3037
	n=204			HF1538	7.8398
	n=205			HF1540	8.4527
	n=206			HF1585	7.894
	n=207			HF1589	8.6604
	n=208			HF1608	8.3991
	n=209			HF1618	7.9421
	n=210			HF1628	8.0735
	n=211			HF1640	7.6154
	n=212			HF1667	7.4518
	n=213			HF1671	8.1816
	n=214			MD545226	7.8751
	n=215			MD602958	7.9103
	n=216			MD607103	8.0002
	n=217			MD607216	8.3588
	n=218			MD608660	8.9116
	n=219			MD621233	7.3983

## Sheet: Suppl.Fig.3b
Suppl.Fig3b
	Rembrandt dataset										Gravendeel dataset								Kamoun dataset
	Grade I		Grade II		Grade III		Grade IV				Grade II		Grade III		Grade IV				Grade II		Grade III		Grade IV
	Sample	Log2 of NANP mRNA	Sample	Log2 of NANP mRNA	Sample	Log2 of NANP mRNA	Sample	Log2 of NANP mRNA			Sample	Log2 of NANP mRNA	Sample	Log2 of NANP mRNA	Sample	Log2 of NANP mRNA			Sample	Log2 of NANP mRNA	Sample	Log2 of NANP mRNA	Sample	Log2 of NANP mRNA
n=1	HF0048	7.3976	900_00_5345	7.8062	900_00_5308	8.2772	E09137	7.1673		n=1	GSM405250	8.3145	GSM405201	6.9904	GSM405213	7.6959		n=1	HS_1077	5.6086	HS_1585	5.9633	HS_2612	6.489
n=2	HF0268	7.6902	900_00_5382	7.9253	900_00_5385	7.892	E09138	7.8602		n=2	GSM405256	6.5447	GSM405202	7.3547	GSM405214	7.7012		n=2	HS_1237	6.4045	HS_2145	6.4188	HS_2646	5.853
n=3			900_00_5468	8.2193	900_00_5459	8.2219	E09192	7.9774		n=3	GSM405258	6.9347	GSM405203	6.6632	GSM405215	8.1007		n=3	HS_1598	6.8206	HS_2402	6.1363	HS_2715	6.7222
n=4			900_00_5476	7.3795	900_00_5545	8.0153	E09214	8.0865		n=4	GSM405311	6.2054	GSM405204	7.5299	GSM405216	5.9969		n=4	HS_1630	6.0576	HS_2425	5.4661	HS_2753	6.7725
n=5			900_00_5477	7.8811	900_00_5549	8.2165	E09233	8.1745		n=5	GSM405338	7.5126	GSM405205	7.7409	GSM405217	7.729		n=5	HS_1690	5.5523	HS_2441	6.3513	HS_2855	6.5831
n=6			900_00_5547	7.5335	900_00_5550	7.1156	E09278	7.8713		n=6	GSM405344	7.2857	GSM405206	7.463	GSM405218	7.6964		n=6	HS_1773	6.5341	HS_2463	7.0451	HS_2935	6.751
n=7			E09296	7.96	E08021	8.3677	E09331	7.9381		n=7	GSM405354	8.2051	GSM405207	5.6815	GSM405219	8.1588		n=7	HS_1788	6.0116	HS_2464	5.5747	HS_2936	6.3697
n=8			E09358	6.98	E09239	8.0177	E09369	7.4386		n=8	GSM405355	7.7482	GSM405208	6.9625	GSM405220	7.5346		n=8	HS_1970	6.1614	HS_2472	5.7166	HS_2937	7.279
n=9			E09398	7.546	E09334	7.8426	E09405	7.6714		n=9	GSM405378	7.113	GSM405210	7.2136	GSM405221	7.7198		n=9	HS_2169	5.5096	HS_2483	6.7753	HS_2943	6.5841
n=10			E09440	7.878	E09393	7.7371	E09449	7.6565		n=10	GSM405383	7.3493	GSM405211	6.5647	GSM405222	7.6018		n=10	HS_2244	6.0976	HS_2485	6.6326	HS_3007	5.7327
n=11			E09471	7.7105	E09394	8.0847	E09451	8.4343		n=11	GSM405386	5.3244	GSM405212	6.56	GSM405223	7.2427		n=11	HS_2256	6.1516	HS_2486	6.012	HS_3059	6.157
n=12			E09503	7.2236	E09408	7.664	E09478	8.1968		n=12	GSM405394	7.132	GSM405225	6.8398	GSM405224	7.8655		n=12	HS_2292	6.2375	HS_2496	6.446	HS_3060	6.8032
n=13			E09542	7.5475	E09419	7.5153	E09483	7.3631		n=13	GSM405395	6.7217	GSM405226	7.2745	GSM405228	7.9062		n=13	HS_2306	5.8592	HS_2532	6.8435	HS_3061	7.2501
n=14			E09661	7.6411	E09448	7.9791	E09489	8.0968		n=14	GSM405402	7.7277	GSM405227	7.2898	GSM405229	6.9986		n=14	HS_2382	6.7636	HS_2537	6.5177	HS_3062	5.5474
n=15			E09673	7.048	E09511	8.0984	E09535	7.7258		n=15	GSM405408	6.4558	GSM405257	7.128	GSM405230	7.7441		n=15	HS_2390	6.1073	HS_2543	6.4013	HS_3068	6.6441
n=16			E09688	7.6222	E09656	7.7216	E09569	8.3523		n=16	GSM405424	7.5393	GSM405259	7.7071	GSM405231	7.7697		n=16	HS_2391	6.0541	HS_2618	5.6744	HS_3144	6.2746
n=17			E09699	7.3879	E09681	6.7144	E09601	8.2591		n=17	GSM405425	6.3032	GSM405261	8.5225	GSM405232	8.5455		n=17	HS_2468	6.235	HS_2619	6.4738	HS_3254	6.9356
n=18			E09755	7.865	E09743	7.2653	E09602	7.9902		n=18	GSM405433	7.7156	GSM405265	7.0161	GSM405233	7.4811		n=18	HS_2578	5.7611	HS_2626	6.3695	HS_3318	7.0893
n=19			E09797	8.6981	E09801	8.6567	E09605	8.0264		n=19	GSM405437	8.1638	GSM405272	8.6146	GSM405234	8.4303		n=19	HS_2593	6.5261	HS_2661	5.4414	HS_3358	7.383
n=20			E09804	7.383	E09826	7.8398	E09606	7.8655		n=20	GSM405439	7.2883	GSM405273	7.7741	GSM405235	7.4667		n=20	HS_2622	6.7409	HS_2668	5.9496	HS_3543	6.3223
n=21			E09811	7.6305	E09855	7.9645	E09610	7.1352		n=21	GSM405441	6.5059	GSM405277	7.3133	GSM405236	7.7719		n=21	HS_2624	5.9471	HS_2669	5.9361	HS_3546	6.4657
n=22			E09860	7.5879	E09893	7.9154	E09615	8.2015		n=22	GSM405444	7.1055	GSM405279	7.8562	GSM405237	7.6497		n=22	HS_2673	6.6569	HS_2671	6.5195
n=23			E09867	7.1427	E09914	7.5973	E09622	8.0042		n=23	GSM405451	6.9448	GSM405281	7.6783	GSM405238	7.4385		n=23	HS_2794	6.8721	HS_2691	6.074
n=24			E09890	7.4055	E09920	7.8599	E09624	8.2969		n=24	GSM405462	6.3254	GSM405283	7.3319	GSM405239	8.0381		n=24	HS_2922	6.5603	HS_2694	6.9689
n=25			E09937	7.8094	E09948	8.2115	E09647	8.122		n=25			GSM405284	7.4542	GSM405240	7.2959		n=25	HS_2951	6.2895	HS_2695	6.0357
n=26			E09949	8.1217	E09959	8.1863	E09649	7.395		n=26			GSM405285	7.7963	GSM405241	7.8868		n=26	HS_3020	5.4177	HS_2702	6.9628
n=27			E10011	7.999	E09966	7.9126	E09654	7.3788		n=27			GSM405286	7.9361	GSM405242	6.9965		n=27	HS_3074	6.434	HS_2708	6.1096
n=28			E10021	7.5179	E09988	8.7274	E09655	7.4519		n=28			GSM405287	6.4311	GSM405243	7.1627		n=28	HS_3096	6.2191	HS_2709	6.4238
n=29			E10025	7.232	E10001	8.7827	E09680	7.9491		n=29			GSM405288	6.3379	GSM405244	6.6491		n=29	HS_3132	6.184	HS_2716	5.5919
n=30			E10054	7.0283	E10062	7.31	E09690	7.5932		n=30			GSM405289	8.0187	GSM405245	7.4532		n=30	HS_3511	5.9398	HS_2728	6.0482
n=31			E10483	8.2111	E10105	8.2525	E09698	8.2687		n=31			GSM405291	6.397	GSM405246	7.0079		n=31	HS_3529	6.2988	HS_2754	6.3242
n=32			HF0022	7.4536	E10162	8.3567	E09722	8.7687		n=32			GSM405295	6.9782	GSM405247	8.0392		n=32	HS_3642	6.2195	HS_2755	6.0814
n=33			HF0026	7.4338	E10615	7.8634	E09730	7.6394		n=33			GSM405298	7.4769	GSM405248	8.0789		n=33	HS_3644	5.6885	HS_2775	6.4653
n=34			HF0183	6.8526	E10645	7.7439	E09740	8.6271		n=34			GSM405300	6.6508	GSM405249	7.1485		n=34	HS_3645	6.5029	HS_2785	6.3785
n=35			HF0218	6.9161	HF0017	7.3315	E09742	8.3895		n=35			GSM405310	7.9668	GSM405251	7.4874		n=35	HS_3646	6.1196	HS_2786	6.8774
n=36			HF0223	7.1235	HF0087	7.0494	E09744	8.5024		n=36			GSM405316	8.898	GSM405252	7.6199		n=36	HS_3647	5.9039	HS_2795	6.1908
n=37			HF0252	7.4338	HF0089	7.6129	E09752	8.4639		n=37			GSM405318	6.2407	GSM405253	8.1625		n=37	HS_3648	6.3332	HS_2807	6.3743
n=38			HF0285	7.7497	HF0108	8.6001	E09756	8.3746		n=38			GSM405319	7.5201	GSM405254	7.7238		n=38	HS_3649	5.4728	HS_2821	5.9698
n=39			HF0291	7.7582	HF0152	8.2204	E09759	7.4222		n=39			GSM405321	7.8368	GSM405255	7.9338		n=39	HS_3650	5.8274	HS_2826	5.5134
n=40			HF0305	8.1033	HF0184	8.4413	E09782	7.9239		n=40			GSM405325	7.7728	GSM405260	7.9236		n=40	HS_3651	6.2822	HS_2828	6.3814
n=41			HF0316	8.2451	HF0244	8.4714	E09786	7.5872		n=41			GSM405327	8.1954	GSM405262	8.0906		n=41	HS_3653	6.0657	HS_2830	6.321
n=42			HF0327	8.2418	HF0251	8.1709	E09787	7.4472		n=42			GSM405329	6.8549	GSM405263	7.6167		n=42	HS_3654	6.495	HS_2832	5.8181
n=43			HF0329	7.6068	HF0435	7.925	E09791	8.4782		n=43			GSM405331	7.148	GSM405264	8.3766		n=43	HS_3655	5.8436	HS_2840	6.428
n=44			HF0332	7.7221	HF0460	8.2379	E09800	8.5962		n=44			GSM405333	6.4143	GSM405266	8.1585		n=44	HS_3656	5.2995	HS_2842	6.2826
n=45			HF0434	7.4067	HF0702	7.8349	E09802	8.5042		n=45			GSM405334	7.8557	GSM405267	7.4164		n=45	HS_3657	6.9673	HS_2847	6.3807
n=46			HF0450	8.022	HF0816	8.806	E09810	8.3957		n=46			GSM405335	7.8095	GSM405268	7.0156		n=46	HS_3658	6.539	HS_2848	6.3019
n=47			HF0488	7.5244	HF0828	7.4449	E09825	9.1138		n=47			GSM405341	8.0185	GSM405269	7.4355		n=47			HS_2865	6.6619
n=48			HF0491	7.9219	HF0850	7.6508	E09829	8.3273		n=48			GSM405342	6.6259	GSM405270	7.5693		n=48			HS_2866	5.5337
n=49			HF0510	7.9761	HF0954.2	8.6812	E09832	8.0915		n=49			GSM405347	8.438	GSM405271	7.7083		n=49			HS_2877	5.9743
n=50			HF0599	7.0305	HF0966	8.0295	E09833	8.1907		n=50			GSM405361	8.2026	GSM405274	8.5356		n=50			HS_2878	5.7749
n=51			HF0606	7.106	HF0975	7.8241	E09842	8.0472		n=51			GSM405364	8.3427	GSM405275	7.5348		n=51			HS_2890	7.4968
n=52			HF0608	7.8619	HF1032	7.2585	E09847	7.6363		n=52			GSM405366	6.6387	GSM405276	6.353		n=52			HS_2895	5.8938
n=53			HF0639	7.8808	HF1057	8.0304	E09857	8.2484		n=53			GSM405377	8.1827	GSM405278	6.8167		n=53			HS_2896	6.0217
n=54			HF0670	6.9325	HF1090	7.8709	E09862	8.5394		n=54			GSM405380	8.387	GSM405280	7.3829		n=54			HS_2897	6.1294
n=55			HF0726	7.5714	HF1136	8.2691	E09906	8.1251		n=55			GSM405381	7.394	GSM405282	7.8581		n=55			HS_2898	6.0972
n=56			HF0757	7.4797	HF1150	8.2169	E09907	8.2134		n=56			GSM405382	8.0793	GSM405290	7.6856		n=56			HS_2911	5.9141
n=57			HF0778	7.5469	HF1185	8.1946	E09938	8.6735		n=57			GSM405387	7.3213	GSM405292	7.838		n=57			HS_2941	5.9703
n=58			HF0802	7.9358	HF1186	7.9938	E09967	8.26		n=58			GSM405388	9.4821	GSM405293	8.1058		n=58			HS_2944	6.1006
n=59			HF0822	7.6437	HF1232	7.4628	E10002	7.9421		n=59			GSM405390	7.848	GSM405294	8.2804		n=59			HS_2952	6.5915
n=60			HF0835	8.4129	HF1242	8.5704	E10012	7.9052		n=60			GSM405399	8.6923	GSM405296	7.1031		n=60			HS_2953	4.9993
n=61			HF0844	7.6611	HF1255	8.2691	E10031	7.7971		n=61			GSM405400	8.0065	GSM405297	7.3235		n=61			HS_2965	6.2774
n=62			HF0855	7.809	HF1280	8.4481	E10144	7.2461		n=62			GSM405401	6.9464	GSM405299	8.5836		n=62			HS_2971	6.5226
n=63			HF0897	7.9161	HF1286	8.4993	E10444	8.4163		n=63			GSM405403	8.456	GSM405301	8.604		n=63			HS_3000	5.4655
n=64			HF0899	7.7225	HF1295	6.8923	E10462	7.8234		n=64			GSM405404	6.2447	GSM405302	7.8014		n=64			HS_3018	5.9524
n=65			HF0914	7.1668	HF1357	8.1388	E10488	8.2073		n=65			GSM405406	7.775	GSM405303	7.6412		n=65			HS_3032	6.2373
n=66			HF0920	6.3714	HF1409	8.6079	HF0024	8.0284		n=66			GSM405407	8.402	GSM405304	8.0874		n=66			HS_3063	6.0209
n=67			HF0931	7.8992	HF1458	8.0031	HF0031	8.0393		n=67			GSM405409	7.1498	GSM405305	8.135		n=67			HS_3064	6.3002
n=68			HF0936	7.6682	HF1475	7.9436	HF0050	7.7686		n=68			GSM405410	6.3162	GSM405307	9.1327		n=68			HS_3093	6.5834
n=69			HF0953	7.9108	HF1490	8.3255	HF0066	8.8483		n=69			GSM405411	8.1442	GSM405308	8.1317		n=69			HS_3122	6.1921
n=70			HF0960	7.4523	HF1493	7.7747	HF0138	8.0058		n=70			GSM405413	7.4006	GSM405309	8.6353		n=70			HS_3125	5.389
n=71			HF0962	6.9444	HF1494	7.763	HF0142	9.3686		n=71			GSM405414	7.8747	GSM405312	8.2052		n=71			HS_3126	6.1709
n=72			HF0982	8.3445	HF1502	7.5927	HF0180	8.2442		n=72			GSM405420	7.4461	GSM405313	6.8948		n=72			HS_3130	7.1812
n=73			HF1000	7.7958	HF1581	7.955	HF0212	8.1832		n=73			GSM405421	7.4588	GSM405314	8.2206		n=73			HS_3142	6.4471
n=74			HF1156	7.6628	HF1587	7.9021	HF0300.3	8.0878		n=74			GSM405423	7.3191	GSM405315	6.9598		n=74			HS_3149	6.3712
n=75			HF1167	7.6757	HF1613	7.4836	HF0408	7.6908		n=75			GSM405429	7.1142	GSM405317	8.2036		n=75			HS_3237	6.2286
n=76			HF1227	8.2233	HF1702	7.8071	HF0442.5	7.8181		n=76			GSM405435	7.5721	GSM405320	8.6229		n=76			HS_3240	7.5554
n=77			HF1235	7.1552	MD508984	8.4649	HF0445	8.2764		n=77			GSM405445	7.826	GSM405322	8.6938		n=77			HS_3245	6.8601
n=78			HF1246	7.4428	MD547038	7.6805	HF0505	7.378		n=78			GSM405449	7.6597	GSM405323	7.9075		n=78			HS_3258	5.342
n=79			HF1316	8.0031	MD548457	7.6229	HF0520	8.0341		n=79			GSM405450	7.3963	GSM405324	8.6123		n=79			HS_3270	6.7519
n=80			HF1319	8.0148	MD549279	7.8202	HF0543	8.5033		n=80			GSM405457	7.8555	GSM405326	8.3253		n=80			HS_3319	6.9944
n=81			HF1325	7.4209	MD550239	7.8622	HF0583	8.1553		n=81			GSM405460	8.201	GSM405328	8.4788		n=81			HS_3320	5.8222
n=82			HF1334	7.7741	MD550715	6.7305	HF0627	8.2791		n=82			GSM405467	7.0039	GSM405330	7.9547		n=82			HS_3327	4.8913
n=83			HF1344	8.0634	MD552910	8.446	HF0654	8.0327		n=83			GSM405469	7.6267	GSM405337	8.2296		n=83			HS_3334	5.5398
n=84			HF1345	8.3061	MD554082	8.8387	HF0790	8.0376		n=84			GSM405476	8.2954	GSM405339	7.9831		n=84			HS_3359	6.0655
n=85			HF1366	8.2294	MD570013	7.5568	HF0891	8.4335		n=85			GSM405478	7.6142	GSM405340	7.7758		n=85			HS_3401	6.1788
n=86			HF1380	8.0053			HF0894	8.4267		n=86					GSM405343	7.9469		n=86			HS_3413	6.1146
n=87			HF1381	7.7906			HF0963	8.2762		n=87					GSM405345	7.7969		n=87			HS_3434	6.0003
n=88			HF1407	8.1464			HF0986	8.3766		n=88					GSM405349	9.0302		n=88			HS_3443	5.8658
n=89			HF1442	7.6361			HF0990	8.9527		n=89					GSM405350	7.1601		n=89			HS_3459	6.4258
n=90			HF1487	8.145			HF0992	8.5965		n=90					GSM405351	7.7976		n=90			HS_3460	6.3503
n=91			HF1489	7.142			HF0996	7.5071		n=91					GSM405352	8.3688		n=91			HS_3463	5.9006
n=92			HF1511	7.8104			HF1058	7.4819		n=92					GSM405353	7.7299		n=92			HS_3464	5.6708
n=93			HF1551	7.6359			HF1077	7.9996		n=93					GSM405356	6.7281		n=93			HS_3472	5.5202
n=94			HF1568	7.5598			HF1078	9.0342		n=94					GSM405362	7.7681		n=94			HS_3474	5.7319
n=95			HF1588	7.5549			HF1097	8.322		n=95					GSM405363	6.5139		n=95			HS_3476	6.2546
n=96			HF1606	7.4859			HF1122	8.6005		n=96					GSM405365	7.6697		n=96			HS_3488	6.448
n=97			HF1677	7.9317			HF1137	8.4148		n=97					GSM405367	7.5383		n=97			HS_3497	5.6883
n=98			HF1708	8.08			HF1139	7.4283		n=98					GSM405368	7.7036		n=98			HS_3528	6.0149
n=99							HF1178	8.1671		n=99					GSM405369	8.3443		n=99			HS_3551	6.3148
n=100							HF1191	8.8057		n=100					GSM405370	6.9767		n=100			HS_3552	5.776
n=101							HF1220	7.9143		n=101					GSM405371	6.8488		n=101			HS_3557	5.7198
n=102							HF1262	8.4734		n=102					GSM405372	8.3673		n=102			HS_3558	5.9805
n=103							HF1269	8.1459		n=103					GSM405373	7.6825
n=104							HF1292	8.3152		n=104					GSM405374	8.0101
n=105							HF1297	8.0935		n=105					GSM405375	8.0736
n=106							HF1318	8.7618		n=106					GSM405376	7.5508
n=107							HF1338	7.6096		n=107					GSM405379	7.2139
n=108							HF1356	8.0216		n=108					GSM405384	6.8064
n=109							HF1382	8.2749		n=109					GSM405385	7.3615
n=110							HF1397	8.7252		n=110					GSM405389	6.9179
n=111							HF1469	7.7193		n=111					GSM405391	8.1211
n=112							HF1492	7.649		n=112					GSM405392	8.5824
n=113							HF1509	8.5968		n=113					GSM405393	8.3548
n=114							HF1517	8.6621		n=114					GSM405396	8.5279
n=115							HF1534	8.3037		n=115					GSM405397	7.5693
n=116							HF1538	7.8398		n=116					GSM405398	7.1317
n=117							HF1540	8.4527		n=117					GSM405405	8.2438
n=118							HF1585	7.894		n=118					GSM405412	8.105
n=119							HF1589	8.6604		n=119					GSM405415	8.401
n=120							HF1608	8.3991		n=120					GSM405416	7.5661
n=121							HF1618	7.9421		n=121					GSM405417	8.3221
n=122							HF1628	8.0735		n=122					GSM405418	7.5334
n=123							HF1640	7.6154		n=123					GSM405419	7.7802
n=124							HF1667	7.4518		n=124					GSM405422	7.9288
n=125							HF1671	8.1816		n=125					GSM405426	8.4835
n=126							MD545226	7.8751		n=126					GSM405427	8.8666
n=127							MD602958	7.9103		n=127					GSM405428	8.2789
n=128							MD607103	8.0002		n=128					GSM405430	8.0075
n=129							MD607216	8.3588		n=129					GSM405431	8.6956
n=130							MD608660	8.9116		n=130					GSM405432	7.8973
										n=131					GSM405434	6.331
										n=132					GSM405436	7.9276
										n=133					GSM405438	8.4535
										n=134					GSM405440	8.008
										n=135					GSM405442	7.6818
										n=136					GSM405443	8.3523
										n=137					GSM405446	8.5879
										n=138					GSM405447	8.2471
										n=139					GSM405448	7.879
										n=140					GSM405452	7.7132
										n=141					GSM405453	8.2051
										n=142					GSM405454	7.1081
										n=143					GSM405455	8.0249
										n=144					GSM405456	7.7462
										n=145					GSM405458	8.077
										n=146					GSM405459	7.9924
										n=147					GSM405461	7.4413
										n=148					GSM405463	8.3294
										n=149					GSM405464	7.2384
										n=150					GSM405465	8.3047
										n=151					GSM405466	8.8672
										n=152					GSM405470	7.9448
										n=153					GSM405471	8.2273
										n=154					GSM405472	8.0858
										n=155					GSM405473	8.2808
										n=156					GSM405474	7.6402
										n=157					GSM405475	7.4552
										n=158					GSM405477	7.9098
										n=159					GSM405479	7.8345

## Sheet: Suppl.Fig.4
Suppl.Fig.4a
		GSC20-qPCR
		shCTL	shNANP-1	shNANP-3	shNANP-4	shNANP-5
	n=1	1.00943	0.189055	0.335073	0.547101	0.436347
	n=2	0.981831	0.186065	0.311768	0.539943	0.456456
	n=3	1.00873	0.183504	0.28274	0.525543	0.461866
	MEAN	1	0.186208	0.30986	0.537529	0.451556
	SD	0.0157387	0.00277826	0.0262186	0.0109799	0.0134466
	Uncropped blots merged with corresponding marker blots for molecular labeling.

## Sheet: Suppl.Fig5
Suppl.Fig.5a
		GSC11-qPCR
		shCTL	shNANP-1	shNANP-3	shNANP-4	shNANP-5
	n=1	1.02923	0.415588	0.721745	0.547234	0.422755
	n=2	1.00178	0.432337	0.707382	0.533377	0.307764
	n=3	0.968995	0.414438	0.694747	0.532269	0.382331
	MEAN	1	0.420788	0.707958	0.537627	0.37095
	SD	0.0301553	0.0100185	0.0135082	0.00833862	0.0583342
	Uncropped blots merged with corresponding marker blots for molecular labeling.
Fig.5e
	GSC11-Apoptosis
	shCTL					shNANP-1					shNANP-3
	i	ii	iii	Avrg	SD	i	ii	iii	Avrg	SD	i	ii	iii	Avrg	SD
0 Gy	8.42	8.59	8.22	8.41	0.185203	10.8	11.1	11.3	11.0667	0.251661	11.2	11.2	11.8	11.4	0.34641
4 Gy	16.7	16	16.2	16.3	0.360555	22.9	23	23.3	23.0667	0.208167	24.7	25.7	26.5	25.6333	0.90185

[truncated: 7 more sheets: Suppl.Fig6, Suppl.Fig8, Suppl.Fig9, Suppl.Fig10, Suppl.Fig12, Suppl.Fig13, Suppl.Fig15]
